# Supplementary material for: Computational Cancer Cell Models to Guide Precision Breast Cancer Medicine
Source: Genes (Basel). 2020 Feb 28;11(3):263. doi: 10.3390/genes11030263 (PMC7140855; doi:10.3390/genes11030263)
Supplement: Supplementary file 1 [file genes-11-00263-s001.zip]

Archive with 1 entries (1 files):
- Supplementary_files_Table1-15.xlsx
