# Supplementary material for: Computational Cancer Cell Models to Guide Precision Breast Cancer Medicine
Source: Genes (Basel). 2020 Feb 28;11(3):263. doi: 10.3390/genes11030263 (PMC7140855; doi:10.3390/genes11030263)
Supplement: Supplementary file 1 [file genes-11-00263-s001.zip › Supplementary_files_Table1-15.xlsx]

## Sheet: Table S1
Table S1. The list of TCGA breast cancer samples with associated subtype calls and clinical data annotation.
The status of the estrogen receptor (ER), progesterone receptor (PR), human epidermal growth factor receptor-2 (HER2) are often used to classify breast cancer subtypes, including luminal A (ER+/PR+, HER2 negative), luminal B (ER+/PR+, HER2 positive), triple negative/basal-like and HER2 type(HER2 positive).
Note that not all samples were characterized on mRNA Seqencing platform,1= data have
Complete.TCGA.ID	Gender	Age at Initial Pathologic Diagnosis	ER Status	PR Status	HER2 Final Status	Tumor	Tumor--T1 Coded	Node	Node-Coded	Metastasis	Metastasis-Coded	AJCC Stage	Converted Stage	Survival Data Form	Vital Status	Days to Date of Last Contact	Days to date of Death	OS event	OS Time	PAM50 mRNA	Our Classification	Gene Expression
TCGA-3C-AAAU	FEMALE	55	Positive	Positive	Negative	TX	T_Other	NX	Positive	MX	Positive	Stage X	NA	NA	Living	3767	[Not Applicable]	NA	NA	NA	Luminal A	0
TCGA-3C-AALI	FEMALE	50	Positive	Positive	Positive	T2	T_Other	N1a	Positive	M0	Negative	Stage IIB	NA	NA	Living	3801	[Not Applicable]	NA	NA	NA	Luminal B	0
TCGA-3C-AALJ	FEMALE	62	Positive	Positive	Indeterminate	T2	T_Other	N1a	Positive	M0	Negative	Stage IIB	NA	NA	Living	1228	[Not Applicable]	NA	NA	NA	NA	0
TCGA-3C-AALK	FEMALE	52	Positive	Positive	Positive	T1c	T_Other	N0 (i+)	Positive	M0	Negative	Stage IA	NA	NA	Living	1217	[Not Applicable]	NA	NA	NA	Luminal B	0
TCGA-4H-AAAK	FEMALE	50	Positive	Positive	Equivocal	T2	T_Other	N2a	Positive	M0	Negative	Stage IIIA	NA	NA	Living	158	[Not Applicable]	NA	NA	NA	NA	0
TCGA-5T-A9QA	FEMALE	52	Positive	Negative	Equivocal	T2	T_Other	NX	Positive	MX	Positive	Stage IIA	NA	NA	Living	12	[Not Applicable]	NA	NA	NA	NA	0
TCGA-A1-A0SB	FEMALE	70	Positive	Negative	Negative	T1	T1	N0	Negative	M0	Negative	Stage I	Stage I	enrollment	LIVING	259	NA	0	259	NA	Luminal A	0
TCGA-A1-A0SD	FEMALE	59	Positive	Positive	Negative	T2	T_Other	N0	Negative	M0	Negative	Stage IIA	Stage IIA	enrollment	LIVING	437	NA	0	437	Luminal A	Luminal A	1
TCGA-A1-A0SE	FEMALE	56	Positive	Positive	Negative	T1	T1	N0	Negative	M0	Negative	Stage I	Stage I	enrollment	LIVING	1320	NA	0	1320	Luminal A	Luminal A	1
TCGA-A1-A0SF	FEMALE	54	Positive	Positive	Negative	T2	T_Other	N0	Negative	M0	Negative	Stage IIA	Stage IIA	enrollment	LIVING	1463	NA	0	1463	NA	Luminal A	0
TCGA-A1-A0SG	FEMALE	61	Positive	Positive	Negative	T2	T_Other	N1	Positive	M0	Negative	Stage IIB	Stage IIB	enrollment	LIVING	433	NA	0	433	NA	Luminal A	0
TCGA-A1-A0SH	FEMALE	39	Negative	Positive	Negative	T2	T_Other	N0	Negative	M0	Negative	Stage IIA	Stage IIA	enrollment	LIVING	1437	NA	0	1437	Luminal A	Luminal A	1
TCGA-A1-A0SI	FEMALE	52	Positive	Positive	Negative	T2	T_Other	N1	Positive	M0	Negative	Stage IIB	Stage IIB	enrollment	LIVING	634	NA	0	634	NA	Luminal A	0
TCGA-A1-A0SJ	FEMALE	39	Positive	Positive	Negative	T3	T_Other	N1	Positive	M0	Negative	Stage IIIA	Stage IIIA	enrollment	LIVING	426	NA	0	426	Luminal A	Luminal A	1
TCGA-A1-A0SK	FEMALE	54	Negative	Negative	Negative	T2	T_Other	N0	Negative	M0	Negative	Stage IIA	Stage IIA	followup	DECEASED	594	967	1	967	Basal-like	Basal-like	1
TCGA-A1-A0SM	MALE	77	Positive	Negative	Positive	T2	T_Other	N0	Negative	M0	Negative	Stage IIA	Stage IIA	enrollment	LIVING	242	NA	0	242	Luminal B	Luminal B	1
TCGA-A1-A0SN	FEMALE	50	Positive	Positive	Positive	T1	T1	N1	Positive	M0	Negative	Stage IIIA	Stage IIA	enrollment	LIVING	1196	NA	0	1196	NA	Luminal B	0
TCGA-A1-A0SO	FEMALE	67	Negative	Negative	Negative	T2	T_Other	N1	Positive	M0	Negative	Stage IIB	Stage IIB	enrollment	LIVING	852	NA	0	852	Basal-like	Basal-like	1
TCGA-A1-A0SP	FEMALE	40	Negative	Negative	Negative	T2	T_Other	N0	Negative	M0	Negative	Stage IIA	Stage IIA	enrollment	LIVING	583	NA	0	583	NA	Basal-like	1
TCGA-A1-A0SQ	FEMALE	45	Positive	Positive	Negative	T2	T_Other	N1	Positive	M0	Negative	Stage IIB	Stage IIB	enrollment	LIVING	553	NA	0	553	NA	Luminal A	0
TCGA-A2-A04N	FEMALE	66	Positive	Positive	Negative	T1	T1	N0	Negative	M0	Negative	Stage IA	Stage I	followup	LIVING	3188	NA	0	3188	Luminal A	Luminal A	1
TCGA-A2-A04P	FEMALE	36	Negative	Negative	Negative	T2	T_Other	N3	Positive	M0	Negative	Stage IIIC	No_Conversion	followup	DECEASED	547	547	1	547	Basal-like	Basal-like	1
TCGA-A2-A04Q	FEMALE	48	Negative	Negative	Negative	T1	T1	N0	Negative	M0	Negative	Stage IA	Stage I	followup	LIVING	1275	NA	0	1275	Basal-like	Basal-like	1
TCGA-A2-A04R	FEMALE	36	Positive	Positive	Negative	T1	T1	N0	Negative	M0	Negative	Stage IA	Stage I	followup	LIVING	2499	NA	0	2499	Luminal B	Luminal A	1
TCGA-A2-A04T	FEMALE	62	Negative	Negative	Negative	T2	T_Other	N0	Negative	M0	Negative	Stage IIA	Stage IIA	followup	LIVING	2246	NA	0	2246	Basal-like	Basal-like	1
TCGA-A2-A04U	FEMALE	47	Negative	Negative	Negative	T2	T_Other	N0	Negative	M0	Negative	Stage IIA	Stage IIA	followup	LIVING	670	NA	0	670	Basal-like	Basal-like	1
TCGA-A2-A04V	FEMALE	39	Positive	Positive	Negative	T2	T_Other	N0	Negative	M0	Negative	Stage IIA	Stage IIA	enrollment	DECEASED	1920	1920	1	1920	Luminal A	Luminal A	1
TCGA-A2-A04W	FEMALE	50	Negative	Negative	Positive	T2	T_Other	N1	Positive	M0	Negative	Stage IIB	No_Conversion	followup	LIVING	1948	NA	0	1948	HER2	HER2	1
TCGA-A2-A04X	FEMALE	34	Positive	Positive	Positive	T2	T_Other	N0	Negative	M0	Negative	Stage IIA	Stage IIA	followup	LIVING	1686	NA	0	1686	HER2	Luminal B	1
TCGA-A2-A04Y	FEMALE	53	Positive	Positive	Negative	T2	T_Other	N1	Positive	M0	Negative	Stage IIB	No_Conversion	followup	LIVING	1099	NA	0	1099	Luminal A	Luminal A	1
TCGA-A2-A0CK	FEMALE	60	Positive	Positive	Negative	T3	T_Other	N2a	Positive	M0	Negative	Stage IIIA	NA	NA	Living	3820	[Not Applicable]	NA	NA	NA	Luminal A	0
TCGA-A2-A0CL	FEMALE	37	Positive	Positive	Negative	T3	T_Other	N2	Positive	M0	Negative	Stage IIIA	No_Conversion	followup	LIVING	1963	NA	0	1963	HER2	Luminal A	1
TCGA-A2-A0CM	FEMALE	40	Negative	Negative	Negative	T2	T_Other	N0	Negative	M0	Negative	Stage IIA	Stage IIA	followup	DECEASED	754	754	1	754	Basal-like	Basal-like	1
TCGA-A2-A0CO	FEMALE	85	Positive	Positive	Negative	T3	T_Other	N0	Negative	M0	Negative	Stage IIB	NA	NA	Living	3409	[Not Applicable]	NA	NA	NA	Luminal A	0
TCGA-A2-A0CP	FEMALE	60	Positive	Positive	Negative	T1	T1	N0	Negative	M0	Negative	Stage IA	Stage I	followup	LIVING	2813	NA	0	2813	Luminal A	Luminal A	1
TCGA-A2-A0CQ	FEMALE	62	Positive	Positive	Negative	T1	T1	N0	Negative	M0	Negative	Stage IA	Stage I	followup	LIVING	2694	NA	0	2694	Luminal A	Luminal A	1
TCGA-A2-A0CR	FEMALE	54	Positive	Positive	Negative	T3	T_Other	N0	Negative	M0	Negative	Stage IIB	NA	NA	Living	2955	[Not Applicable]	NA	NA	NA	Luminal A	0
TCGA-A2-A0CS	FEMALE	73	Positive	Positive	Negative	T4	T_Other	N3	Positive	M1	Positive	Stage IV	No_Conversion	followup	LIVING	2298	NA	0	2298	Luminal A	Luminal A	1
TCGA-A2-A0CT	FEMALE	71	Positive	Negative	Negative	T2	T_Other	N0	Negative	M0	Negative	Stage IIA	Stage IIA	followup	LIVING	2288	NA	0	2288	Luminal B	Luminal A	1
TCGA-A2-A0CU	FEMALE	73	Positive	Positive	Negative	T2	T_Other	N0	Negative	M0	Negative	Stage IIA	Stage IIA	followup	DECEASED	139	157	1	157	Luminal A	Luminal A	1
TCGA-A2-A0CV	FEMALE	41	Positive	Positive	Negative	T2	T_Other	N1	Positive	M0	Negative	Stage IIB	No_Conversion	followup	LIVING	1929	NA	0	1929	Luminal A	Luminal A	1
TCGA-A2-A0CW	FEMALE	67	Positive	Positive	Negative	T2	T_Other	N1	Positive	M0	Negative	Stage IIB	No_Conversion	followup	LIVING	1947	NA	0	1947	Luminal B	Luminal A	1
TCGA-A2-A0CX	FEMALE	52	Positive	Negative	Positive	T2	T_Other	N0	Negative	M0	Negative	Stage IIA	Stage IIA	followup	LIVING	1728	NA	0	1728	HER2	Luminal B	1
TCGA-A2-A0CY	FEMALE	63	Positive	Positive	Negative	T2	T_Other	N1	Positive	M0	Negative	Stage IIB	No_Conversion	followup	LIVING	1673	NA	0	1673	HER2	Luminal A	1
TCGA-A2-A0CZ	FEMALE	46	Positive	Positive	Negative	T2	T_Other	N0	Negative	M0	Negative	Stage IIA	Stage IIA	followup	LIVING	1615	NA	0	1615	Luminal A	Luminal A	1
TCGA-A2-A0D0	FEMALE	60	Negative	Negative	Negative	T2	T_Other	N0	Negative	M0	Negative	Stage IIA	Stage IIA	followup	LIVING	643	NA	0	643	Basal-like	Basal-like	1
TCGA-A2-A0D1	FEMALE	76	Negative	Negative	Positive	T2	T_Other	N0	Negative	M0	Negative	Stage IIA	Stage IIA	followup	LIVING	1051	NA	0	1051	HER2	HER2	1
TCGA-A2-A0D2	FEMALE	45	Negative	Negative	Negative	T2	T_Other	N0	Negative	M0	Negative	Stage IIB	Stage IIA	followup	LIVING	1027	NA	0	1027	Basal-like	Basal-like	1
TCGA-A2-A0D3	FEMALE	42	Positive	Positive	Negative	T1	T1	N0	Negative	M0	Negative	Stage IA	Stage I	followup	LIVING	875	NA	0	875	Luminal A	Luminal A	1
TCGA-A2-A0D4	FEMALE	37	Positive	Positive	Negative	T2	T_Other	N1	Positive	M0	Negative	Stage IIB	No_Conversion	followup	LIVING	767	NA	0	767	Luminal B	Luminal A	1
TCGA-A2-A0EM	FEMALE	73	Positive	Positive	Negative	T1	T1	N0	Negative	M0	Negative	Stage IA	Stage I	followup	LIVING	3093	NA	0	3093	Luminal A	Luminal A	1
TCGA-A2-A0EN	FEMALE	70	Positive	Positive	Negative	T2	T_Other	N0	Negative	M0	Negative	Stage IIA	Stage IIA	followup	LIVING	2717	NA	0	2717	Luminal A	Luminal A	1
TCGA-A2-A0EO	FEMALE	54	Positive	Positive	Negative	T1	T1	N0	Negative	M0	Negative	Stage IA	Stage I	followup	LIVING	2441	NA	0	2441	Luminal A	Luminal A	1
TCGA-A2-A0EP	FEMALE	56	Positive	Negative	Negative	T1	T1	N0 (i+)	Positive	M0	Negative	Stage I	NA	NA	Living	3021	[Not Applicable]	NA	NA	NA	Luminal A	0
TCGA-A2-A0EQ	FEMALE	64	Negative	Negative	Positive	T2	T_Other	N0	Negative	M0	Negative	Stage IIA	Stage IIA	followup	LIVING	2426	NA	0	2426	HER2	HER2	1
TCGA-A2-A0ER	FEMALE	63	Positive	Positive	Negative	T1	T1	N1	Positive	M0	Negative	Stage IB	No_Conversion	followup	LIVING	2262	NA	0	2262	Luminal B	Luminal A	1
TCGA-A2-A0ES	FEMALE	52	Positive	Positive	Negative	T2	T_Other	N0	Negative	M0	Negative	Stage IIA	Stage IIA	followup	LIVING	1127	NA	0	1127	Luminal A	Luminal A	1
TCGA-A2-A0ET	FEMALE	58	Positive	Positive	Negative	T2	T_Other	N2	Positive	M0	Negative	Stage IIIA	No_Conversion	followup	LIVING	1066	NA	0	1066	Luminal A	Luminal A	1
TCGA-A2-A0EU	FEMALE	79	Positive	Positive	Negative	T1	T1	N0	Negative	M0	Negative	Stage IA	Stage I	followup	LIVING	1043	NA	0	1043	Luminal A	Luminal A	1
TCGA-A2-A0EV	FEMALE	80	Positive	Positive	Negative	T1	T1	N0	Negative	M0	Negative	Stage IA	Stage I	followup	LIVING	968	NA	0	968	Luminal A	Luminal A	1
TCGA-A2-A0EW	FEMALE	53	Positive	Positive	Negative	T1	T1	N3	Positive	M0	Negative	Stage IIIC	No_Conversion	followup	LIVING	904	NA	0	904	Luminal A	Luminal A	1
TCGA-A2-A0EX	FEMALE	46	Positive	Positive	Negative	T3	T_Other	N0	Negative	M0	Negative	Stage IIB	Stage IIB	enrollment	LIVING	549	NA	0	549	Luminal A	Luminal A	1
TCGA-A2-A0EY	FEMALE	62	Positive	Negative	Positive	T2	T_Other	N1	Positive	M0	Negative	Stage IIB	No_Conversion	followup	LIVING	735	NA	0	735	Luminal B	Luminal B	1
TCGA-A2-A0ST	FEMALE	62	Negative	Negative	Negative	T1	T1	N1	Positive	M0	Negative	Stage IIA	No_Conversion	enrollment	LIVING	1643	NA	0	1643	Basal-like	Basal-like	1
TCGA-A2-A0SU	FEMALE	66	Positive	Positive	Negative	T2	T_Other	N0	Negative	M0	Negative	Stage IIA	Stage IIA	followup	LIVING	1661	NA	0	1661	Luminal A	Luminal A	1
TCGA-A2-A0SV	FEMALE	63	Positive	Positive	Negative	T2	T_Other	N2	Positive	M1	Positive	Stage IV	No_Conversion	followup	DECEASED	825	825	1	825	Luminal B	Luminal A	1
TCGA-A2-A0SW	FEMALE	82	Positive	Negative	Negative	T2	T_Other	N2	Positive	M1	Positive	Stage IV	No_Conversion	followup	DECEASED	1364	1364	1	1364	Luminal B	Luminal A	1
TCGA-A2-A0SX	FEMALE	48	Negative	Negative	Negative	T1	T1	N0	Negative	M0	Negative	Stage IA	Stage I	followup	LIVING	1288	NA	0	1288	Basal-like	Basal-like	1
TCGA-A2-A0SY	FEMALE	62	Positive	Positive	Positive	T3	T_Other	N1	Positive	M0	Negative	Stage IIIA	No_Conversion	followup	LIVING	1347	NA	0	1347	Luminal A	Luminal B	1
TCGA-A2-A0T0	FEMALE	59	Negative	Negative	Negative	T2	T_Other	N1	Positive	M0	Negative	Stage IIB	No_Conversion	followup	LIVING	533	NA	0	533	Basal-like	Basal-like	1
TCGA-A2-A0T1	FEMALE	55	Negative	Negative	Positive	T3	T_Other	N3	Positive	M0	Negative	Stage IIIC	No_Conversion	followup	LIVING	520	NA	0	520	HER2	HER2	1
TCGA-A2-A0T2	FEMALE	66	Negative	Negative	Negative	T3	T_Other	N3	Positive	M1	Positive	Stage IV	No_Conversion	followup	DECEASED	240	240	1	240	Basal-like	Basal-like	1
TCGA-A2-A0T3	FEMALE	37	Positive	Positive	Negative	T1	T1	N1	Positive	M0	Negative	Stage IA	Stage IIA	followup	LIVING	569	NA	0	569	Luminal B	Luminal A	1
TCGA-A2-A0T4	FEMALE	62	Positive	Positive	Negative	T2	T_Other	N0	Negative	M0	Negative	Stage IIA	Stage IIA	followup	LIVING	624	NA	0	624	Luminal B	Luminal A	1
TCGA-A2-A0T5	FEMALE	39	Positive	Positive	Negative	T2	T_Other	N0	Negative	M0	Negative	Stage IIB	Stage IIA	followup	LIVING	531	NA	0	531	Luminal A	Luminal A	1
TCGA-A2-A0T6	FEMALE	50	Positive	Positive	Negative	T3	T_Other	N0	Negative	M0	Negative	Stage IIB	Stage IIB	followup	LIVING	575	NA	0	575	Luminal A	Luminal A	1
TCGA-A2-A0T7	FEMALE	51	Positive	Positive	Negative	T2	T_Other	N0	Negative	M0	Negative	Stage IIA	Stage IIA	followup	LIVING	631	NA	0	631	Luminal A	Luminal A	1
TCGA-A2-A0YC	FEMALE	59	Positive	Positive	Negative	T2	T_Other	N1	Positive	M0	Negative	Stage IIB	No_Conversion	followup	LIVING	989	NA	0	989	Luminal A	Luminal A	1
TCGA-A2-A0YD	FEMALE	63	Positive	Positive	Negative	T3	T_Other	N0	Negative	M0	Negative	Stage IIB	Stage IIB	followup	LIVING	769	NA	0	769	Luminal A	Luminal A	1
TCGA-A2-A0YE	FEMALE	48	Negative	Negative	Negative	T2	T_Other	N1	Positive	M0	Negative	Stage IIB	No_Conversion	followup	LIVING	553	NA	0	553	Basal-like	Basal-like	1
TCGA-A2-A0YF	FEMALE	67	Positive	Negative	Negative	T1	T1	N0	Negative	M0	Negative	Stage IA	Stage I	followup	LIVING	469	NA	0	469	Luminal A	Luminal A	1
TCGA-A2-A0YG	FEMALE	63	Positive	Positive	Positive	T2	T_Other	N3	Positive	M0	Negative	Stage IIIC	No_Conversion	followup	LIVING	665	NA	0	665	Luminal B	Luminal B	1
TCGA-A2-A0YH	FEMALE	53	Positive	Positive	Negative	T2	T_Other	N2	Positive	M0	Negative	Stage IIIA	No_Conversion	followup	LIVING	658	NA	0	658	Luminal B	Luminal A	1
TCGA-A2-A0YI	FEMALE	62	Positive	Positive	Negative	T1	T1	N0	Negative	M0	Negative	Stage IA	Stage I	followup	LIVING	441	NA	0	441	Luminal A	Luminal A	1
TCGA-A2-A0YJ	FEMALE	39	Positive	Negative	Negative	T3	T_Other	N2	Positive	M0	Negative	Stage IIIA	No_Conversion	followup	LIVING	565	NA	0	565	Basal-like	Luminal A	1
TCGA-A2-A0YK	FEMALE	61	Positive	Negative	Negative	T2	T_Other	N0	Negative	M0	Negative	Stage IIA	Stage IIA	followup	LIVING	587	NA	0	587	Normal-like	Luminal A	1
TCGA-A2-A0YL	FEMALE	48	Positive	Positive	Negative	T3	T_Other	N2	Positive	M0	Negative	Stage IIIA	No_Conversion	followup	LIVING	445	NA	0	445	Luminal A	Luminal A	1
TCGA-A2-A0YM	FEMALE	67	Negative	Negative	Negative	T2	T_Other	N0	Negative	M0	Negative	Stage IIA	Stage IIA	followup	LIVING	964	NA	0	964	Basal-like	Basal-like	1
TCGA-A2-A0YT	FEMALE	56	Positive	Negative	Negative	T4	T_Other	N2	Positive	M0	Negative	Stage IIIB	No_Conversion	followup	DECEASED	669	723	1	723	NA	Luminal A	1
TCGA-A2-A1FV	FEMALE	74	Positive	Positive	Negative	T3	T_Other	N0	Negative	M0	Negative	Stage IIB	Stage IIB	enrollment	LIVING	460	NA	0	460	NA	Luminal A	0
TCGA-A2-A1FW	FEMALE	62	Positive	Negative	Negative	T3	T_Other	N2	Positive	M0	Negative	Stage IIIA	Stage IIIA	enrollment	LIVING	221	NA	0	221	NA	Luminal A	0
TCGA-A2-A1FX	FEMALE	61	Positive	Positive	Negative	T3	T_Other	N2	Positive	M0	Negative	Stage IIIA	Stage IIIA	enrollment	LIVING	935	NA	0	935	NA	Luminal A	0
TCGA-A2-A1FZ	FEMALE	63	Positive	Positive	Negative	T2	T_Other	N0	Negative	M0	Negative	Stage IIA	Stage IIA	enrollment	LIVING	409	NA	0	409	NA	Luminal A	0
TCGA-A2-A1G0	FEMALE	49	Positive	Positive	Negative	T2	T_Other	N1	Positive	M0	Negative	Stage IIB	Stage IIB	enrollment	LIVING	380	NA	0	380	NA	Luminal A	0
TCGA-A2-A1G1	FEMALE	85	Negative	Negative	Positive	T2	T_Other	N1	Positive	M0	Negative	Stage IIB	Stage IIB	enrollment	LIVING	371	NA	0	371	NA	HER2	0
TCGA-A2-A1G4	FEMALE	71	Positive	Positive	Negative	T3	T_Other	N1	Positive	M0	Negative	Stage IIIA	Stage IIIA	enrollment	LIVING	372	NA	0	372	NA	Luminal A	0
TCGA-A2-A1G6	FEMALE	50	Negative	Negative	Negative	T2	T_Other	N2	Positive	M0	Negative	Stage IIIA	Stage IIIA	enrollment	LIVING	132	NA	0	132	NA	Basal-like	0
TCGA-A2-A259	FEMALE	70	Positive	Positive	Negative	T1	T1	N0	Negative	M0	Negative	Stage IA	Stage I	enrollment	LIVING	1285	NA	0	1285	NA	Luminal A	0
TCGA-A2-A25A	FEMALE	44	Positive	Positive	Negative	T2	T_Other	N0	Negative	M0	Negative	Stage IIA	Stage IIA	enrollment	LIVING	2968	NA	0	2968	NA	Luminal A	0
TCGA-A2-A25B	FEMALE	39	Positive	Positive	Negative	T2	T_Other	N1	Positive	M0	Negative	Stage IIB	Stage IIB	enrollment	LIVING	258	NA	0	258	NA	Luminal A	0
TCGA-A2-A25C	FEMALE	50	Positive	Positive	Negative	T2	T_Other	N1	Positive	M0	Negative	Stage IIB	Stage IIB	enrollment	LIVING	285	NA	0	285	NA	Luminal A	0
TCGA-A2-A25D	FEMALE	90	Positive	Negative	Negative	T2	T_Other	N3	Positive	M0	Negative	Stage IIIC	Stage IIIC	enrollment	LIVING	243	NA	0	243	NA	Luminal A	0
TCGA-A2-A25E	FEMALE	34	Positive	Positive	Equivocal	T2	T_Other	N2	Positive	M0	Negative	Stage IIIA	Stage IIIA	enrollment	LIVING	2511	NA	0	2511	NA	NA	0
TCGA-A2-A25F	FEMALE	66	Negative	Positive	Negative	T2	T_Other	N0	Negative	M0	Negative	Stage IIA	Stage IIA	enrollment	LIVING	113	NA	0	113	NA	Luminal A	0
TCGA-A2-A3KC	FEMALE	55	Positive	Positive	Equivocal	T2	T_Other	N1a	Positive	M0	Negative	Stage IIB	NA	NA	Living	363	[Not Applicable]	NA	NA	NA	NA	0
TCGA-A2-A3KD	FEMALE	47	Positive	Positive	Negative	T3	T_Other	N1mi	Positive	M0	Negative	Stage IIIA	NA	NA	Living	804	[Not Applicable]	NA	NA	NA	Luminal A	0
TCGA-A2-A3XS	FEMALE	62	Negative	Negative	[Not Evaluated]	T1	T1	N2a	Positive	M0	Negative	Stage IIIA	NA	NA	DECEASED	[Not Available]	1032	NA	NA	NA	NA	0
TCGA-A2-A3XT	FEMALE	45	Negative	Negative	Negative	T2	T_Other	N1a	Positive	M0	Negative	Stage IIB	NA	NA	Living	2238	[Not Applicable]	NA	NA	NA	Basal-like	0
TCGA-A2-A3XU	FEMALE	35	Negative	Negative	[Not Evaluated]	T2	T_Other	N1mi	Positive	M0	Negative	Stage IIB	NA	NA	DECEASED	[Not Available]	912	NA	NA	NA	NA	0
TCGA-A2-A3XV	FEMALE	46	Positive	Negative	Equivocal	T2	T_Other	N0	Negative	M0	Negative	Stage IIA	NA	NA	Living	428	[Not Applicable]	NA	NA	NA	NA	0
TCGA-A2-A3XW	FEMALE	42	Positive	Negative	Negative	T2	T_Other	N1a	Positive	M0	Negative	Stage IIB	NA	NA	Living	1209	[Not Applicable]	NA	NA	NA	Luminal A	0
TCGA-A2-A3XX	FEMALE	49	Negative	Negative	Negative	T2	T_Other	N0	Negative	M0	Negative	Stage IIA	NA	NA	Living	1168	[Not Applicable]	NA	NA	NA	Basal-like	0
TCGA-A2-A3XY	FEMALE	49	Negative	Negative	Negative	T2	T_Other	N1a	Positive	M0	Negative	Stage IIB	NA	NA	Living	786	[Not Applicable]	NA	NA	NA	Basal-like	0
TCGA-A2-A3XZ	FEMALE	46	Negative	Negative	Positive	T1c	T_Other	N0	Negative	M0	Negative	Stage I	NA	NA	Living	973	[Not Applicable]	NA	NA	NA	HER2	0
TCGA-A2-A3Y0	FEMALE	57	Positive	Negative	Negative	T2	T_Other	N1a	Positive	M0	Negative	Stage IIB	NA	NA	Living	859	[Not Applicable]	NA	NA	NA	Luminal A	0
TCGA-A2-A4RW	FEMALE	49	Positive	Positive	Negative	T2	T_Other	N3a	Positive	M0	Negative	Stage IIIC	NA	NA	Living	222	[Not Applicable]	NA	NA	NA	Luminal A	0
TCGA-A2-A4RX	FEMALE	67	Positive	Positive	Negative	T2	T_Other	N0	Negative	M0	Negative	Stage IIA	NA	NA	Living	274	[Not Applicable]	NA	NA	NA	Luminal A	0
TCGA-A2-A4RY	FEMALE	46	Positive	Positive	Negative	T3	T_Other	N3a	Positive	M0	Negative	Stage IIIC	NA	NA	Living	268	[Not Applicable]	NA	NA	NA	Luminal A	0
TCGA-A2-A4S0	FEMALE	77	Positive	Positive	Negative	T2	T_Other	N0	Negative	M0	Negative	Stage IIA	NA	NA	Living	271	[Not Applicable]	NA	NA	NA	Luminal A	0
TCGA-A2-A4S1	FEMALE	66	Positive	Negative	Negative	T2	T_Other	N0	Negative	M0	Negative	Stage IIA	NA	NA	Living	365	[Not Applicable]	NA	NA	NA	Luminal A	0
TCGA-A2-A4S2	FEMALE	62	Positive	Positive	Negative	T3	T_Other	N2	Positive	M0	Negative	Stage IIIA	NA	NA	Living	205	[Not Applicable]	NA	NA	NA	Luminal A	0
TCGA-A2-A4S3	FEMALE	59	Positive	Positive	Negative	T2	T_Other	N1a	Positive	M0	Negative	Stage IIB	NA	NA	Living	104	[Not Applicable]	NA	NA	NA	Luminal A	0
TCGA-A7-A0CD	FEMALE	66	Positive	Positive	Negative	T1	T1	N0	Negative	M0	Negative	Stage IA	Stage I	followup	LIVING	372	NA	0	372	Luminal A	Luminal A	1
TCGA-A7-A0CE	FEMALE	57	Negative	Negative	Negative	T2	T_Other	N0	Negative	M0	Negative	Stage IIA	Stage IIA	followup	LIVING	309	NA	0	309	Basal-like	Basal-like	1
TCGA-A7-A0CG	FEMALE	78	Positive	Negative	Negative	T2	T_Other	N0	Negative	M0	Negative	Stage IIA	Stage IIA	followup	LIVING	230	NA	0	230	Luminal A	Luminal A	1
TCGA-A7-A0CH	FEMALE	79	Performed but Not Available	Performed but Not Available	Negative	T2	T_Other	N0	Negative	M0	Negative	Stage IIA	Stage IIA	followup	LIVING	232	NA	0	232	Luminal A	Luminal A	1
TCGA-A7-A0CJ	FEMALE	57	Positive	Positive	Negative	T2	T_Other	N0	Negative	M0	Negative	Stage IIA	Stage IIA	followup	LIVING	409	NA	0	409	Luminal B	Luminal A	1
TCGA-A7-A0D9	FEMALE	37	Positive	Negative	Negative	T2	T_Other	N0	Negative	M0	Negative	Stage IIA	Stage IIA	followup	LIVING	272	NA	0	272	Luminal A	Luminal A	1
TCGA-A7-A0DA	FEMALE	62	Negative	Negative	Negative	T2	T_Other	N0	Negative	M0	Negative	Stage IIA	Stage IIA	followup	LIVING	373	NA	0	373	Basal-like	Basal-like	1
TCGA-A7-A0DB	FEMALE	56	Positive	Positive	Negative	T2	T_Other	N0	Negative	M0	Negative	Stage IIA	Stage IIA	followup	LIVING	266	NA	0	266	Luminal A	Luminal A	1
TCGA-A7-A0DC	FEMALE	63	Positive	Negative	Negative	T1	T1	N0	Negative	M0	Negative	Stage IA	Stage I	followup	LIVING	386	NA	0	386	NA	Luminal A	1
TCGA-A7-A13D	FEMALE	46	Negative	Positive	Negative	T2	T_Other	N0	Negative	M0	Negative	Stage IIA	Stage IIA	followup	LIVING	267	NA	0	267	Basal-like	Luminal A	1
TCGA-A7-A13E	FEMALE	62	Positive	Negative	Negative	T2	T_Other	N1	Positive	M0	Negative	Stage IIB	No_Conversion	followup	LIVING	326	NA	0	326	Basal-like	Luminal A	1
TCGA-A7-A13F	FEMALE	44	Positive	Positive	Negative	T3	T_Other	N1	Positive	M0	Negative	Stage IIIA	No_Conversion	followup	LIVING	387	NA	0	387	Luminal B	Luminal A	1
TCGA-A7-A13G	FEMALE	79	Positive	Positive	Negative	T2	T_Other	N0	Negative	M0	Negative	Stage IIA	Stage IIA	followup	LIVING	348	NA	0	348	NA	Luminal A	0
TCGA-A7-A13H	FEMALE	61	Positive	Positive	Equivocal	T2	T_Other	N1a	Positive	MX	Positive	Stage IIB	NA	NA	Living	551	[Not Applicable]	NA	NA	NA	NA	0
TCGA-A7-A26E	FEMALE	71	Positive	Positive	Negative	T3	T_Other	N1	Positive	M0	Negative	Stage IIIA	Stage IIIA	followup	LIVING	421	NA	0	421	NA	Luminal A	0
TCGA-A7-A26F	FEMALE	55	Negative	Negative	Negative	T1	T1	N0	Negative	M0	Negative	Stage IA	Stage I	enrollment	LIVING	257	NA	0	257	NA	Basal-like	0
TCGA-A7-A26G	FEMALE	50	Negative	Negative	Negative	T2	T_Other	N0	Negative	M0	Negative	Stage IIA	Stage IIA	enrollment	LIVING	209	NA	0	209	NA	Basal-like	0
TCGA-A7-A26H	FEMALE	72	Positive	Negative	Positive	T1	T1	N1	Positive	M0	Negative	Stage IIA	Stage IIA	enrollment	LIVING	64	NA	0	64	NA	Luminal B	0
TCGA-A7-A26I	FEMALE	65	Negative	Negative	Negative	T2	T_Other	N0	Negative	M0	Negative	Stage IIA	Stage IIA	enrollment	LIVING	122	NA	0	122	NA	Basal-like	0
TCGA-A7-A26J	FEMALE	49	Positive	Positive	Negative	T2	T_Other	N0	Negative	M0	Negative	Stage IIA	Stage IIA	enrollment	LIVING	67	NA	0	67	NA	Luminal A	0
TCGA-A7-A2KD	FEMALE	53	Positive	Positive	Positive	T2	T_Other	N2a	Positive	MX	Positive	Stage IIIA	NA	NA	Living	182	[Not Applicable]	NA	NA	NA	Luminal B	0
TCGA-A7-A3IY	FEMALE	71	Positive	Positive	Negative	T1c	T_Other	N0	Negative	M0	Negative	Stage I	NA	NA	Living	151	[Not Applicable]	NA	NA	NA	Luminal A	0
TCGA-A7-A3IZ	FEMALE	62	Positive	Negative	Equivocal	T2	T_Other	N0 (i+)	Positive	M0	Negative	Stage IIA	NA	NA	Living	148	[Not Applicable]	NA	NA	NA	NA	0
TCGA-A7-A3J0	FEMALE	62	Positive	Positive	Negative	T2	T_Other	N0	Negative	M0	Negative	Stage IIA	NA	NA	Living	76	[Not Applicable]	NA	NA	NA	Luminal A	0
TCGA-A7-A3J1	FEMALE	63	Positive	Positive	Negative	T1c	T_Other	N0	Negative	MX	Positive	Stage IA	NA	NA	Living	75	[Not Applicable]	NA	NA	NA	Luminal A	0
TCGA-A7-A3RF	FEMALE	79	Positive	Positive	Negative	T2	T_Other	N0	Negative	M0	Negative	Stage IIA	NA	NA	Living	54	[Not Applicable]	NA	NA	NA	Luminal A	0
TCGA-A7-A425	FEMALE	70	Positive	Positive	Indeterminate	T3	T_Other	N3a	Positive	MX	Positive	Stage IIIC	NA	NA	Living	293	[Not Applicable]	NA	NA	NA	NA	0
TCGA-A7-A426	FEMALE	50	Positive	Positive	Negative	T3	T_Other	N3a	Positive	MX	Positive	Stage IIIC	NA	NA	Living	229	[Not Applicable]	NA	NA	NA	Luminal A	0
TCGA-A7-A4SA	FEMALE	40	Positive	Negative	Negative	T2	T_Other	N1a	Positive	M0	Negative	Stage IIB	NA	NA	Living	241	[Not Applicable]	NA	NA	NA	Luminal A	0
TCGA-A7-A4SB	FEMALE	56	Positive	Positive	Negative	T3	T_Other	N1mi	Positive	M0	Negative	Stage IIIA	NA	NA	Living	200	[Not Applicable]	NA	NA	NA	Luminal A	0
TCGA-A7-A4SC	FEMALE	62	Positive	Negative	Equivocal	T3	T_Other	N0	Negative	MX	Positive	Stage IIB	NA	NA	Living	215	[Not Applicable]	NA	NA	NA	NA	0
TCGA-A7-A4SD	FEMALE	52	Negative	Negative	Equivocal	T2	T_Other	N0	Negative	M0	Negative	Stage IIA	NA	NA	Living	168	[Not Applicable]	NA	NA	NA	NA	0
TCGA-A7-A4SE	FEMALE	54	Negative	Negative	Negative	T2	T_Other	N0	Negative	M0	Negative	Stage IIA	NA	NA	Living	371	[Not Applicable]	NA	NA	NA	Basal-like	0
TCGA-A7-A4SF	FEMALE	54	Positive	Negative	Positive	T2	T_Other	N0	Negative	M0	Negative	Stage IIA	NA	NA	Living	369	[Not Applicable]	NA	NA	NA	Luminal B	0
TCGA-A7-A56D	FEMALE	84	Positive	Positive	Negative	T2	T_Other	N0	Negative	M0	Negative	Stage IIA	NA	NA	Living	177	[Not Applicable]	NA	NA	NA	Luminal A	0
TCGA-A7-A5ZV	FEMALE	62	Negative	Negative	Equivocal	T2	T_Other	N0	Negative	M0	Negative	Stage IIA	NA	NA	Living	210	[Not Applicable]	NA	NA	NA	NA	0
TCGA-A7-A5ZW	FEMALE	47	Positive	Positive	Negative	T1c	T_Other	N1a	Positive	M0	Negative	Stage IIA	NA	NA	Living	134	[Not Applicable]	NA	NA	NA	Luminal A	0
TCGA-A7-A5ZX	FEMALE	48	Positive	Positive	Negative	T2	T_Other	N3a	Positive	M0	Negative	Stage IIIC	NA	NA	Living	132	[Not Applicable]	NA	NA	NA	Luminal A	0
TCGA-A7-A6VV	FEMALE	51	Negative	Negative	Negative	T2	T_Other	N0	Negative	M0	Negative	Stage IIA	NA	NA	Living	181	[Not Applicable]	NA	NA	NA	Basal-like	0
TCGA-A7-A6VW	FEMALE	48	Negative	Negative	Negative	T2	T_Other	N0	Negative	M0	Negative	Stage IIA	NA	NA	Living	176	[Not Applicable]	NA	NA	NA	Basal-like	0
TCGA-A7-A6VX	FEMALE	68	Positive	Positive	Negative	T2	T_Other	N0	Negative	M0	Negative	Stage IIA	NA	NA	Living	169	[Not Applicable]	NA	NA	NA	Luminal A	0
TCGA-A7-A6VY	FEMALE	48	Negative	Negative	Negative	T2	T_Other	N1	Positive	M0	Negative	Stage IIB	NA	NA	Living	125	[Not Applicable]	NA	NA	NA	Basal-like	0
TCGA-A8-A06N	FEMALE	66	Positive	Negative	Negative	T4	T_Other	N0	Negative	M0	Negative	Stage IIIB	Stage IIIB	enrollment	LIVING	0	NA	0	0	Luminal B	Luminal A	1
TCGA-A8-A06O	FEMALE	60	Positive	Positive	Negative	T1	T1	N0	Negative	M0	Negative	Stage I	Stage I	enrollment	LIVING	396	NA	0	396	Luminal B	Luminal A	1
TCGA-A8-A06P	FEMALE	63	Positive	Positive	Negative	T1	T1	N2	Positive	M0	Negative	Stage IIIA	Stage IIIA	enrollment	LIVING	396	NA	0	396	Luminal A	Luminal A	1
TCGA-A8-A06Q	FEMALE	63	Positive	Positive	Negative	T3	T_Other	N2	Positive	M0	Negative	Stage IIIA	No_Conversion	enrollment	LIVING	31	NA	0	31	Luminal B	Luminal A	1
TCGA-A8-A06R	FEMALE	69	Positive	Negative	Equivocal	T2	T_Other	N1	Positive	M0	Negative	Stage IIB	No_Conversion	enrollment	LIVING	546	NA	0	546	Luminal B	Luminal A	1
TCGA-A8-A06T	FEMALE	75	Positive	Positive	Negative	T3	T_Other	N1	Positive	M0	Negative	Stage IIIA	Stage IIIA	enrollment	LIVING	1249	NA	0	1249	Luminal A	Luminal A	1
TCGA-A8-A06U	FEMALE	80	Positive	Positive	Equivocal	T2	T_Other	N1	Positive	M0	Negative	Stage IIB	Stage IIB	enrollment	DECEASED	882	882	1	882	Luminal A	Luminal A	1
TCGA-A8-A06X	FEMALE	77	Positive	Negative	Positive	T3	T_Other	N0	Negative	M0	Negative	Stage IIB	Stage IIB	enrollment	DECEASED	943	943	1	943	Luminal B	Luminal B	1
TCGA-A8-A06Y	FEMALE	66	Positive	Positive	Negative	T2	T_Other	N0	Negative	M0	Negative	Stage IIA	Stage IIA	enrollment	LIVING	791	NA	0	791	Luminal A	Luminal A	1
TCGA-A8-A06Z	FEMALE	84	Positive	Positive	Negative	T3	T_Other	N0	Negative	M0	Negative	Stage IIB	Stage IIB	enrollment	LIVING	31	NA	0	31	Luminal B	Luminal A	1
TCGA-A8-A075	FEMALE	42	Positive	Positive	Negative	T2	T_Other	N1	Positive	M0	Negative	Stage IIB	Stage IIB	enrollment	LIVING	517	NA	0	517	HER2	Luminal A	1
TCGA-A8-A076	FEMALE	66	Positive	Positive	Positive	T2	T_Other	N0	Negative	M0	Negative	Stage IIA	Stage IIA	enrollment	LIVING	1641	NA	0	1641	HER2	Luminal B	1
TCGA-A8-A079	FEMALE	69	Positive	Positive	Negative	T4	T_Other	N3	Positive	M0	Negative	Stage IIIB	Stage IIIC	enrollment	LIVING	274	NA	0	274	Luminal B	Luminal A	1
TCGA-A8-A07B	FEMALE	69	Positive	Positive	Positive	T2	T_Other	N0	Negative	M0	Negative	Stage IIA	Stage IIA	enrollment	LIVING	1004	NA	0	1004	HER2	Luminal B	1
TCGA-A8-A07C	FEMALE	57	Negative	Negative	Negative	T2	T_Other	N0	Negative	M0	Negative	Stage IIA	Stage IIA	enrollment	LIVING	580	NA	0	580	Basal-like	Basal-like	1
TCGA-A8-A07E	FEMALE	81	Positive	Positive	Negative	T4	T_Other	N3	Positive	M0	Negative	Stage X	Stage IIIC	enrollment	LIVING	608	NA	0	608	Luminal A	Luminal A	1
TCGA-A8-A07F	FEMALE	65	Positive	Positive	Negative	T2	T_Other	N1	Positive	M0	Negative	Stage IIB	Stage IIB	enrollment	LIVING	576	NA	0	576	Luminal A	Luminal A	1
TCGA-A8-A07G	FEMALE	65	Positive	Positive	Negative	T1	T1	N1	Positive	M0	Negative	Stage IIA	Stage IIA	enrollment	LIVING	576	NA	0	576	Luminal A	Luminal A	1
TCGA-A8-A07I	FEMALE	69	Positive	Negative	Positive	T2	T_Other	N2	Positive	M0	Negative	Stage IIIA	Stage IIIA	enrollment	LIVING	426	NA	0	426	HER2	Luminal B	1
TCGA-A8-A07J	FEMALE	35	Positive	Positive	Negative	T2	T_Other	N1	Positive	M0	Negative	Stage IIB	Stage IIB	enrollment	LIVING	365	NA	0	365	Luminal A	Luminal A	1
TCGA-A8-A07L	FEMALE	58	Positive	Positive	Negative	T3	T_Other	N1	Positive	M0	Negative	Stage IIIA	Stage IIIA	enrollment	LIVING	517	NA	0	517	Luminal B	Luminal A	1
TCGA-A8-A07O	FEMALE	51	Negative	Negative	Negative	T2	T_Other	N0	Negative	M0	Negative	Stage IIA	Stage IIA	enrollment	LIVING	304	NA	0	304	Basal-like	Basal-like	1
TCGA-A8-A07P	FEMALE	68	Positive	Positive	Positive	T2	T_Other	N1	Positive	M0	Negative	Stage IIB	Stage IIB	enrollment	LIVING	334	NA	0	334	Luminal A	Luminal B	1
TCGA-A8-A07R	FEMALE	80	Negative	Negative	Equivocal	T2	T_Other	N3	Positive	M0	Negative	Stage IIIC	Stage IIIC	enrollment	LIVING	273	NA	0	273	Basal-like	Basal-like	1
TCGA-A8-A07S	FEMALE	73	Positive	Negative	Negative	T2	T_Other	N0	Negative	M0	Negative	Stage IIA	Stage IIA	enrollment	LIVING	242	NA	0	242	Luminal B	Luminal A	1
TCGA-A8-A07U	FEMALE	66	Negative	Positive	Negative	T2	T_Other	N2	Positive	M0	Negative	Stage IIIA	Stage IIIA	enrollment	LIVING	303	NA	0	303	Basal-like	Luminal A	1
TCGA-A8-A07W	FEMALE	76	Positive	Positive	Negative	T2	T_Other	N0	Negative	M1	Positive	Stage IV	Stage IV	enrollment	LIVING	304	NA	0	304	Luminal B	Luminal A	1
TCGA-A8-A07Z	FEMALE	85	Positive	Positive	Negative	T2	T_Other	N0	Negative	M0	Negative	Stage IIA	Stage IIA	enrollment	LIVING	853	NA	0	853	Luminal B	Luminal A	1
TCGA-A8-A081	FEMALE	80	Positive	Positive	Negative	T2	T_Other	N0	Negative	M0	Negative	Stage IIA	Stage IIA	enrollment	LIVING	0	NA	0	0	HER2	Luminal A	1
TCGA-A8-A082	FEMALE	58	Positive	Positive	Negative	T2	T_Other	N1	Positive	M0	Negative	Stage IIB	Stage IIB	enrollment	LIVING	549	NA	0	549	Luminal B	Luminal A	1
TCGA-A8-A083	FEMALE	67	Positive	Positive	Negative	T3	T_Other	N0	Negative	M0	Negative	Stage IIB	Stage IIB	enrollment	LIVING	0	NA	0	0	Luminal A	Luminal A	1
TCGA-A8-A084	FEMALE	81	Positive	Negative	Negative	T2	T_Other	N1	Positive	M0	Negative	Stage IIB	No_Conversion	enrollment	LIVING	458	NA	0	458	Luminal B	Luminal A	1
TCGA-A8-A085	MALE	44	Positive	Positive	Negative	T2	T_Other	N1	Positive	M0	Negative	Stage IIB	Stage IIB	enrollment	LIVING	1124	NA	0	1124	Luminal B	Luminal A	1
TCGA-A8-A086	FEMALE	59	Positive	Positive	Negative	T1	T1	N1	Positive	M0	Negative	Stage IIA	Stage IIA	enrollment	LIVING	396	NA	0	396	Luminal A	Luminal A	1
TCGA-A8-A08A	FEMALE	89	Positive	Positive	Negative	T1	T1	N0	Negative	M0	Negative	Stage I	Stage I	enrollment	LIVING	30	NA	0	30	Luminal A	Luminal A	1
TCGA-A8-A08B	FEMALE	52	Positive	Negative	Positive	T2	T_Other	N0	Negative	M0	Negative	Stage IIA	Stage IIA	enrollment	LIVING	702	NA	0	702	HER2	Luminal B	1
TCGA-A8-A08C	FEMALE	65	Positive	Positive	Negative	T2	T_Other	N0	Negative	M0	Negative	Stage IIA	Stage IIA	enrollment	LIVING	607	NA	0	607	Luminal A	Luminal A	1
TCGA-A8-A08F	FEMALE	59	Positive	Positive	Negative	T2	T_Other	N3	Positive	M0	Negative	Stage IIIC	Stage IIIC	enrollment	LIVING	549	NA	0	549	Luminal B	Luminal A	1
TCGA-A8-A08G	FEMALE	41	Positive	Positive	Positive	T2	T_Other	N0	Negative	M0	Negative	Stage IIA	Stage IIA	enrollment	LIVING	606	NA	0	606	Luminal B	Luminal B	1
TCGA-A8-A08H	FEMALE	66	Positive	Positive	Positive	T2	T_Other	N0	Negative	M0	Negative	Stage IIA	Stage IIA	enrollment	LIVING	0	NA	0	0	Basal-like	Luminal B	1
TCGA-A8-A08I	FEMALE	53	Positive	Positive	Negative	T2	T_Other	N0	Negative	M0	Negative	Stage IIA	Stage IIA	enrollment	LIVING	365	NA	0	365	Luminal B	Luminal A	1
TCGA-A8-A08J	FEMALE	52	Positive	Negative	Negative	T4	T_Other	N3	Positive	M1	Positive	Stage IV	Stage IV	enrollment	DECEASED	1127	1127	1	1127	HER2	Luminal A	1
TCGA-A8-A08L	FEMALE	89	Positive	Negative	Negative	T3	T_Other	N2	Positive	M0	Negative	Stage IIIA	Stage IIIA	enrollment	DECEASED	304	304	1	304	HER2	Luminal A	1
TCGA-A8-A08O	FEMALE	45	Positive	Positive	Negative	T2	T_Other	N3	Positive	M1	Positive	Stage IV	Stage IV	enrollment	LIVING	942	NA	0	942	Luminal A	Luminal A	1
TCGA-A8-A08P	FEMALE	70	Positive	Positive	Positive	T2	T_Other	N2	Positive	M0	Negative	Stage IIIA	Stage IIIA	enrollment	LIVING	942	NA	0	942	Luminal B	Luminal B	1
TCGA-A8-A08R	FEMALE	52	Negative	Negative	Negative	T2	T_Other	N1	Positive	M0	Negative	Stage IIB	Stage IIB	enrollment	LIVING	30	NA	0	30	Basal-like	Basal-like	1
TCGA-A8-A08S	FEMALE	71	Positive	Positive	Positive	T1	T1	N1	Positive	M0	Negative	Stage IIA	Stage IIA	enrollment	LIVING	580	NA	0	580	NA	Luminal B	1
TCGA-A8-A08T	FEMALE	64	Positive	Positive	Negative	T2	T_Other	N1	Positive	M1	Positive	Stage IV	Stage IV	enrollment	LIVING	2830	NA	0	2830	Luminal A	Luminal A	1
TCGA-A8-A08X	FEMALE	43	Negative	Negative	Positive	T4	T_Other	N3	Positive	M0	Negative	Stage IIIC	Stage IIIC	enrollment	LIVING	1034	NA	0	1034	HER2	HER2	1
TCGA-A8-A08Z	FEMALE	76	Positive	Positive	Negative	T4	T_Other	N3	Positive	M0	Negative	Stage IIIB	Stage IIIC	enrollment	LIVING	1217	NA	0	1217	Luminal A	Luminal A	1
TCGA-A8-A090	FEMALE	74	Positive	Positive	Negative	T2	T_Other	N0	Negative	M0	Negative	Stage IIA	Stage IIA	enrollment	LIVING	0	NA	0	0	Luminal A	Luminal A	1
TCGA-A8-A091	FEMALE	61	Positive	Negative	Negative	T2	T_Other	N0	Negative	M0	Negative	Stage IIA	Stage IIA	enrollment	LIVING	580	NA	0	580	Luminal A	Luminal A	1
TCGA-A8-A092	FEMALE	48	Positive	Positive	Negative	T2	T_Other	N2	Positive	M0	Negative	Stage IIIA	Stage IIIA	enrollment	LIVING	518	NA	0	518	HER2	Luminal A	1
TCGA-A8-A093	FEMALE	61	Positive	Positive	Negative	T2	T_Other	N0	Negative	M0	Negative	Stage IIA	Stage IIA	enrollment	LIVING	545	NA	0	545	Luminal A	Luminal A	1
TCGA-A8-A094	FEMALE	75	Positive	Negative	Negative	T2	T_Other	N0	Negative	M0	Negative	Stage IIA	Stage IIA	enrollment	LIVING	0	NA	0	0	HER2	Luminal A	1
TCGA-A8-A095	FEMALE	45	Positive	Positive	Negative	T1	T1	N0	Negative	M0	Negative	Stage I	Stage I	enrollment	LIVING	1276	NA	0	1276	Luminal B	Luminal A	1
TCGA-A8-A096	FEMALE	73	Positive	Positive	Negative	T2	T_Other	N0	Negative	M0	Negative	Stage IIA	Stage IIA	enrollment	LIVING	0	NA	0	0	Luminal B	Luminal A	1
TCGA-A8-A097	FEMALE	65	Positive	Positive	Positive	T2	T_Other	N1	Positive	M0	Negative	Stage IIB	Stage IIB	enrollment	LIVING	365	NA	0	365	Luminal B	Luminal B	1
TCGA-A8-A099	FEMALE	76	Positive	Positive	Positive	T4	T_Other	N3	Positive	M0	Negative	Stage X	Stage IIIC	enrollment	LIVING	304	NA	0	304	Luminal A	Luminal B	1
TCGA-A8-A09A	FEMALE	40	Positive	Positive	Negative	T2	T_Other	N0	Negative	M0	Negative	Stage X	Stage IIA	enrollment	LIVING	304	NA	0	304	Luminal A	Luminal A	1
TCGA-A8-A09B	FEMALE	58	Positive	Positive	Negative	T4	T_Other	N1	Positive	M0	Negative	Stage IIIB	Stage IIIB	enrollment	LIVING	365	NA	0	365	Luminal A	Luminal A	1
TCGA-A8-A09C	FEMALE	69	Positive	Positive	Negative	T2	T_Other	N0	Negative	M0	Negative	Stage X	Stage IIA	enrollment	LIVING	31	NA	0	31	Luminal B	Luminal A	1
TCGA-A8-A09D	FEMALE	47	Positive	Positive	Negative	T2	T_Other	N1	Positive	M0	Negative	Stage IIB	No_Conversion	enrollment	LIVING	396	NA	0	396	Luminal B	Luminal A	1
TCGA-A8-A09E	FEMALE	73	Positive	Positive	Equivocal	T4	T_Other	N1	Positive	M0	Negative	Stage IIIB	Stage IIIB	enrollment	LIVING	942	NA	0	942	NA	NA	1
TCGA-A8-A09G	FEMALE	79	Positive	Negative	Positive	T3	T_Other	N3	Positive	M0	Negative	Stage IIIC	Stage IIIC	enrollment	LIVING	0	NA	0	0	HER2	Luminal B	1
TCGA-A8-A09I	FEMALE	84	Positive	Positive	Positive	T2	T_Other	N0	Negative	M0	Negative	Stage IIA	Stage IIA	enrollment	LIVING	1006	NA	0	1006	Luminal B	Luminal B	1
TCGA-A8-A09K	FEMALE	68	Positive	Positive	Negative	T1	T1	N1	Positive	M0	Negative	Stage IIA	Stage IIA	enrollment	LIVING	911	NA	0	911	NA	Luminal A	1
TCGA-A8-A09M	FEMALE	75	Positive	Positive	Negative	T2	T_Other	N3	Positive	M0	Negative	Stage IIIC	Stage IIIC	enrollment	LIVING	457	NA	0	457	Luminal B	Luminal A	1
TCGA-A8-A09N	FEMALE	57	Positive	Positive	Positive	T2	T_Other	N3	Positive	M0	Negative	Stage IIIC	Stage IIIC	enrollment	LIVING	31	NA	0	31	Luminal B	Luminal B	1
TCGA-A8-A09Q	FEMALE	83	Positive	Positive	Negative	T4	T_Other	N2	Positive	M0	Negative	Stage IIIB	Stage IIIB	enrollment	LIVING	761	NA	0	761	Luminal B	Luminal A	1
TCGA-A8-A09R	FEMALE	82	Positive	Positive	Negative	T2	T_Other	N1	Positive	M0	Negative	Stage IIB	Stage IIB	enrollment	LIVING	273	NA	0	273	Luminal B	Luminal A	1
TCGA-A8-A09T	FEMALE	68	Positive	Positive	Negative	T1	T1	N0	Negative	M0	Negative	Stage X	Stage I	enrollment	LIVING	578	NA	0	578	Luminal A	Luminal A	1
TCGA-A8-A09V	FEMALE	51	Positive	Positive	Negative	T2	T_Other	N0	Negative	M0	Negative	Stage IIA	Stage IIA	enrollment	LIVING	457	NA	0	457	Luminal A	Luminal A	1
TCGA-A8-A09W	FEMALE	70	Positive	Positive	Negative	T2	T_Other	N3	Positive	M0	Negative	Stage IIIB	Stage IIIC	enrollment	LIVING	30	NA	0	30	Luminal B	Luminal A	1
TCGA-A8-A09X	FEMALE	62	Negative	Negative	Negative	T2	T_Other	N3	Positive	M0	Negative	Stage IIIC	Stage IIIC	enrollment	DECEASED	426	426	1	426	HER2	Basal-like	1
TCGA-A8-A09Z	FEMALE	83	Positive	Negative	Negative	T3	T_Other	N0	Negative	M0	Negative	Stage IIB	Stage IIB	enrollment	LIVING	0	NA	0	0	Luminal B	Luminal A	1
TCGA-A8-A0A1	FEMALE	84	Positive	Positive	Negative	T2	T_Other	N0	Negative	M0	Negative	Stage IIA	Stage IIA	enrollment	LIVING	365	NA	0	365	Luminal A	Luminal A	1
TCGA-A8-A0A2	FEMALE	66	Positive	Positive	Negative	T2	T_Other	N0	Negative	M0	Negative	Stage IIA	Stage IIA	enrollment	LIVING	578	NA	0	578	Luminal A	Luminal A	1
TCGA-A8-A0A4	FEMALE	73	Positive	Positive	Negative	T2	T_Other	N0	Negative	M0	Negative	Stage IIA	Stage IIA	enrollment	LIVING	396	NA	0	396	Luminal A	Luminal A	1
TCGA-A8-A0A6	FEMALE	64	Positive	Positive	Negative	T2	T_Other	N3	Positive	M0	Negative	Stage IIIC	Stage IIIC	enrollment	LIVING	640	NA	0	640	Luminal A	Luminal A	1
TCGA-A8-A0A7	FEMALE	57	Negative	Negative	Positive	T2	T_Other	N1	Positive	M0	Negative	Stage IIB	Stage IIB	enrollment	LIVING	30	NA	0	30	HER2	HER2	1
TCGA-A8-A0A9	FEMALE	80	Positive	Positive	Negative	T2	T_Other	N0	Negative	M0	Negative	Stage IIA	Stage IIA	enrollment	LIVING	396	NA	0	396	Luminal B	Luminal A	1
TCGA-A8-A0AB	FEMALE	54	Positive	Positive	Negative	T2	T_Other	N0	Negative	M0	Negative	Stage IIA	Stage IIA	enrollment	LIVING	517	NA	0	517	Luminal B	Luminal A	1
TCGA-A8-A0AD	FEMALE	83	Positive	Positive	Negative	T1	T1	N0	Negative	M0	Negative	Stage I	Stage I	enrollment	LIVING	1157	NA	0	1157	Luminal A	Luminal A	1
TCGA-AC-A23C	FEMALE	62	Positive	Positive	Positive	T2	T_Other	N1	Positive	M0	Negative	[Not Available]	Stage IIB	enrollment	LIVING	29	NA	0	29	NA	Luminal B	0
TCGA-AC-A23E	FEMALE	50	Positive	Positive	Negative	T2	T_Other	N1	Positive	M0	Negative	[Not Available]	Stage IIB	enrollment	LIVING	72	NA	0	72	NA	Luminal A	0
TCGA-AC-A23G	FEMALE	76	Positive	Positive	Positive	T1c	T_Other	N1	Positive	MX	Positive	Stage IIA	NA	NA	Living	330	[Not Applicable]	NA	NA	NA	Luminal B	0
TCGA-AC-A23H	FEMALE	90	Positive	Negative	Positive	T2	T_Other	N0	Negative	M0	Negative	[Not Available]	Stage IIA	enrollment	LIVING	81	NA	0	81	NA	Luminal B	0
TCGA-AC-A2B8	NA	NA	NA	NA	NA	NA	NA	NA	NA	NA	NA	NA	NA	NA	NA	NA	NA	NA	NA	NA	NA	0
TCGA-AC-A2BK	FEMALE	78	Negative	Negative	Negative	T2	T_Other	N2a	Positive	MX	Positive	Stage IIIA	NA	NA	Living	1172	[Not Applicable]	NA	NA	NA	Basal-like	0
TCGA-AC-A2BM	FEMALE	41	Positive	Positive	[Not Evaluated]	T2	T_Other	N1a	Positive	MX	Positive	Stage IIB	NA	NA	Living	1162	[Not Applicable]	NA	NA	NA	NA	0
TCGA-AC-A2FB	NA	NA	NA	NA	NA	NA	NA	NA	NA	NA	NA	NA	NA	NA	NA	NA	NA	NA	NA	NA	NA	0
TCGA-AC-A2FE	NA	NA	NA	NA	NA	NA	T_Other	NA	Positive	NA	Positive	NA	NA	NA	NA	NA	NA	NA	NA	NA	NA	NA
TCGA-AC-A2FF	NA	NA	NA	NA	NA	NA	NA	NA	NA	NA	NA	NA	NA	NA	NA	NA	NA	NA	NA	NA	NA	0
TCGA-AC-A2FG	NA	NA	NA	NA	NA	NA	NA	NA	NA	NA	NA	NA	NA	NA	NA	NA	NA	NA	NA	NA	NA	0
TCGA-AC-A2FK	FEMALE	45	Positive	Positive	[Not Evaluated]	T2	T_Other	N3a	Positive	M0	Negative	Stage IIIC	NA	NA	Living	1180	[Not Applicable]	NA	NA	NA	NA	0
TCGA-AC-A2FM	FEMALE	87	[Not Evaluated]	[Not Evaluated]	[Not Evaluated]	T2	T_Other	N1mi	Positive	M0	Negative	Stage IIB	NA	NA	DECEASED	[Not Available]	792	NA	NA	NA	NA	0
TCGA-AC-A2FO	FEMALE	65	Positive	Negative	Negative	T2	T_Other	N1	Positive	MX	Positive	Stage IIB	NA	NA	Living	1542	[Not Applicable]	NA	NA	NA	Luminal A	0
TCGA-AC-A2QH	FEMALE	58	Negative	Negative	Negative	T3	T_Other	N0	Negative	MX	Positive	Stage IIB	NA	NA	Living	31	[Not Applicable]	NA	NA	NA	Basal-like	0
TCGA-AC-A2QI	FEMALE	76	Positive	Negative	Negative	T3	T_Other	N1a	Positive	MX	Positive	Stage IIIA	NA	NA	Living	28	[Not Applicable]	NA	NA	NA	Luminal A	0
TCGA-AC-A2QJ	FEMALE	48	Negative	Negative	Negative	T4b	T_Other	N0	Negative	M0	Negative	Stage IIIB	NA	NA	Living	69	[Not Applicable]	NA	NA	NA	Basal-like	0
TCGA-AC-A3BB	FEMALE	46	Positive	Positive	Negative	T3	T_Other	N2a	Positive	MX	Positive	Stage IIIA	NA	NA	Living	30	[Not Applicable]	NA	NA	NA	Luminal A	0
TCGA-AC-A3EH	NA	NA	NA	NA	NA	NA	T_Other	NA	Positive	NA	Positive	NA	NA	NA	NA	NA	NA	NA	NA	NA	NA	NA
TCGA-AC-A3HN	FEMALE	87	Positive	Positive	Negative	T2	T_Other	N1a	Positive	MX	Positive	Stage IIB	NA	NA	Living	21	[Not Applicable]	NA	NA	NA	Luminal A	0
TCGA-AC-A3OD	FEMALE	68	Positive	Positive	Negative	T2	T_Other	N1mi	Positive	MX	Positive	Stage IIB	NA	NA	Living	35	[Not Applicable]	NA	NA	NA	Luminal A	0
TCGA-AC-A3QP	FEMALE	79	Positive	Positive	Equivocal	T2	T_Other	N1mi	Positive	MX	Positive	Stage IIB	NA	NA	Living	286	[Not Applicable]	NA	NA	NA	NA	0
TCGA-AC-A3QQ	NA	NA	NA	NA	NA	NA	T_Other	NA	Positive	NA	Positive	NA	NA	NA	NA	NA	NA	NA	NA	NA	NA	NA
TCGA-AC-A3TM	NA	NA	NA	NA	NA	NA	T_Other	NA	Positive	NA	Positive	NA	NA	NA	NA	NA	NA	NA	NA	NA	NA	NA
TCGA-AC-A3TN	FEMALE	75	Positive	Positive	Positive	T3	T_Other	N0	Negative	MX	Positive	Stage IIB	NA	NA	Living	34	[Not Applicable]	NA	NA	NA	Luminal B	0
TCGA-AC-A3W5	FEMALE	65	Positive	Positive	[Not Evaluated]	T2	T_Other	N0	Negative	MX	Positive	Stage IIA	NA	NA	Living	55	[Not Applicable]	NA	NA	NA	NA	0
TCGA-AC-A3W6	FEMALE	90	Positive	Positive	Negative	T3	T_Other	N1	Positive	MX	Positive	Stage IIIA	NA	NA	Living	51	[Not Applicable]	NA	NA	NA	Luminal A	0
TCGA-AC-A3W7	NA	NA	NA	NA	NA	NA	T_Other	NA	Positive	NA	Positive	NA	NA	NA	NA	NA	NA	NA	NA	NA	NA	NA
TCGA-AC-A3YI	FEMALE	74	Positive	Positive	Positive	T1c	T_Other	N3a	Positive	MX	Positive	Stage IIIC	NA	NA	Living	47	[Not Applicable]	NA	NA	NA	Luminal B	0
TCGA-AC-A3YJ	FEMALE	66	Positive	Positive	[Not Available]	T2	T_Other	N0 (i-)	Positive	MX	Positive	Stage IIA	NA	NA	Living	40	[Not Applicable]	NA	NA	NA	NA	0
TCGA-AC-A5EH	NA	NA	NA	NA	NA	NA	T_Other	NA	Positive	NA	Positive	NA	NA	NA	NA	NA	NA	NA	NA	NA	NA	NA
TCGA-AC-A5EI	NA	NA	NA	NA	NA	NA	T_Other	NA	Positive	NA	Positive	NA	NA	NA	NA	NA	NA	NA	NA	NA	NA	NA
TCGA-AC-A5XS	FEMALE	74	Positive	Positive	Negative	T2	T_Other	N0	Negative	MX	Positive	Stage IIA	NA	NA	Living	47	[Not Applicable]	NA	NA	NA	Luminal A	0
TCGA-AC-A5XU	NA	NA	NA	NA	NA	NA	T_Other	NA	Positive	NA	Positive	NA	NA	NA	NA	NA	NA	NA	NA	NA	NA	NA
TCGA-AC-A62V	MALE	58	Positive	Positive	[Not Evaluated]	T2	T_Other	N1a	Positive	M1	Positive	Stage IV	NA	NA	Living	2	[Not Applicable]	NA	NA	NA	NA	0
TCGA-AC-A62X	FEMALE	72	Positive	Negative	[Not Evaluated]	T2	T_Other	N0	Negative	MX	Positive	Stage IIA	NA	NA	Living	34	[Not Applicable]	NA	NA	NA	NA	0
TCGA-AC-A62Y	FEMALE	79	Positive	Positive	Negative	T2	T_Other	N1	Positive	MX	Positive	Stage IIB	NA	NA	Living	55	[Not Applicable]	NA	NA	NA	Luminal A	0
TCGA-AC-A6IV	FEMALE	47	Positive	Positive	Equivocal	T2	T_Other	N1	Positive	MX	Positive	Stage IIB	NA	NA	Living	36	[Not Applicable]	NA	NA	NA	NA	0
TCGA-AC-A6IW	FEMALE	73	Negative	Negative	Negative	T2	T_Other	N0 (i-)	Positive	MX	Positive	Stage IIA	NA	NA	Living	21	[Not Applicable]	NA	NA	NA	Basal-like	0
TCGA-AC-A6IX	FEMALE	49	Positive	Positive	[Not Evaluated]	T2	T_Other	N3a	Positive	MX	Positive	Stage IIIC	NA	NA	Living	13	[Not Applicable]	NA	NA	NA	NA	0
TCGA-AC-A6NO	FEMALE	43	Positive	Positive	Negative	T2	T_Other	N1a	Positive	MX	Positive	Stage IIB	NA	NA	Living	51	[Not Applicable]	NA	NA	NA	Luminal A	0
TCGA-AC-A7VB	FEMALE	51	Positive	Negative	[Not Evaluated]	T1c	T_Other	N1a	Positive	MX	Positive	Stage IIA	NA	NA	Living	74	[Not Applicable]	NA	NA	NA	NA	0
TCGA-AC-A7VC	FEMALE	56	Negative	Negative	Negative	T3	T_Other	N0	Negative	MX	Positive	Stage IIB	NA	NA	Living	1	[Not Applicable]	NA	NA	NA	Basal-like	0
TCGA-AC-A8OP	FEMALE	72	Positive	Positive	Indeterminate	T1c	T_Other	N0 (i-)	Positive	MX	Positive	Stage IA	NA	NA	Living	53	[Not Applicable]	NA	NA	NA	NA	0
TCGA-AC-A8OQ	FEMALE	72	Negative	Negative	Indeterminate	T2	T_Other	N1a	Positive	MX	Positive	Stage IIB	NA	NA	Living	34	[Not Applicable]	NA	NA	NA	NA	0
TCGA-AC-A8OR	FEMALE	75	Positive	Positive	Negative	T1c	T_Other	N0 (i-)	Positive	MX	Positive	Stage IA	NA	NA	Living	40	[Not Applicable]	NA	NA	NA	Luminal A	0
TCGA-AC-A8OS	FEMALE	71	Positive	Positive	Positive	T2	T_Other	N0 (i-)	Positive	MX	Positive	Stage IIA	NA	NA	Living	70	[Not Applicable]	NA	NA	NA	Luminal B	0
TCGA-AN-A03X	FEMALE	74	Positive	Positive	Negative	T2	T_Other	N0	Negative	M0	Negative	Stage IIA	No_Conversion	enrollment	LIVING	10	NA	0	10	Luminal A	Luminal A	1
TCGA-AN-A03Y	FEMALE	66	Positive	Positive	Negative	T2	T_Other	N0	Negative	M0	Negative	Stage IIA	No_Conversion	enrollment	LIVING	10	NA	0	10	Luminal B	Luminal A	1
TCGA-AN-A041	FEMALE	29	Positive	Negative	Equivocal	T2	T_Other	N1	Positive	M0	Negative	Stage IIB	Stage IIB	enrollment	LIVING	7	NA	0	7	Luminal B	Luminal A	1
TCGA-AN-A046	FEMALE	68	Positive	Positive	Negative	T2	T_Other	N0	Negative	M0	Negative	Stage IIA	No_Conversion	enrollment	LIVING	10	NA	0	10	Luminal A	Luminal A	1
TCGA-AN-A049	FEMALE	62	Positive	Positive	Negative	T2	T_Other	N0	Negative	M0	Negative	Stage IIA	No_Conversion	enrollment	LIVING	19	NA	0	19	Luminal B	Luminal A	1
TCGA-AN-A04A	FEMALE	36	Positive	Positive	Negative	T2	T_Other	N2	Positive	M0	Negative	Stage IIIA	No_Conversion	enrollment	LIVING	89	NA	0	89	Luminal A	Luminal A	1
TCGA-AN-A04C	FEMALE	51	Negative	Negative	Positive	T2	T_Other	N1	Positive	M0	Negative	Stage IIB	No_Conversion	enrollment	LIVING	54	NA	0	54	HER2	HER2	1
TCGA-AN-A04D	FEMALE	58	Negative	Negative	Negative	T2	T_Other	N1	Positive	M0	Negative	Stage IIB	No_Conversion	enrollment	LIVING	52	NA	0	52	Basal-like	Basal-like	1
TCGA-AN-A0AJ	FEMALE	79	Positive	Positive	Positive	T3	T_Other	N0	Negative	M0	Negative	Stage IIB	No_Conversion	enrollment	LIVING	243	NA	0	243	Luminal B	Luminal B	1
TCGA-AN-A0AK	FEMALE	76	Positive	Negative	Negative	T2	T_Other	N0	Negative	M0	Negative	Stage IIA	No_Conversion	enrollment	LIVING	223	NA	0	223	Luminal B	Luminal A	1
TCGA-AN-A0AL	FEMALE	41	Negative	Negative	Negative	T4	T_Other	N0	Negative	M0	Negative	Stage IIIB	No_Conversion	enrollment	LIVING	197	NA	0	197	Basal-like	Basal-like	1
TCGA-AN-A0AM	FEMALE	56	Positive	Negative	Negative	T2	T_Other	N0	Negative	M0	Negative	Stage IIA	No_Conversion	enrollment	LIVING	5	NA	0	5	Luminal B	Luminal A	1
TCGA-AN-A0AR	FEMALE	55	Negative	Negative	Negative	T2	T_Other	N0	Negative	M0	Negative	Stage IIA	No_Conversion	enrollment	LIVING	9	NA	0	9	Basal-like	Basal-like	1
TCGA-AN-A0AS	FEMALE	70	Positive	Negative	Negative	T2	T_Other	N2	Positive	M0	Negative	Stage IIIA	No_Conversion	enrollment	LIVING	9	NA	0	9	Luminal B	Luminal A	1
TCGA-AN-A0AT	FEMALE	62	Negative	Negative	Negative	T2	T_Other	N0	Negative	M0	Negative	Stage IIA	No_Conversion	enrollment	LIVING	10	NA	0	10	Basal-like	Basal-like	1
TCGA-AN-A0FD	FEMALE	71	Positive	Positive	Positive	T2	T_Other	N0	Negative	M0	Negative	Stage IIA	No_Conversion	enrollment	LIVING	195	NA	0	195	Luminal A	Luminal B	1
TCGA-AN-A0FF	FEMALE	32	Positive	Positive	Negative	T1	T1	N0	Negative	M0	Negative	Stage IA	No_Conversion	enrollment	LIVING	140	NA	0	140	Luminal B	Luminal A	1
TCGA-AN-A0FJ	FEMALE	59	Positive	Negative	Negative	T2	T_Other	N2	Positive	M0	Negative	Stage IV	No_Conversion	enrollment	LIVING	241	NA	0	241	Basal-like	Luminal A	1
TCGA-AN-A0FK	FEMALE	88	Positive	Positive	Negative	T4	T_Other	N0	Negative	M0	Negative	Stage IIIB	No_Conversion	enrollment	LIVING	212	NA	0	212	Luminal B	Luminal A	1
TCGA-AN-A0FL	FEMALE	62	Negative	Negative	Negative	T2	T_Other	N0	Negative	M0	Negative	Stage IIA	No_Conversion	enrollment	LIVING	230	NA	0	230	Basal-like	Basal-like	1
TCGA-AN-A0FN	FEMALE	61	Positive	Positive	Negative	T1	T1	N0	Negative	M0	Negative	Stage IB	No_Conversion	enrollment	LIVING	218	NA	0	218	Luminal A	Luminal A	1
TCGA-AN-A0FS	FEMALE	55	Positive	Negative	Negative	T1	T1	N0	Negative	M0	Negative	Stage IB	No_Conversion	enrollment	LIVING	191	NA	0	191	Luminal A	Luminal A	1
TCGA-AN-A0FT	FEMALE	63	Positive	Positive	Positive	T2	T_Other	N1	Positive	M0	Negative	Stage IIB	No_Conversion	enrollment	LIVING	183	NA	0	183	Luminal A	Luminal B	1
TCGA-AN-A0FV	FEMALE	58	Negative	Negative	Positive	T2	T_Other	N0	Negative	M0	Negative	Stage IIA	No_Conversion	enrollment	LIVING	10	NA	0	10	HER2	HER2	1
TCGA-AN-A0FW	FEMALE	67	Positive	Indeterminate	Negative	T2	T_Other	N2	Positive	M0	Negative	Stage IIIA	No_Conversion	enrollment	LIVING	11	NA	0	11	Luminal A	Luminal A	1
TCGA-AN-A0FX	FEMALE	52	Negative	Negative	Negative	T2	T_Other	N0	Negative	M0	Negative	Stage IIA	No_Conversion	enrollment	LIVING	10	NA	0	10	Basal-like	Basal-like	1
TCGA-AN-A0FY	FEMALE	55	Positive	Positive	Negative	T1	T1	N0	Negative	M0	Negative	Stage IB	No_Conversion	enrollment	LIVING	10	NA	0	10	Luminal B	Luminal A	1
TCGA-AN-A0FZ	FEMALE	45	Positive	Negative	Equivocal	T2	T_Other	N2	Positive	M0	Negative	Stage IIIA	No_Conversion	enrollment	LIVING	10	NA	0	10	Luminal A	Luminal A	1
TCGA-AN-A0G0	FEMALE	56	Negative	Negative	Negative	T2	T_Other	N0	Negative	M0	Negative	Stage IIA	No_Conversion	enrollment	LIVING	16	NA	0	16	Basal-like	Basal-like	1
TCGA-AN-A0XL	FEMALE	61	Positive	Positive	Negative	T2	T_Other	N0	Negative	M0	Negative	Stage IIA	Stage IIA	enrollment	LIVING	10	NA	0	10	Luminal A	Luminal A	1
TCGA-AN-A0XN	FEMALE	68	Negative	Positive	Negative	T2	T_Other	N2	Positive	M0	Negative	Stage IIIA	Stage IIIA	enrollment	LIVING	10	NA	0	10	Luminal A	Luminal A	1
TCGA-AN-A0XO	FEMALE	59	Positive	Negative	Negative	T2	T_Other	N2	Positive	M0	Negative	Stage IIIA	Stage IIIA	enrollment	LIVING	375	NA	0	375	Luminal A	Luminal A	1
TCGA-AN-A0XP	FEMALE	69	Positive	Positive	Negative	T2	T_Other	N2	Positive	M0	Negative	Stage IIIA	Stage IIIA	enrollment	LIVING	9	NA	0	9	Luminal A	Luminal A	1
TCGA-AN-A0XR	FEMALE	55	Positive	Negative	Negative	T2	T_Other	N2	Positive	M0	Negative	Stage IIIA	Stage IIIA	enrollment	LIVING	10	NA	0	10	Luminal B	Luminal A	1
TCGA-AN-A0XS	FEMALE	63	Negative	Positive	Negative	T2	T_Other	N2	Positive	M0	Negative	Stage IIIA	Stage IIIA	enrollment	LIVING	10	NA	0	10	Luminal A	Luminal A	1
TCGA-AN-A0XT	FEMALE	54	Positive	Negative	Negative	T2	T_Other	N2	Positive	M0	Negative	Stage IIIA	Stage IIIA	enrollment	LIVING	10	NA	0	10	Luminal A	Luminal A	1
TCGA-AN-A0XU	FEMALE	54	Negative	Negative	Negative	T2	T_Other	N0	Negative	M0	Negative	Stage IIA	Stage IIA	enrollment	LIVING	10	NA	0	10	Basal-like	Basal-like	1
TCGA-AN-A0XV	FEMALE	67	Positive	Positive	Negative	T2	T_Other	N2	Positive	M0	Negative	Stage IIIA	Stage IIIA	enrollment	LIVING	162	NA	0	162	Luminal A	Luminal A	1
TCGA-AN-A0XW	FEMALE	36	Positive	Positive	Negative	T2	T_Other	N2	Positive	M0	Negative	Stage IIIA	Stage IIIA	enrollment	LIVING	170	NA	0	170	Luminal B	Luminal A	1
TCGA-AO-A03L	FEMALE	34	Positive	Positive	Negative	T3	T_Other	N2	Positive	M0	Negative	Stage IIIA	No_Conversion	followup	LIVING	2442	NA	0	2442	HER2	Luminal A	1
TCGA-AO-A03M	FEMALE	29	Positive	Positive	Negative	T1	T1	N0	Negative	M0	Negative	Stage IA	Stage I	followup	LIVING	1455	NA	0	1455	Luminal A	Luminal A	1
TCGA-AO-A03N	FEMALE	59	Positive	Positive	Negative	T2	T_Other	N1	Positive	M0	Negative	Stage IIB	No_Conversion	followup	LIVING	1645	NA	0	1645	HER2	Luminal A	1
TCGA-AO-A03O	FEMALE	69	Positive	Positive	Negative	T2	T_Other	N0	Negative	M0	Negative	Stage IIA	Stage IIA	followup	DECEASED	993	2483	1	2483	Luminal B	Luminal A	1
TCGA-AO-A03P	FEMALE	54	Positive	Positive	Negative	T2	T_Other	N1	Positive	M0	Negative	Stage IIA	No_Conversion	enrollment	LIVING	2576	NA	0	2576	Luminal B	Luminal A	1
TCGA-AO-A03R	FEMALE	57	Positive	Positive	Negative	T2	T_Other	N1	Positive	M0	Negative	Stage IIB	No_Conversion	followup	LIVING	1707	NA	0	1707	Normal-like	Luminal A	1
TCGA-AO-A03T	FEMALE	42	Positive	Positive	Negative	T2	T_Other	N1	Positive	M0	Negative	Stage IIB	No_Conversion	enrollment	LIVING	1187	NA	0	1187	Normal-like	Luminal A	1
TCGA-AO-A03U	FEMALE	31	Negative	Negative	Negative	T1	T1	N0	Negative	M0	Negative	Stage IA	Stage I	followup	DECEASED	1727	1796	1	1796	Normal-like	Basal-like	1
TCGA-AO-A03V	FEMALE	41	Positive	Positive	Negative	T1	T1	N0	Negative	M0	Negative	Stage IA	Stage I	followup	LIVING	886	NA	0	886	Luminal A	Luminal A	1
TCGA-AO-A0J2	FEMALE	41	Negative	Negative	Negative	T1	T1	N0	Negative	M0	Negative	Stage IA	Stage I	followup	LIVING	585	NA	0	585	HER2	Basal-like	1
TCGA-AO-A0J3	FEMALE	67	Positive	Positive	Negative	T2	T_Other	N1	Positive	M0	Negative	Stage IIB	No_Conversion	followup	LIVING	302	NA	0	302	Luminal B	Luminal A	1
TCGA-AO-A0J4	FEMALE	41	Negative	Negative	Negative	T1	T1	N0	Negative	M0	Negative	Stage IA	Stage I	followup	LIVING	294	NA	0	294	Basal-like	Basal-like	1
TCGA-AO-A0J5	FEMALE	48	Positive	Negative	Negative	T4	T_Other	N1	Positive	M1	Positive	Stage IV	No_Conversion	followup	LIVING	704	NA	0	704	NA	Luminal A	1
TCGA-AO-A0J6	FEMALE	61	Negative	Negative	Negative	T2	T_Other	N0	Negative	M0	Negative	Stage IIA	Stage IIA	followup	LIVING	775	NA	0	775	Basal-like	Basal-like	1
TCGA-AO-A0J7	FEMALE	71	Positive	Positive	Negative	T2	T_Other	N1	Positive	M0	Negative	Stage IIB	No_Conversion	followup	LIVING	260	NA	0	260	Luminal B	Luminal A	1
TCGA-AO-A0J8	FEMALE	61	Positive	Positive	Negative	T2	T_Other	N0	Negative	M0	Negative	Stage IIA	Stage IIA	followup	LIVING	277	NA	0	277	Luminal A	Luminal A	1
TCGA-AO-A0J9	FEMALE	61	Positive	Positive	Negative	T2	T_Other	N3	Positive	M0	Negative	Stage IIIC	No_Conversion	followup	LIVING	1255	NA	0	1255	Luminal A	Luminal A	1
TCGA-AO-A0JA	FEMALE	36	Positive	Positive	Negative	T2	T_Other	N3	Positive	M0	Negative	Stage IIIC	No_Conversion	followup	LIVING	346	NA	0	346	Luminal A	Luminal A	1
TCGA-AO-A0JB	FEMALE	50	Positive	Positive	Negative	T3	T_Other	N1	Positive	M0	Negative	Stage IIIA	No_Conversion	followup	LIVING	1150	NA	0	1150	Normal-like	Luminal A	1
TCGA-AO-A0JC	FEMALE	64	Positive	Positive	Negative	T2	T_Other	N0	Negative	M0	Negative	Stage IIA	Stage IIA	followup	LIVING	1547	NA	0	1547	Luminal B	Luminal A	1
TCGA-AO-A0JD	FEMALE	59	Positive	Positive	Negative	T3	T_Other	N1	Positive	M0	Negative	Stage IIIA	No_Conversion	followup	LIVING	1813	NA	0	1813	Luminal B	Luminal A	1
TCGA-AO-A0JE	FEMALE	53	Negative	Negative	Positive	T2	T_Other	N2	Positive	M0	Negative	Stage IIIA	No_Conversion	followup	LIVING	1965	NA	0	1965	HER2	HER2	1
TCGA-AO-A0JF	FEMALE	68	Positive	Positive	Negative	T1	T1	N1	Positive	M0	Negative	Stage IIA	No_Conversion	followup	LIVING	354	NA	0	354	Luminal A	Luminal A	1
TCGA-AO-A0JG	FEMALE	49	Positive	Positive	Negative	T2	T_Other	N2	Positive	M0	Negative	Stage IIIA	No_Conversion	followup	LIVING	449	NA	0	449	Luminal A	Luminal A	1
TCGA-AO-A0JI	FEMALE	56	Positive	Negative	Negative	T1	T1	N1	Positive	M0	Negative	Stage IIA	No_Conversion	followup	LIVING	1172	NA	0	1172	Luminal B	Luminal A	1
TCGA-AO-A0JJ	FEMALE	54	Positive	Positive	Negative	T2	T_Other	N1	Positive	M0	Negative	Stage IIB	No_Conversion	enrollment	LIVING	1512	NA	0	1512	Luminal A	Luminal A	1
TCGA-AO-A0JL	FEMALE	59	Negative	Negative	Negative	T2	T_Other	N2	Positive	M0	Negative	Stage IIIA	No_Conversion	followup	LIVING	1319	NA	0	1319	Basal-like	Basal-like	1
TCGA-AO-A0JM	FEMALE	40	Positive	Positive	Positive	T2	T_Other	N1	Positive	M0	Negative	Stage IIB	No_Conversion	followup	LIVING	1826	NA	0	1826	Luminal B	Luminal B	1
TCGA-AO-A124	FEMALE	38	Negative	Negative	Negative	T2	T_Other	N0	Negative	M0	Negative	Stage IIA	Stage IIA	followup	LIVING	3119	NA	0	3119	Basal-like	Basal-like	1
TCGA-AO-A125	FEMALE	72	Positive	Positive	Negative	T2	T_Other	N0	Negative	M0	Negative	Stage IIA	Stage IIA	followup	LIVING	3018	NA	0	3018	Luminal A	Luminal A	1
TCGA-AO-A126	FEMALE	39	Positive	Positive	Negative	T2	T_Other	N0	Negative	M0	Negative	Stage IIA	Stage IIA	followup	LIVING	2850	NA	0	2850	Luminal A	Luminal A	1
TCGA-AO-A128	FEMALE	61	Negative	Negative	Negative	T2	T_Other	N0	Negative	M0	Negative	Stage IIA	Stage IIA	followup	LIVING	2877	NA	0	2877	Basal-like	Basal-like	1
TCGA-AO-A129	FEMALE	29	Negative	Negative	Negative	T2	T_Other	N1	Positive	M0	Negative	Stage IIB	No_Conversion	followup	LIVING	2923	NA	0	2923	Basal-like	Basal-like	1
TCGA-AO-A12A	FEMALE	47	Positive	Positive	Negative	T2	T_Other	N0	Negative	M0	Negative	Stage IIA	Stage IIA	followup	LIVING	2754	NA	0	2754	Luminal A	Luminal A	1
TCGA-AO-A12B	FEMALE	63	Positive	Positive	Negative	T2	T_Other	N0	Negative	M0	Negative	Stage IIA	Stage IIA	followup	LIVING	2359	NA	0	2359	Luminal B	Luminal A	1
TCGA-AO-A12C	FEMALE	42	Positive	Positive	Positive	T2	T_Other	N1	Positive	M0	Negative	Stage IIB	No_Conversion	followup	LIVING	1993	NA	0	1993	Luminal A	Luminal B	1
TCGA-AO-A12D	FEMALE	43	Negative	Negative	Positive	T1	T1	N1	Positive	M0	Negative	Stage IIA	No_Conversion	followup	LIVING	1948	NA	0	1948	HER2	HER2	1
TCGA-AO-A12E	FEMALE	51	Positive	Positive	Negative	T3	T_Other	N0	Negative	M0	Negative	Stage IIB	Stage IIB	followup	LIVING	1742	NA	0	1742	Luminal A	Luminal A	1
TCGA-AO-A12F	FEMALE	36	Negative	Negative	Negative	T2	T_Other	N0	Negative	M0	Negative	Stage IIA	Stage IIA	followup	LIVING	1471	NA	0	1471	Basal-like	Basal-like	1
TCGA-AO-A12G	FEMALE	75	Positive	Positive	Negative	T2	T_Other	N0	Negative	M0	Negative	Stage IIA	Stage IIA	followup	LIVING	1265	NA	0	1265	Luminal A	Luminal A	1
TCGA-AO-A12H	FEMALE	69	Positive	Positive	Negative	T2	T_Other	N0	Negative	M0	Negative	Stage IIA	Stage IIA	followup	LIVING	862	NA	0	862	Luminal A	Luminal A	1
TCGA-AO-A1KO	FEMALE	46	Positive	Positive	Negative	T3	T_Other	N0	Negative	M0	Negative	Stage IIB	Stage IIB	followup	LIVING	448	NA	0	448	NA	Luminal A	0
TCGA-AO-A1KP	FEMALE	77	Positive	Positive	Negative	T1	T1	N1	Positive	M0	Negative	Stage IIA	Stage IIA	followup	LIVING	2513	NA	0	2513	NA	Luminal A	0
TCGA-AO-A1KQ	MALE	84	Positive	Positive	Negative	T4	T_Other	N1	Positive	M0	Negative	Stage IIIB	Stage IIIB	followup	LIVING	1519	NA	0	1519	NA	Luminal A	0
TCGA-AO-A1KR	FEMALE	51	Negative	Negative	NA	NA	NA	NA	NA	NA	NA	NA	NA	enrollment	LIVING	2140	NA	0	2140	NA	NA	0
TCGA-AO-A1KS	FEMALE	69	Positive	Positive	Negative	T2	T_Other	N0	Negative	M0	Negative	Stage IIA	Stage IIA	followup	LIVING	16	NA	0	16	NA	Luminal A	0
TCGA-AO-A1KT	FEMALE	78	Positive	Positive	Negative	T1	T1	N1	Positive	M0	Negative	Stage IIA	Stage IIA	followup	LIVING	541	NA	0	541	NA	Luminal A	0
TCGA-AQ-A04H	FEMALE	61	Positive	Positive	Positive	T2	T_Other	N2	Positive	NA	NA	Stage IIIA	No_Conversion	followup	LIVING	439	NA	0	439	Luminal B	Luminal B	1
TCGA-AQ-A04J	FEMALE	45	Negative	Negative	Negative	T2	T_Other	N0	Negative	M0	Negative	Stage IIA	Stage IIA	followup	LIVING	499	NA	0	499	Basal-like	Basal-like	1
TCGA-AQ-A04L	FEMALE	48	Positive	Negative	Positive	T2	T_Other	N0	Negative	M0	Negative	Stage IIA	Stage IIA	followup	LIVING	3344	NA	0	3344	Luminal A	Luminal B	1
TCGA-AQ-A0Y5	FEMALE	70	Positive	Positive	Positive	T2	T_Other	N2	Positive	M0	Negative	Stage IIIA	Stage IIIA	followup	DECEASED	[Not Available]	161	1	161	NA	Luminal B	0
TCGA-AQ-A1H2	FEMALE	84	Positive	Positive	Positive	T2	T_Other	N2	Positive	M0	Negative	Stage IIIA	Stage IIIA	enrollment	LIVING	197	NA	0	197	NA	Luminal B	0
TCGA-AQ-A1H3	FEMALE	49	Positive	Positive	Negative	T2	T_Other	N3	Positive	M0	Negative	Stage IIIC	Stage IIIC	enrollment	LIVING	138	NA	0	138	NA	Luminal A	0
TCGA-AQ-A54N	FEMALE	51	Negative	Negative	Equivocal	T2	T_Other	N0	Negative	M0	Negative	Stage IIA	NA	NA	Living	78	[Not Applicable]	NA	NA	NA	NA	0
TCGA-AQ-A54O	MALE	51	Positive	Positive	Negative	T2	T_Other	N0	Negative	M0	Negative	Stage IIA	NA	NA	Living	665	[Not Applicable]	NA	NA	NA	Luminal A	0
TCGA-AQ-A7U7	FEMALE	55	Positive	Positive	Negative	T2	T_Other	N2a	Positive	M0	Negative	Stage IIIA	NA	NA	Living	304	[Not Applicable]	NA	NA	NA	Luminal A	0
TCGA-AR-A0TP	FEMALE	43	Positive	Negative	Negative	T2	T_Other	N0	Negative	M0	Negative	Stage II	No_Conversion	enrollment	LIVING	2392	NA	0	2392	Basal-like	Luminal A	1
TCGA-AR-A0TQ	FEMALE	27	Positive	Negative	Positive	T3	T_Other	N1	Positive	M0	Negative	Stage III	No_Conversion	enrollment	LIVING	1500	NA	0	1500	Luminal B	Luminal B	1
TCGA-AR-A0TR	FEMALE	68	Positive	Positive	Negative	T2	T_Other	N1	Positive	M0	Negative	Stage II	No_Conversion	enrollment	DECEASED	21	160	1	160	Luminal A	Luminal A	1
TCGA-AR-A0TS	FEMALE	46	Negative	Negative	Negative	T2	T_Other	N1	Positive	M0	Negative	Stage II	No_Conversion	enrollment	LIVING	1138	NA	0	1138	Basal-like	Basal-like	1
TCGA-AR-A0TT	FEMALE	53	Positive	Negative	Negative	T2	T_Other	N2	Positive	M0	Negative	Stage III	No_Conversion	enrollment	LIVING	1679	NA	0	1679	Luminal B	Luminal A	1
TCGA-AR-A0TU	FEMALE	35	Negative	Negative	Negative	T2	T_Other	N0	Negative	M0	Negative	Stage II	No_Conversion	enrollment	LIVING	360	NA	0	360	Basal-like	Basal-like	1
TCGA-AR-A0TV	FEMALE	66	Positive	Positive	Negative	T2	T_Other	N0	Negative	M0	Negative	Stage II	No_Conversion	enrollment	LIVING	904	NA	0	904	Luminal B	Luminal A	1
TCGA-AR-A0TW	FEMALE	50	Positive	Positive	Negative	T3	T_Other	N1	Positive	M0	Negative	Stage III	No_Conversion	enrollment	LIVING	739	NA	0	739	Luminal A	Luminal A	1
TCGA-AR-A0TX	FEMALE	64	Positive	Positive	Positive	T1	T1	N1	Positive	M0	Negative	Stage II	No_Conversion	enrollment	LIVING	15	NA	0	15	HER2	Luminal B	1
TCGA-AR-A0TY	FEMALE	54	Positive	Negative	Negative	T2	T_Other	N0	Negative	M0	Negative	Stage II	No_Conversion	enrollment	DECEASED	544	1699	1	1699	Luminal B	Luminal A	1
TCGA-AR-A0TZ	FEMALE	43	Positive	Positive	Negative	T2	T_Other	N2	Positive	M0	Negative	Stage III	No_Conversion	enrollment	LIVING	1313	NA	0	1313	Luminal B	Luminal A	1
TCGA-AR-A0U0	FEMALE	73	Negative	Negative	Negative	T2	T_Other	N1	Positive	M0	Negative	Stage II	No_Conversion	enrollment	LIVING	8	NA	0	8	Basal-like	Basal-like	1
TCGA-AR-A0U1	FEMALE	36	Negative	Negative	Negative	T2	T_Other	N1	Positive	M0	Negative	Stage II	No_Conversion	enrollment	LIVING	185	NA	0	185	Basal-like	Basal-like	1
TCGA-AR-A0U2	FEMALE	47	Positive	Positive	Negative	T2	T_Other	N2	Positive	M0	Negative	Stage III	No_Conversion	enrollment	DECEASED	1608	2551	1	2551	Luminal B	Luminal A	1
TCGA-AR-A0U3	FEMALE	59	Positive	Positive	Negative	T2	T_Other	N1	Positive	M0	Negative	Stage II	No_Conversion	enrollment	LIVING	2263	NA	0	2263	Luminal B	Luminal A	1
TCGA-AR-A0U4	FEMALE	54	Negative	Negative	Negative	T2	T_Other	N0	Negative	M0	Negative	Stage II	No_Conversion	enrollment	LIVING	1627	NA	0	1627	Basal-like	Basal-like	1
TCGA-AR-A1AH	FEMALE	51	Positive	Negative	Negative	T2	T_Other	N1	Positive	M0	Negative	Stage II	Stage IIB	enrollment	LIVING	2298	NA	0	2298	Basal-like	Luminal A	1
TCGA-AR-A1AI	FEMALE	47	Negative	Negative	Negative	T2	T_Other	N0	Negative	M0	Negative	Stage II	Stage IIA	enrollment	LIVING	1881	NA	0	1881	Basal-like	Basal-like	1
TCGA-AR-A1AJ	FEMALE	83	Positive	Negative	Negative	T1	T1	N0	Negative	M0	Negative	Stage I	Stage I	enrollment	LIVING	1604	NA	0	1604	Basal-like	Luminal A	1
TCGA-AR-A1AK	FEMALE	70	Positive	Positive	Negative	T1	T1	N0	Negative	M0	Negative	Stage I	Stage I	enrollment	LIVING	1558	NA	0	1558	Luminal A	Luminal A	1
TCGA-AR-A1AL	FEMALE	60	Positive	Positive	Negative	T3	T_Other	N1	Positive	M0	Negative	Stage III	Stage IIIA	enrollment	LIVING	1485	NA	0	1485	Luminal A	Luminal A	1
TCGA-AR-A1AM	FEMALE	52	Positive	Positive	Equivocal	T3	T_Other	N1	Positive	M0	Negative	Stage IIIA	NA	NA	Living	1903	[Not Applicable]	NA	NA	NA	NA	0
TCGA-AR-A1AN	FEMALE	46	Positive	Positive	Negative	T2	T_Other	N0	Negative	M0	Negative	Stage II	Stage IIA	enrollment	LIVING	1329	NA	0	1329	Luminal A	Luminal A	1
TCGA-AR-A1AO	FEMALE	47	Positive	Negative	Negative	T1	T1	N1	Positive	M0	Negative	Stage II	Stage IIA	enrollment	LIVING	1324	NA	0	1324	Normal-like	Luminal A	1
TCGA-AR-A1AP	FEMALE	80	Positive	Positive	Negative	T1	T1	N0	Negative	M0	Negative	Stage I	Stage I	enrollment	LIVING	1215	NA	0	1215	Luminal A	Luminal A	1
TCGA-AR-A1AQ	FEMALE	49	Negative	Negative	Negative	T2	T_Other	N0	Negative	M0	Negative	Stage II	Stage IIA	enrollment	LIVING	1309	NA	0	1309	Basal-like	Basal-like	1
TCGA-AR-A1AR	FEMALE	50	Negative	Negative	Negative	T1	T1	N2	Positive	M0	Negative	Stage III	Stage IIIA	enrollment	DECEASED	[Not Available]	523	1	523	Basal-like	Basal-like	1
TCGA-AR-A1AS	FEMALE	54	Positive	Positive	Negative	T2	T_Other	N1	Positive	M0	Negative	Stage II	Stage IIB	enrollment	LIVING	1242	NA	0	1242	Luminal A	Luminal A	1
TCGA-AR-A1AT	FEMALE	62	Positive	Positive	Positive	T2	T_Other	N0	Negative	M0	Negative	Stage II	Stage IIA	enrollment	DECEASED	[Not Available]	1272	1	1272	HER2	Luminal B	1
TCGA-AR-A1AU	FEMALE	39	Positive	Positive	Negative	T2	T_Other	N2	Positive	M0	Negative	Stage III	Stage IIIA	enrollment	LIVING	1409	NA	0	1409	Luminal A	Luminal A	1
TCGA-AR-A1AV	MALE	68	Positive	Positive	Negative	T2	T_Other	N1	Positive	M0	Negative	Stage II	Stage IIB	enrollment	LIVING	1295	NA	0	1295	Luminal B	Luminal A	1
TCGA-AR-A1AW	FEMALE	65	Positive	Positive	Negative	T2	T_Other	N0	Negative	M0	Negative	Stage II	Stage IIA	enrollment	LIVING	1072	NA	0	1072	Luminal A	Luminal A	1
TCGA-AR-A1AX	FEMALE	64	Positive	Positive	Positive	T1	T1	N0	Negative	M0	Negative	Stage I	Stage I	enrollment	LIVING	1103	NA	0	1103	Luminal A	Luminal B	1
TCGA-AR-A1AY	FEMALE	65	Negative	Negative	Negative	T1	T1	N0	Negative	M0	Negative	Stage I	Stage I	enrollment	LIVING	614	NA	0	614	Basal-like	Basal-like	1
TCGA-AR-A24H	FEMALE	65	Positive	Positive	Negative	T2	T_Other	N0	Negative	M0	Negative	Stage II	Stage IIA	enrollment	LIVING	3333	NA	0	3333	NA	Luminal A	0
TCGA-AR-A24K	FEMALE	46	Positive	Positive	Negative	T2	T_Other	N0	Negative	M0	Negative	Stage II	Stage IIA	enrollment	LIVING	1548	NA	0	1548	NA	Luminal A	0
TCGA-AR-A24L	FEMALE	26	Positive	Positive	Negative	T2	T_Other	N1	Positive	M0	Negative	Stage II	Stage IIB	enrollment	LIVING	2221	NA	0	2221	NA	Luminal A	0
TCGA-AR-A24M	FEMALE	38	Positive	Positive	Negative	T2	T_Other	N2	Positive	M0	Negative	Stage III	Stage IIIA	enrollment	LIVING	1990	NA	0	1990	NA	Luminal A	0
TCGA-AR-A24N	FEMALE	54	Positive	Positive	Negative	T1	T1	N0	Negative	M0	Negative	Stage I	Stage I	enrollment	LIVING	2074	NA	0	2074	NA	Luminal A	0
TCGA-AR-A24O	FEMALE	43	Positive	Positive	Negative	T3	T_Other	N2	Positive	M0	Negative	Stage III	Stage IIIA	enrollment	LIVING	1997	NA	0	1997	NA	Luminal A	0
TCGA-AR-A24P	FEMALE	47	Positive	Positive	Negative	T1	T1	N0	Negative	M0	Negative	Stage I	Stage I	enrollment	LIVING	26	NA	0	26	NA	Luminal A	0
TCGA-AR-A24Q	FEMALE	49	Positive	Negative	Negative	T3	T_Other	N0	Negative	M0	Negative	Stage II	Stage IIB	enrollment	LIVING	2008	NA	0	2008	NA	Luminal A	0
TCGA-AR-A24R	FEMALE	45	Positive	Positive	Negative	T1	T1	N2	Positive	M0	Negative	Stage III	Stage IIIA	enrollment	LIVING	1745	NA	0	1745	NA	Luminal A	0
TCGA-AR-A24S	FEMALE	61	Positive	Positive	Negative	T1	T1	N0	Negative	M0	Negative	Stage I	Stage I	enrollment	LIVING	1888	NA	0	1888	NA	Luminal A	0
TCGA-AR-A24T	FEMALE	46	Positive	Positive	Negative	T3	T_Other	N3	Positive	M0	Negative	Stage III	Stage IIIC	enrollment	LIVING	1620	NA	0	1620	NA	Luminal A	0
TCGA-AR-A24U	FEMALE	47	Negative	Negative	Positive	T1	T1	N1	Positive	M0	Negative	Stage II	Stage IIA	enrollment	LIVING	1623	NA	0	1623	NA	HER2	0
TCGA-AR-A24V	FEMALE	52	Positive	Positive	Negative	T2	T_Other	N1	Positive	M0	Negative	Stage II	Stage IIB	enrollment	LIVING	1648	NA	0	1648	NA	Luminal A	0
TCGA-AR-A24W	NA	NA	NA	NA	NA	NA	NA	NA	NA	NA	NA	NA	NA	NA	NA	NA	NA	NA	NA	NA	NA	0
TCGA-AR-A24X	FEMALE	52	Positive	Positive	Negative	T2	T_Other	N0	Negative	M0	Negative	Stage II	Stage IIA	enrollment	LIVING	1465	NA	0	1465	NA	Luminal A	0
TCGA-AR-A24Z	FEMALE	57	Positive	Positive	Negative	T2	T_Other	N0	Negative	M0	Negative	Stage II	Stage IIA	enrollment	LIVING	1574	NA	0	1574	NA	Luminal A	0
TCGA-AR-A250	FEMALE	58	Positive	Negative	Positive	T2	T_Other	N0	Negative	M0	Negative	Stage II	Stage IIA	enrollment	LIVING	1707	NA	0	1707	NA	Luminal B	0
TCGA-AR-A251	FEMALE	51	Positive	Negative	Negative	T2	T_Other	N2	Positive	M0	Negative	Stage III	Stage IIIA	enrollment	LIVING	1373	NA	0	1373	NA	Luminal A	0
TCGA-AR-A252	FEMALE	50	Positive	Positive	Negative	T1	T1	N0	Negative	M0	Negative	Stage I	Stage I	enrollment	LIVING	1236	NA	0	1236	NA	Luminal A	0
TCGA-AR-A254	FEMALE	50	Positive	Positive	Positive	T2	T_Other	N2	Positive	M0	Negative	Stage III	Stage IIIA	enrollment	LIVING	1212	NA	0	1212	NA	Luminal B	0
TCGA-AR-A255	FEMALE	62	Positive	Positive	Positive	T1	T1	N0	Negative	M0	Negative	Stage I	Stage I	enrollment	LIVING	1058	NA	0	1058	NA	Luminal B	0
TCGA-AR-A256	FEMALE	45	Negative	Negative	Negative	T2	T_Other	N0	Negative	M0	Negative	Stage II	Stage IIA	enrollment	DECEASED	2854	2854	1	2854	NA	Basal-like	0
TCGA-AR-A2LE	FEMALE	69	Positive	Negative	[Not Evaluated]	T1	T1	N0	Negative	M0	Negative	Stage I	NA	NA	Living	3913	[Not Applicable]	NA	NA	NA	NA	0
TCGA-AR-A2LH	FEMALE	55	Negative	Negative	Equivocal	T3	T_Other	N3	Positive	M0	Negative	Stage III	NA	NA	DECEASED	[Not Available]	616	NA	NA	NA	NA	0
TCGA-AR-A2LJ	FEMALE	40	Positive	Positive	Positive	T3	T_Other	N1	Positive	MX	Positive	Stage IIIA	NA	NA	Living	1359	[Not Applicable]	NA	NA	NA	Luminal B	0
TCGA-AR-A2LK	FEMALE	62	Positive	Positive	Equivocal	T3	T_Other	N2	Positive	M0	Negative	Stage III	NA	NA	Living	1304	[Not Applicable]	NA	NA	NA	NA	0
TCGA-AR-A2LL	FEMALE	70	Positive	Positive	Equivocal	T3	T_Other	N0	Negative	M0	Negative	Stage IIB	NA	NA	Living	224	[Not Applicable]	NA	NA	NA	NA	0
TCGA-AR-A2LM	FEMALE	49	Positive	Positive	[Not Evaluated]	T1	T1	N1	Positive	M0	Negative	Stage II	NA	NA	Living	1218	[Not Applicable]	NA	NA	NA	NA	0
TCGA-AR-A2LN	FEMALE	65	Positive	Positive	Negative	T2	T_Other	N0	Negative	M0	Negative	Stage IIA	NA	NA	Living	520	[Not Applicable]	NA	NA	NA	Luminal A	0
TCGA-AR-A2LO	FEMALE	46	Positive	Positive	Equivocal	T2	T_Other	N1	Positive	M0	Negative	Stage IIB	NA	NA	Living	633	[Not Applicable]	NA	NA	NA	NA	0
TCGA-AR-A2LQ	FEMALE	59	Positive	Positive	Negative	T3	T_Other	N0	Negative	M0	Negative	Stage IIB	NA	NA	Living	516	[Not Applicable]	NA	NA	NA	Luminal A	0
TCGA-AR-A2LR	FEMALE	49	Negative	Negative	Negative	T1	T1	N0	Negative	M0	Negative	Stage I	NA	NA	Living	620	[Not Applicable]	NA	NA	NA	Basal-like	0
TCGA-AR-A5QM	FEMALE	62	Positive	Positive	Equivocal	T2	T_Other	N0	Negative	M0	Negative	Stage IIA	NA	NA	Living	1440	[Not Applicable]	NA	NA	NA	NA	0
TCGA-AR-A5QN	FEMALE	68	Positive	Positive	Positive	T2	T_Other	N3	Positive	M0	Negative	Stage IIIC	NA	NA	Living	396	[Not Applicable]	NA	NA	NA	Luminal B	0
TCGA-AR-A5QP	FEMALE	54	Positive	Positive	Equivocal	T2	T_Other	N1	Positive	M0	Negative	Stage IIB	NA	NA	Living	439	[Not Applicable]	NA	NA	NA	NA	0
TCGA-AR-A5QQ	FEMALE	68	Negative	Negative	Negative	T3	T_Other	N1	Positive	M0	Negative	Stage IIIA	NA	NA	DECEASED	[Not Available]	322	NA	NA	NA	Basal-like	0
TCGA-B6-A0I1	FEMALE	73	Negative	Negative	[Not Evaluated]	T2	T_Other	N0	Negative	M0	Negative	Stage IIA	NA	NA	DECEASED	[Not Available]	2361	NA	NA	NA	NA	0
TCGA-B6-A0I2	FEMALE	45	Performed but Not Available	Performed but Not Available	Negative	T1	T1	N0	Negative	M0	Negative	Stage IA	Stage I	followup	LIVING	4360	NA	0	4360	Basal-like	Basal-like	1
TCGA-B6-A0I5	FEMALE	49	Positive	Positive	Negative	T2	T_Other	N1	Positive	M0	Negative	Stage IIB	No_Conversion	followup	LIVING	4549	NA	0	4549	Luminal A	Luminal A	1
TCGA-B6-A0I6	FEMALE	49	Negative	Negative	Not Available	T1	T1	N1	Positive	M0	Negative	Stage IIA	No_Conversion	followup	DECEASED	991	997	1	997	Basal-like	Basal-like	1
TCGA-B6-A0I8	FEMALE	46	Not Performed	Not Performed	Not Available	T1	T1	N0	Negative	M0	Negative	[Not Available]	No_Conversion	followup	DECEASED	749	749	1	749	Luminal A	Luminal A	1
TCGA-B6-A0I9	FEMALE	62	Indeterminate	Positive	Positive	T3	T_Other	N0	Negative	M1	Positive	Stage IV	No_Conversion	followup	DECEASED	369	369	1	369	HER2	HER2	1
TCGA-B6-A0IA	FEMALE	51	Positive	Positive	Negative	T2	T_Other	N0	Negative	M0	Negative	Stage IIA	Stage IIA	followup	LIVING	6718	NA	0	6718	Luminal A	Luminal A	1
TCGA-B6-A0IB	FEMALE	64	Positive	Positive	Negative	T3	T_Other	N3	Positive	M1	Positive	Stage IV	No_Conversion	followup	DECEASED	3941	3941	1	3941	Luminal B	Luminal A	1
TCGA-B6-A0IC	FEMALE	90	Positive	Positive	Negative	T2	T_Other	N0	Negative	NA	NA	[Not Available]	No_Conversion	followup	DECEASED	1542	1542	1	1542	Luminal B	Luminal A	1
TCGA-B6-A0IE	FEMALE	38	Negative	Negative	Negative	TX	NA	N1	Positive	M0	Negative	[Not Available]	No_Conversion	followup	DECEASED	1998	1998	1	1998	Normal-like	Basal-like	1
TCGA-B6-A0IG	FEMALE	50	Positive	Positive	Not Available	T2	T_Other	N1	Positive	M0	Negative	Stage IIB	No_Conversion	followup	DECEASED	4456	4456	1	4456	Luminal A	Luminal A	1
TCGA-B6-A0IH	FEMALE	81	Positive	Positive	Negative	T3	T_Other	N1	Positive	M0	Negative	Stage IIIA	Stage IIIA	followup	DECEASED	[Not Available]	3418	1	3418	Luminal A	Luminal A	1
TCGA-B6-A0IJ	FEMALE	42	Positive	Positive	Negative	T3	T_Other	N0	Negative	M0	Negative	Stage IIB	Stage IIB	followup	LIVING	5383	NA	0	5383	Basal-like	Luminal A	1
TCGA-B6-A0IK	FEMALE	63	Negative	Negative	Negative	T4	T_Other	N1	Positive	M0	Negative	Stage IIIB	No_Conversion	followup	DECEASED	571	571	1	571	HER2	Basal-like	1
TCGA-B6-A0IM	FEMALE	75	Positive	Positive	Negative	T3	T_Other	N0	Negative	M0	Negative	Stage IIB	Stage IIB	followup	LIVING	3836	NA	0	3836	Luminal B	Luminal A	1
TCGA-B6-A0IN	FEMALE	45	Positive	Negative	Not Available	T1	T1	N0	Negative	NA	NA	[Not Available]	No_Conversion	followup	DECEASED	2573	2573	1	2573	Luminal A	Luminal A	1
TCGA-B6-A0IO	FEMALE	66	Positive	Indeterminate	Negative	T2	T_Other	N0	Negative	M0	Negative	Stage IIA	Stage IIA	followup	LIVING	3350	NA	0	3350	Luminal A	Luminal A	1
TCGA-B6-A0IP	FEMALE	74	Positive	Positive	Negative	T1	T1	N0	Negative	M0	Negative	Stage IA	Stage I	followup	LIVING	3374	NA	0	3374	Luminal A	Luminal A	1
TCGA-B6-A0IQ	FEMALE	40	Negative	Negative	Negative	T3	T_Other	N1	Positive	M0	Negative	Stage IIIA	No_Conversion	followup	LIVING	4284	NA	0	4284	Basal-like	Basal-like	1
TCGA-B6-A0RE	FEMALE	61	Negative	Negative	Negative	TX	NA	N0	Negative	M0	Negative	[Not Available]	No_Conversion	followup	LIVING	6434	NA	0	6434	Basal-like	Basal-like	1
TCGA-B6-A0RG	FEMALE	26	Negative	Negative	Negative	T3	T_Other	N0	Negative	M0	Negative	Stage IIB	Stage IIB	followup	LIVING	2082	NA	0	2082	Luminal A	Basal-like	1
TCGA-B6-A0RH	FEMALE	51	Positive	Positive	Positive	T2	T_Other	N0	Negative	M0	Negative	Stage IIA	Stage IIA	followup	LIVING	5748	NA	0	5748	HER2	Luminal B	1
TCGA-B6-A0RI	FEMALE	44	Positive	Positive	Negative	T4	T_Other	N1	Positive	M0	Negative	Stage IIIB	No_Conversion	followup	LIVING	7125	NA	0	7125	Luminal A	Luminal A	1
TCGA-B6-A0RL	FEMALE	60	Positive	Positive	Negative	T2	T_Other	N0	Negative	M0	Negative	Stage IIA	Stage IIA	followup	DECEASED	2469	2469	1	2469	Luminal B	Luminal A	1
TCGA-B6-A0RM	FEMALE	57	Positive	Positive	Negative	TX	NA	N0	Negative	NA	NA	[Not Available]	No_Conversion	followup	DECEASED	2373	2373	1	2373	Luminal A	Luminal A	1
TCGA-B6-A0RN	FEMALE	60	Negative	Negative	Negative	T1	T1	N0	Negative	M0	Negative	Stage IA	Stage I	followup	LIVING	5261	NA	0	5261	Luminal A	Basal-like	1
TCGA-B6-A0RO	FEMALE	71	Positive	Positive	Negative	T4	T_Other	N1	Positive	M0	Negative	Stage IIIB	No_Conversion	followup	LIVING	4928	NA	0	4928	Luminal A	Luminal A	1
TCGA-B6-A0RP	FEMALE	73	Positive	Positive	Negative	T2	T_Other	N1	Positive	M0	Negative	Stage IIIB	No_Conversion	followup	DECEASED	3126	3126	1	3126	Luminal A	Luminal A	1
TCGA-B6-A0RQ	FEMALE	68	Positive	Positive	Negative	T3	T_Other	N0	Negative	M0	Negative	Stage IIB	Stage IIB	followup	DECEASED	[Not Available]	4273	1	4273	Luminal A	Luminal A	1
TCGA-B6-A0RS	FEMALE	38	Negative	Negative	Negative	T2	T_Other	N0	Negative	M0	Negative	Stage IIA	Stage IIA	followup	DECEASED	3062	3062	1	3062	HER2	Basal-like	1
TCGA-B6-A0RT	FEMALE	39	Negative	Negative	Negative	T3	T_Other	N1	Positive	M0	Negative	Stage IIIA	No_Conversion	followup	LIVING	2721	NA	0	2721	Basal-like	Basal-like	1
TCGA-B6-A0RU	FEMALE	49	Negative	Negative	Negative	T1	T1	N0	Negative	M0	Negative	Stage IA	Stage I	followup	LIVING	3991	NA	0	3991	Basal-like	Basal-like	1
TCGA-B6-A0RV	FEMALE	42	Positive	Positive	Negative	T3	T_Other	N2	Positive	M0	Negative	Stage IIIA	No_Conversion	followup	LIVING	4788	NA	0	4788	Luminal A	Luminal A	1
TCGA-B6-A0WS	FEMALE	58	Positive	Positive	Negative	T1	T1	N0	Negative	M0	Negative	[Not Available]	Stage I	followup	DECEASED	[Not Available]	2965	1	2965	Luminal A	Luminal A	1
TCGA-B6-A0WT	FEMALE	61	Positive	Positive	Negative	T2	T_Other	N1	Positive	M0	Negative	Stage IIB	No_Conversion	followup	LIVING	5739	NA	0	5739	Luminal A	Luminal A	1
TCGA-B6-A0WV	FEMALE	67	Positive	Positive	Negative	T2	T_Other	N1	Positive	M0	Negative	Stage IIB	No_Conversion	followup	DECEASED	2422	2422	1	2422	Luminal B	Luminal A	1
TCGA-B6-A0WW	FEMALE	58	Positive	Positive	Negative	T2	T_Other	N1	Positive	NA	NA	[Not Available]	No_Conversion	followup	DECEASED	546	557	1	557	Luminal B	Luminal A	1
TCGA-B6-A0WX	FEMALE	40	Negative	Negative	Negative	T3	T_Other	N1	Positive	M0	Negative	Stage IIIA	No_Conversion	followup	DECEASED	653	653	1	653	Basal-like	Basal-like	1
TCGA-B6-A0WY	FEMALE	40	Positive	Negative	Negative	T3	T_Other	N1	Positive	M0	Negative	Stage IIIA	No_Conversion	followup	DECEASED	3410	3460	1	3460	Luminal A	Luminal A	1
TCGA-B6-A0WZ	FEMALE	50	Positive	Positive	Negative	T2	T_Other	N1	Positive	M0	Negative	Stage IIB	No_Conversion	followup	LIVING	3941	NA	0	3941	Luminal A	Luminal A	1
TCGA-B6-A0X0	FEMALE	54	Positive	Positive	Negative	T1	T1	N0	Negative	M0	Negative	Stage IA	Stage I	followup	DECEASED	[Not Available]	3945	1	3945	Luminal A	Luminal A	1
TCGA-B6-A0X1	FEMALE	48	Negative	Negative	Not Available	T2	T_Other	N2	Positive	M1	Positive	Stage IV	No_Conversion	followup	LIVING	5671	NA	0	5671	Basal-like	Basal-like	1
TCGA-B6-A0X4	FEMALE	62	Positive	Positive	Negative	T2	T_Other	N1	Positive	M0	Negative	Stage IIB	No_Conversion	followup	DECEASED	776	859	1	859	Luminal A	Luminal A	1
TCGA-B6-A0X5	FEMALE	61	Positive	Positive	Negative	T2	T_Other	N1	Positive	M0	Negative	Stage IIB	No_Conversion	followup	DECEASED	2097	2097	1	2097	Luminal B	Luminal A	1
TCGA-B6-A0X7	FEMALE	62	Positive	Positive	Negative	T1	T1	N0	Negative	NA	NA	[Not Available]	No_Conversion	enrollment	DECEASED	1791	1791	1	1791	Luminal A	Luminal A	1
TCGA-B6-A1KC	FEMALE	67	Positive	Negative	Not Available	T2	T_Other	N1	Positive	M0	Negative	Stage IIA	Stage IIB	followup	LIVING	1326	NA	0	1326	NA	Luminal A	0
TCGA-B6-A1KF	FEMALE	68	Negative	Negative	Positive	T2	T_Other	N1	Positive	M0	Negative	Stage IIB	Stage IIB	followup	LIVING	3088	NA	0	3088	NA	HER2	0
TCGA-B6-A1KI	FEMALE	63	Positive	Positive	Negative	T1	T1	N0	Negative	M0	Negative	Stage I	Stage I	followup	LIVING	2236	NA	0	2236	NA	Luminal A	0
TCGA-B6-A1KN	FEMALE	57	Negative	Negative	Positive	T4	T_Other	N1	Positive	M0	Negative	Stage IIIB	Stage IIIC	followup	LIVING	4233	NA	0	4233	NA	HER2	0
TCGA-B6-A2IU	FEMALE	62	Positive	Positive	[Not Evaluated]	T2	T_Other	N0	Negative	M0	Negative	Stage IIA	NA	NA	Living	4840	[Not Applicable]	NA	NA	NA	NA	0
TCGA-B6-A3ZX	NA	NA	NA	NA	NA	NA	T_Other	NA	Positive	NA	Positive	NA	NA	NA	NA	NA	NA	NA	NA	NA	NA	NA
TCGA-B6-A400	NA	NA	NA	NA	NA	NA	T_Other	NA	Positive	NA	Positive	NA	NA	NA	NA	NA	NA	NA	NA	NA	NA	NA
TCGA-B6-A401	FEMALE	47	Positive	Positive	Negative	T1c	T_Other	N1a	Positive	M0	Negative	Stage IIA	NA	NA	Living	1989	[Not Applicable]	NA	NA	NA	Luminal A	0
TCGA-B6-A402	FEMALE	47	Negative	Negative	Negative	T1c	T_Other	N0 (i-)	Positive	M0	Negative	Stage I	NA	NA	Living	1651	[Not Applicable]	NA	NA	NA	Basal-like	0
TCGA-B6-A408	FEMALE	55	Positive	Positive	Equivocal	T2	T_Other	N3a	Positive	M0	Negative	Stage IIIC	NA	NA	Living	1519	[Not Applicable]	NA	NA	NA	NA	0
TCGA-B6-A409	NA	NA	NA	NA	NA	NA	T_Other	NA	Positive	NA	Positive	NA	NA	NA	NA	NA	NA	NA	NA	NA	NA	NA
TCGA-B6-A40B	FEMALE	76	Positive	Positive	Negative	T1b	T_Other	N0 (i-)	Positive	M0	Negative	Stage I	NA	NA	Living	2521	[Not Applicable]	NA	NA	NA	Luminal A	0
TCGA-B6-A40C	FEMALE	51	Positive	Positive	Negative	T3	T_Other	N0 (i-)	Positive	M0	Negative	Stage IIB	NA	NA	Living	1673	[Not Applicable]	NA	NA	NA	Luminal A	0
TCGA-BH-A0AU	FEMALE	45	Positive	Positive	Negative	T2	T_Other	N0	Negative	M0	Negative	Stage IIA	Stage IIA	enrollment	LIVING	746	NA	0	746	Luminal B	Luminal A	1
TCGA-BH-A0AV	FEMALE	52	Negative	Negative	Negative	T1	T1	N0	Negative	M0	Negative	Stage I	Stage I	enrollment	LIVING	1180	NA	0	1180	Basal-like	Basal-like	1
TCGA-BH-A0AW	FEMALE	56	Positive	Negative	Positive	T1	T1	N1	Positive	M0	Negative	Stage IIA	No_Conversion	followup	LIVING	622	NA	0	622	HER2	Luminal B	1
TCGA-BH-A0AY	FEMALE	62	Positive	Positive	Negative	T2	T_Other	N0	Negative	M0	Negative	Stage IIA	Stage IIA	followup	LIVING	777	NA	0	777	Luminal B	Luminal A	1
TCGA-BH-A0AZ	FEMALE	47	Positive	Positive	Negative	T3	T_Other	N1	Positive	M0	Negative	Stage IIIA	Stage IIIA	enrollment	LIVING	867	NA	0	867	Luminal A	Luminal A	1
TCGA-BH-A0B0	FEMALE	56	Positive	Positive	Negative	T1	T1	N0	Negative	M0	Negative	Stage I	Stage I	enrollment	LIVING	1427	NA	0	1427	Luminal A	Luminal A	1
TCGA-BH-A0B1	FEMALE	66	Positive	Positive	Negative	T2	T_Other	N1	Positive	M0	Negative	Stage IIB	No_Conversion	followup	LIVING	1148	NA	0	1148	Luminal A	Luminal A	1
TCGA-BH-A0B2	FEMALE	43	Positive	Positive	Negative	T1	T1	N0	Negative	M0	Negative	Stage I	Stage I	enrollment	LIVING	1242	NA	0	1242	NA	Luminal A	1
TCGA-BH-A0B3	FEMALE	53	Negative	Negative	Negative	T2	T_Other	N1	Positive	M0	Negative	Stage IIB	No_Conversion	followup	LIVING	1203	NA	0	1203	Basal-like	Basal-like	1
TCGA-BH-A0B4	MALE	65	Positive	Positive	Positive	T2	T_Other	N2	Positive	M0	Negative	Stage IIIA	No_Conversion	followup	LIVING	1191	NA	0	1191	Luminal A	Luminal B	1
TCGA-BH-A0B5	FEMALE	40	Positive	Positive	Negative	T2	T_Other	N2	Positive	M0	Negative	Stage IIIA	Stage IIIA	enrollment	LIVING	1471	NA	0	1471	Luminal B	Luminal A	1
TCGA-BH-A0B6	FEMALE	47	Positive	Positive	Positive	T1c	T_Other	N0	Negative	M0	Negative	Stage I	NA	NA	Living	1732	[Not Applicable]	NA	NA	NA	Luminal B	0
TCGA-BH-A0B7	FEMALE	42	Positive	Positive	Positive	T2	T_Other	N1	Positive	M0	Negative	Stage IIB	Stage IIB	enrollment	LIVING	1733	NA	0	1733	HER2	Luminal B	1
TCGA-BH-A0B8	FEMALE	64	Positive	Positive	Negative	T1	T1	N0	Negative	M0	Negative	Stage IB	Stage I	followup	LIVING	1569	NA	0	1569	Luminal A	Luminal A	1
TCGA-BH-A0B9	FEMALE	44	Negative	Negative	Negative	T1	T1	N0	Negative	M0	Negative	Stage IA	Stage I	followup	LIVING	1572	NA	0	1572	Basal-like	Basal-like	1
TCGA-BH-A0BA	FEMALE	51	Positive	Positive	Negative	T3	T_Other	N3	Positive	M0	Negative	Stage IIIC	No_Conversion	followup	LIVING	1132	NA	0	1132	Luminal A	Luminal A	1
TCGA-BH-A0BC	FEMALE	60	Positive	Positive	Negative	T2	T_Other	N3	Positive	M0	Negative	Stage IIIC	No_Conversion	followup	LIVING	974	NA	0	974	Luminal A	Luminal A	1
TCGA-BH-A0BD	FEMALE	47	Positive	Positive	Negative	T1	T1	N1	Positive	M0	Negative	Stage IIA	No_Conversion	followup	LIVING	554	NA	0	554	Luminal B	Luminal A	1
TCGA-BH-A0BF	FEMALE	56	Positive	Positive	Negative	T2	T_Other	N1	Positive	M0	Negative	Stage IIB	Stage IIB	enrollment	LIVING	781	NA	0	781	Luminal B	Luminal A	1
TCGA-BH-A0BG	FEMALE	73	Negative	Negative	Negative	T1	T1	N0	Negative	M0	Negative	Stage I	Stage I	enrollment	LIVING	756	NA	0	756	Basal-like	Basal-like	1
TCGA-BH-A0BJ	FEMALE	41	Positive	Positive	Negative	T2	T_Other	N1	Positive	M0	Negative	Stage IIB	No_Conversion	followup	LIVING	660	NA	0	660	Luminal A	Luminal A	1
TCGA-BH-A0BL	FEMALE	35	Negative	Negative	Negative	T1	T1	N0	Negative	M0	Negative	Stage I	Stage I	enrollment	LIVING	1339	NA	0	1339	Basal-like	Basal-like	1
TCGA-BH-A0BM	FEMALE	54	Positive	Negative	Negative	T2	T_Other	N1	Positive	M0	Negative	Stage IIB	No_Conversion	enrollment	LIVING	1117	NA	0	1117	Luminal A	Luminal A	1
TCGA-BH-A0BO	FEMALE	54	Positive	Positive	Negative	T1	T1	N0	Negative	M0	Negative	Stage I	Stage I	enrollment	LIVING	1085	NA	0	1085	Luminal A	Luminal A	1
TCGA-BH-A0BP	FEMALE	76	Positive	Positive	Negative	T1	T1	N0	Negative	M0	Negative	Stage I	Stage I	enrollment	LIVING	1481	NA	0	1481	Luminal A	Luminal A	1
TCGA-BH-A0BQ	FEMALE	39	Positive	Positive	Negative	T1	T1	N0	Negative	M0	Negative	Stage I	Stage I	enrollment	LIVING	826	NA	0	826	Luminal A	Luminal A	1
TCGA-BH-A0BR	FEMALE	59	Positive	Positive	Negative	T1	T1	N0	Negative	M0	Negative	Stage I	Stage I	enrollment	LIVING	1632	NA	0	1632	Luminal A	Luminal A	1
TCGA-BH-A0BS	FEMALE	55	Positive	Positive	Negative	T3	T_Other	N1	Positive	M0	Negative	Stage IIIA	Stage IIIA	enrollment	LIVING	1640	NA	0	1640	Luminal A	Luminal A	1
TCGA-BH-A0BT	FEMALE	56	Positive	Positive	Negative	T1	T1	N1	Positive	M0	Negative	Stage IIA	Stage IIA	enrollment	LIVING	1386	NA	0	1386	Luminal A	Luminal A	1
TCGA-BH-A0BV	FEMALE	78	Positive	Positive	Negative	T2	T_Other	N1	Positive	M0	Negative	Stage IIB	No_Conversion	followup	LIVING	1519	NA	0	1519	Luminal A	Luminal A	1
TCGA-BH-A0BW	FEMALE	71	Negative	Negative	Negative	T1	T1	N0	Negative	M0	Negative	Stage I	Stage I	enrollment	LIVING	355	NA	0	355	Basal-like	Basal-like	1
TCGA-BH-A0BZ	FEMALE	59	Positive	Positive	Negative	T3	T_Other	N1	Positive	M0	Negative	Stage IIIA	Stage IIIA	enrollment	LIVING	1492	NA	0	1492	Luminal B	Luminal A	1
TCGA-BH-A0C0	FEMALE	62	Positive	Positive	Positive	T1	T1	N1	Positive	M0	Negative	Stage IIA	No_Conversion	followup	LIVING	1270	NA	0	1270	Luminal B	Luminal B	1
TCGA-BH-A0C1	FEMALE	61	Positive	Positive	Negative	T3	T_Other	N2	Positive	M0	Negative	Stage IIIA	Stage IIIA	enrollment	LIVING	1338	NA	0	1338	Luminal A	Luminal A	1
TCGA-BH-A0C3	FEMALE	47	Positive	Negative	Negative	T1	T1	N0	Negative	M0	Negative	Stage I	Stage I	enrollment	LIVING	1464	NA	0	1464	Luminal B	Luminal A	1
TCGA-BH-A0C7	FEMALE	48	Positive	Negative	Positive	T2	T_Other	N1	Positive	M0	Negative	Stage IIB	Stage IIB	enrollment	LIVING	1305	NA	0	1305	Luminal B	Luminal B	1
TCGA-BH-A0DD	MALE	58	Positive	Positive	Positive	T2	T_Other	N1	Positive	M0	Negative	Stage IIB	Stage IIB	enrollment	LIVING	1393	NA	0	1393	Luminal B	Luminal B	1
TCGA-BH-A0DE	FEMALE	62	Positive	Positive	Negative	T2	T_Other	N0	Negative	M0	Negative	Stage IIA	Stage IIA	enrollment	LIVING	948	NA	0	948	Luminal A	Luminal A	1
TCGA-BH-A0DG	FEMALE	30	Positive	Negative	Negative	T2	T_Other	N0	Negative	M0	Negative	Stage IIA	Stage IIA	enrollment	LIVING	713	NA	0	713	Luminal A	Luminal A	1
TCGA-BH-A0DH	FEMALE	63	Positive	Positive	Negative	T2	T_Other	N1	Positive	M0	Negative	Stage IIB	No_Conversion	followup	LIVING	1156	NA	0	1156	Luminal A	Luminal A	1
TCGA-BH-A0DI	FEMALE	63	Positive	Positive	Negative	T2	T_Other	N1	Positive	M0	Negative	Stage IIB	Stage IIB	enrollment	LIVING	673	NA	0	673	Luminal A	Luminal A	1
TCGA-BH-A0DK	FEMALE	49	Positive	Positive	Negative	T2	T_Other	N0	Negative	M0	Negative	Stage IIA	Stage IIA	followup	LIVING	423	NA	0	423	Luminal A	Luminal A	1
TCGA-BH-A0DL	FEMALE	64	Positive	Negative	Negative	T2	T_Other	N0	Negative	M0	Negative	Stage IIA	Stage IIA	enrollment	LIVING	1467	NA	0	1467	Basal-like	Luminal A	1
TCGA-BH-A0DO	FEMALE	78	Positive	Positive	Negative	T1	T1	N0	Negative	M0	Negative	Stage I	Stage I	enrollment	LIVING	525	NA	0	525	Luminal A	Luminal A	1
TCGA-BH-A0DP	FEMALE	60	Positive	Positive	Negative	T3	T_Other	N0	Negative	M0	Negative	Stage IIB	Stage IIB	followup	LIVING	476	NA	0	476	Luminal A	Luminal A	1
TCGA-BH-A0DQ	FEMALE	42	Positive	Positive	Negative	T2	T_Other	N1	Positive	M0	Negative	Stage IIB	No_Conversion	followup	LIVING	98	NA	0	98	Luminal A	Luminal A	1
TCGA-BH-A0DS	FEMALE	71	Positive	Positive	Negative	T2	T_Other	N2	Positive	M0	Negative	Stage IIIA	No_Conversion	followup	LIVING	77	NA	0	77	Luminal A	Luminal A	1
TCGA-BH-A0DT	FEMALE	41	Positive	Positive	Negative	T1	T1	N1	Positive	M0	Negative	Stage IIA	Stage IIA	enrollment	LIVING	1170	NA	0	1170	Luminal A	Luminal A	1
TCGA-BH-A0DV	FEMALE	54	Positive	Positive	Negative	T2	T_Other	N2	Positive	M0	Negative	Stage IIIA	Stage IIIA	enrollment	LIVING	1374	NA	0	1374	NA	Luminal A	1
TCGA-BH-A0DX	FEMALE	62	Positive	Positive	Negative	T1	T1	N0	Negative	M0	Negative	Stage I	Stage I	enrollment	LIVING	1442	NA	0	1442	Luminal A	Luminal A	1
TCGA-BH-A0DZ	FEMALE	43	Positive	Positive	Positive	T2	T_Other	N1	Positive	M0	Negative	Stage IIB	No_Conversion	followup	LIVING	495	NA	0	495	HER2	Luminal B	1
TCGA-BH-A0E0	FEMALE	38	Negative	Negative	Negative	T3	T_Other	N3	Positive	M0	Negative	Stage IIIC	No_Conversion	followup	LIVING	133	NA	0	133	Basal-like	Basal-like	1
TCGA-BH-A0E1	FEMALE	52	Positive	Positive	Negative	T2	T_Other	N1	Positive	M0	Negative	Stage IIB	No_Conversion	followup	LIVING	477	NA	0	477	Luminal A	Luminal A	1
TCGA-BH-A0E2	FEMALE	49	Positive	Positive	Negative	T2	T_Other	N2	Positive	M0	Negative	Stage IIIA	No_Conversion	followup	LIVING	435	NA	0	435	Luminal A	Luminal A	1
TCGA-BH-A0E6	FEMALE	69	Negative	Negative	Negative	T1	T1	N0	Negative	M0	Negative	Stage IA	Stage I	followup	LIVING	292	NA	0	292	Basal-like	Basal-like	1
TCGA-BH-A0E7	FEMALE	79	Positive	Positive	Negative	T2	T_Other	N1	Positive	M0	Negative	Stage IIB	No_Conversion	followup	LIVING	1362	NA	0	1362	Luminal A	Luminal A	1
TCGA-BH-A0E9	FEMALE	53	Positive	Positive	Negative	T2	T_Other	N1	Positive	M0	Negative	Stage IIB	Stage IIB	enrollment	LIVING	1405	NA	0	1405	Luminal A	Luminal A	1
TCGA-BH-A0EA	FEMALE	72	Positive	Positive	Negative	T1	T1	N1	Positive	M0	Negative	Stage IIA	Stage IIA	enrollment	DECEASED	831	993	1	993	Luminal A	Luminal A	1
TCGA-BH-A0EB	FEMALE	69	Positive	Positive	Negative	T1	T1	N0	Negative	M0	Negative	Stage IA	Stage I	followup	LIVING	745	NA	0	745	Luminal A	Luminal A	1
TCGA-BH-A0EE	FEMALE	68	Negative	Negative	Positive	T3	T_Other	N0	Negative	M0	Negative	Stage IIB	Stage IIB	followup	LIVING	943	NA	0	943	HER2	HER2	1
TCGA-BH-A0EI	FEMALE	51	Positive	Positive	Negative	T1	T1	N1	Positive	M0	Negative	Stage IIA	Stage IIA	enrollment	LIVING	743	NA	0	743	Luminal A	Luminal A	1
TCGA-BH-A0GY	FEMALE	67	Positive	Positive	Negative	T2	T_Other	N1	Positive	M0	Negative	Stage IIA	No_Conversion	followup	LIVING	923	NA	0	923	Luminal A	Luminal A	1
TCGA-BH-A0GZ	FEMALE	62	Positive	Positive	Negative	T1	T1	N1	Positive	M0	Negative	Stage IIA	No_Conversion	followup	LIVING	328	NA	0	328	Luminal A	Luminal A	1
TCGA-BH-A0H0	FEMALE	69	Positive	Positive	Negative	T1	T1	N0	Negative	M0	Negative	Stage IA	Stage I	followup	LIVING	461	NA	0	461	Luminal B	Luminal A	1
TCGA-BH-A0H3	FEMALE	46	Positive	Positive	Negative	T1	T1	N0	Negative	M0	Negative	Stage I	Stage I	enrollment	LIVING	1149	NA	0	1149	Luminal A	Luminal A	1
TCGA-BH-A0H5	FEMALE	45	Positive	Positive	Negative	T1	T1	N0	Negative	M0	Negative	Stage I	Stage I	enrollment	LIVING	1080	NA	0	1080	Luminal A	Luminal A	1
TCGA-BH-A0H6	FEMALE	82	Positive	Positive	Negative	T1	T1	N0	Negative	M0	Negative	Stage IA	No_Conversion	followup	LIVING	747	NA	0	747	Luminal A	Luminal A	1
TCGA-BH-A0H7	FEMALE	65	Positive	Positive	Negative	T1	T1	N2	Positive	M0	Negative	Stage IIIA	No_Conversion	followup	LIVING	701	NA	0	701	Luminal A	Luminal A	1
TCGA-BH-A0H9	FEMALE	69	Positive	Positive	Negative	T2	T_Other	N0	Negative	M0	Negative	Stage IIA	Stage IIA	followup	LIVING	1247	NA	0	1247	Luminal A	Luminal A	1
TCGA-BH-A0HA	FEMALE	31	Positive	Positive	Negative	T1	T1	N0	Negative	M0	Negative	Stage I	Stage I	enrollment	LIVING	856	NA	0	856	Luminal A	Luminal A	1
TCGA-BH-A0HB	FEMALE	55	Positive	Positive	Negative	T1	T1	N0	Negative	M0	Negative	Stage IA	Stage I	followup	LIVING	806	NA	0	806	Luminal A	Luminal A	1
TCGA-BH-A0HF	FEMALE	77	Positive	Positive	Negative	T1	T1	N0	Negative	M0	Negative	Stage IA	Stage I	followup	LIVING	727	NA	0	727	Luminal A	Luminal A	1
TCGA-BH-A0HI	FEMALE	78	Positive	Positive	Negative	T1	T1	N0	Negative	M0	Negative	Stage IA	Stage I	followup	LIVING	619	NA	0	619	Luminal A	Luminal A	1
TCGA-BH-A0HK	FEMALE	81	Positive	Negative	Negative	T2	T_Other	N1	Positive	M0	Negative	Stage IIB	No_Conversion	followup	LIVING	178	NA	0	178	Luminal A	Luminal A	1
TCGA-BH-A0HL	FEMALE	56	Positive	Positive	Negative	T2	T_Other	N1	Positive	M0	Negative	Stage IIB	No_Conversion	followup	LIVING	72	NA	0	72	Basal-like	Luminal A	0
TCGA-BH-A0HN	FEMALE	67	Positive	Positive	Negative	T1	T1	N0	Negative	M0	Negative	Stage IA	Stage I	followup	LIVING	516	NA	0	516	Basal-like	Luminal A	0
TCGA-BH-A0HO	FEMALE	48	Positive	Positive	Negative	T1	T1	N1	Positive	M0	Negative	Stage IIA	No_Conversion	followup	LIVING	76	NA	0	76	Luminal A	Luminal A	1
TCGA-BH-A0HP	FEMALE	65	Positive	Negative	Negative	T3	T_Other	N2	Positive	M0	Negative	Stage IIIA	No_Conversion	followup	LIVING	414	NA	0	414	Luminal A	Luminal A	1
TCGA-BH-A0HQ	FEMALE	56	Positive	Positive	Negative	T2	T_Other	N0	Negative	M0	Negative	Stage IIA	Stage IIA	followup	LIVING	1121	NA	0	1121	Luminal A	Luminal A	1
TCGA-BH-A0HU	FEMALE	52	Positive	Positive	Negative	T1	T1	N0	Negative	M0	Negative	Stage IA	Stage I	followup	LIVING	392	NA	0	392	Luminal B	Luminal A	1
TCGA-BH-A0HW	FEMALE	62	Positive	Negative	Negative	T1	T1	N0	Negative	M0	Negative	Stage IA	Stage I	followup	LIVING	1560	NA	0	1560	Luminal B	Luminal A	1
TCGA-BH-A0HX	FEMALE	54	Positive	Positive	Negative	T2	T_Other	N1	Positive	M0	Negative	Stage IIB	No_Conversion	followup	LIVING	829	NA	0	829	Luminal A	Luminal A	1
TCGA-BH-A0HY	FEMALE	60	Positive	Negative	Not Available	T1	T1	N0	Negative	M0	Negative	Stage I	Stage I	enrollment	LIVING	867	NA	0	867	HER2	HER2	1
TCGA-BH-A0RX	FEMALE	59	Negative	Negative	Negative	T2	T_Other	N0	Negative	M0	Negative	Stage IIA	Stage IIA	followup	LIVING	170	NA	0	170	Basal-like	Basal-like	1
TCGA-BH-A0W3	FEMALE	58	Positive	Positive	Negative	T1	T1	N1	Positive	M0	Negative	Stage IIA	No_Conversion	enrollment	LIVING	180	NA	0	180	Luminal B	Luminal A	1
TCGA-BH-A0W4	FEMALE	46	Positive	Positive	Negative	T2	T_Other	N0	Negative	M0	Negative	Stage IIA	Stage IIA	enrollment	LIVING	175	NA	0	175	Luminal A	Luminal A	1
TCGA-BH-A0W5	FEMALE	77	Positive	Positive	Negative	T1	T1	N1	Positive	M0	Negative	Stage IIA	No_Conversion	enrollment	LIVING	543	NA	0	543	Luminal A	Luminal A	1
TCGA-BH-A0W7	FEMALE	49	Positive	Positive	Negative	T1	T1	N0	Negative	M0	Negative	Stage IA	Stage I	enrollment	LIVING	558	NA	0	558	Luminal A	Luminal A	1
TCGA-BH-A0WA	FEMALE	82	Negative	Negative	Negative	T1	T1	N0	Negative	M0	Negative	Stage IA	Stage I	enrollment	LIVING	372	NA	0	372	Basal-like	Basal-like	1
TCGA-BH-A18F	FEMALE	50	Positive	Positive	Negative	T2	T_Other	N0	Negative	M0	Negative	Stage IIA	Stage IIA	enrollment	LIVING	268	NA	0	268	Luminal B	Luminal A	1
TCGA-BH-A18G	FEMALE	81	Negative	Negative	Negative	T1	T1	N0	Negative	M0	Negative	Stage X	No_Conversion	enrollment	LIVING	61	NA	0	61	Basal-like	Basal-like	1
TCGA-BH-A18H	FEMALE	63	Positive	Positive	Negative	T1	T1	N0	Negative	M0	Negative	Stage IB	Stage I	enrollment	LIVING	0	NA	0	0	Luminal A	Luminal A	1
TCGA-BH-A18I	FEMALE	53	Positive	Positive	Negative	T1	T1	N1	Positive	M0	Negative	Stage IIA	Stage IIA	enrollment	LIVING	220	NA	0	220	Luminal A	Luminal A	1
TCGA-BH-A18J	FEMALE	56	Positive	Positive	Negative	T4	T_Other	N2	Positive	M1	Positive	Stage IV	No_Conversion	enrollment	DECEASED	611	611	1	611	Luminal B	Luminal A	1
TCGA-BH-A18K	FEMALE	46	Positive	Positive	Negative	T1	T1	N0	Negative	M0	Negative	Stage I	Stage I	enrollment	DECEASED	2547	2762	1	2762	Basal-like	Luminal A	1
TCGA-BH-A18L	FEMALE	50	Positive	Positive	Not Available	T3	T_Other	N1	Positive	M0	Negative	Stage IIB	Stage IIIA	enrollment	DECEASED	372	811	1	811	Luminal B	Luminal B	1
TCGA-BH-A18M	FEMALE	39	Positive	Positive	Positive	T3	T_Other	N1	Positive	M0	Negative	Stage IIB	Stage IIIA	enrollment	DECEASED	2207	2207	1	2207	Luminal A	Luminal B	1
TCGA-BH-A18N	FEMALE	88	Positive	Positive	Negative	T2	T_Other	N1	Positive	M0	Negative	Stage IIA	No_Conversion	enrollment	DECEASED	1148	1148	1	1148	Luminal A	Luminal A	1
TCGA-BH-A18P	FEMALE	60	Positive	Negative	Negative	T1	T1	N0	Negative	M0	Negative	Stage I	Stage I	enrollment	DECEASED	921	921	1	921	HER2	Luminal A	1
TCGA-BH-A18Q	FEMALE	56	Negative	Negative	Negative	T2	T_Other	N1	Positive	M0	Negative	Stage IIB	No_Conversion	enrollment	DECEASED	1692	1692	1	1692	Basal-like	Basal-like	1
TCGA-BH-A18R	FEMALE	50	Indeterminate	Negative	Positive	T2	T_Other	N1	Positive	M0	Negative	Stage IB	No_Conversion	enrollment	DECEASED	1099	1141	1	1141	HER2	HER2	1
TCGA-BH-A18S	FEMALE	79	Positive	Positive	Not Available	T1	T1	N0	Negative	M0	Negative	Stage I	Stage I	enrollment	DECEASED	2009	2009	1	2009	Luminal A	Luminal A	1
TCGA-BH-A18T	FEMALE	70	Negative	Negative	Negative	T2	T_Other	N0	Negative	M0	Negative	Stage IIA	Stage IIA	enrollment	DECEASED	224	224	1	224	Luminal A	Basal-like	1
TCGA-BH-A18U	FEMALE	72	Positive	Positive	Positive	T2	T_Other	N2	Positive	M0	Negative	Stage IIIA	Stage IIIA	enrollment	DECEASED	1317	1563	1	1563	Luminal B	Luminal B	1
TCGA-BH-A18V	FEMALE	48	Negative	Negative	Negative	T2	T_Other	N1	Positive	M0	Negative	Stage IIB	No_Conversion	enrollment	DECEASED	1555	1555	1	1555	Basal-like	Basal-like	1
TCGA-BH-A1EN	FEMALE	78	Negative	Negative	Positive	T2	T_Other	N0	Negative	M0	Negative	Stage IIA	Stage IIA	enrollment	DECEASED	[Not Available]	2052	1	2052	NA	HER2	0
TCGA-BH-A1EO	FEMALE	68	Positive	Positive	Negative	T1	T1	N1	Positive	M0	Negative	Stage IIA	Stage IIA	enrollment	DECEASED	[Not Available]	2798	1	2798	Luminal A	Luminal A	1
TCGA-BH-A1ES	FEMALE	35	Positive	Positive	Negative	T2	T_Other	N1	Positive	M0	Negative	Stage IIB	Stage IIB	enrollment	DECEASED	[Not Available]	3462	1	3462	Luminal A	Luminal A	1
TCGA-BH-A1ET	FEMALE	55	Positive	Positive	Negative	T1	T1	N0	Negative	M0	Negative	Stage IIA	Stage I	enrollment	DECEASED	[Completed]	2520	1	2520	Luminal A	Luminal A	1
TCGA-BH-A1EU	FEMALE	83	Positive	Positive	Negative	T1	T1	N0	Negative	M0	Negative	Stage I	Stage I	enrollment	DECEASED	[Not Available]	1286	1	1286	Luminal A	Luminal A	1
TCGA-BH-A1EV	FEMALE	45	Positive	Positive	NA	NA	NA	NA	NA	NA	NA	NA	NA	enrollment	DECEASED	[Not Available]	365	1	365	HER2	HER2	1
TCGA-BH-A1EW	FEMALE	38	Negative	Negative	Negative	T2	T_Other	N1	Positive	M0	Negative	Stage IIA	No_Conversion	enrollment	DECEASED	[Not Available]	1694	1	1694	Luminal B	Basal-like	1
TCGA-BH-A1EX	FEMALE	67	Positive	Positive	Negative	T2	T_Other	N1	Positive	M0	Negative	Stage IIB	Stage IIB	enrollment	DECEASED	[Not Available]	1508	1	1508	NA	Luminal A	0
TCGA-BH-A1EY	FEMALE	79	Positive	Positive	Negative	T2	T_Other	N0	Negative	M0	Negative	Stage IIA	Stage IIA	enrollment	DECEASED	[Not Available]	538	1	538	NA	Luminal A	0
TCGA-BH-A1F0	FEMALE	80	Negative	Indeterminate	Negative	T1	T1	N1	Positive	M0	Negative	Stage IIA	Stage IIA	enrollment	DECEASED	[Not Available]	785	1	785	Basal-like	Basal-like	1
TCGA-BH-A1F2	FEMALE	53	Positive	Positive	Positive	T4	T_Other	N1	Positive	M0	Negative	Stage IIIB	Stage	enrollment	DECEASED	[Not Available]	959	1	959	NA	Luminal B	0
TCGA-BH-A1F5	FEMALE	62	Positive	Positive	NA	NA	NA	NA	NA	NA	NA	NA	NA	enrollment	DECEASED	[Not Available]	2712	1	2712	NA	NA	0
TCGA-BH-A1F6	FEMALE	51	Negative	Negative	NA	NA	NA	NA	NA	NA	NA	NA	NA	enrollment	DECEASED	[Not Available]	2965	1	2965	NA	NA	0
TCGA-BH-A1F8	FEMALE	90	Positive	Positive	Negative	T4	T_Other	N2	Positive	M0	Negative	Stage IIIB	Stage IIIC	enrollment	DECEASED	[Not Available]	749	1	749	NA	Luminal A	0
TCGA-BH-A1FB	FEMALE	60	Positive	Positive	Negative	T2	T_Other	N1	Positive	M0	Negative	Stage IIB	Stage IIB	enrollment	DECEASED	[Not Available]	3669	1	3669	NA	Luminal A	0
TCGA-BH-A1FC	FEMALE	78	Negative	Negative	Negative	T1	T1	N1	Positive	M0	Negative	Stage IIA	Stage IIA	enrollment	DECEASED	[Not Available]	3471	1	3471	NA	Basal-like	0
TCGA-BH-A1FD	FEMALE	68	Positive	Positive	Negative	T1	T1	N0	Negative	M0	Negative	Stage I	Stage I	enrollment	DECEASED	[Not Available]	1008	1	1008	NA	Luminal A	0
TCGA-BH-A1FE	FEMALE	31	Positive	Positive	Negative	T2	T_Other	N1	Positive	M0	Negative	Stage IIB	Stage IIB	enrollment	DECEASED	[Not Available]	2273	1	2273	NA	Luminal A	0
TCGA-BH-A1FG	FEMALE	88	Positive	Positive	Not Available	T1	T1	N0	Negative	M0	Negative	Stage I	Stage I	enrollment	DECEASED	[Not Available]	3738	1	3738	NA	Luminal A	0
TCGA-BH-A1FH	FEMALE	47	Positive	Negative	Negative	T2	T_Other	N1	Positive	M1	Positive	Stage IV	No_Conversion	enrollment	DECEASED	[Not Available]	1123	1	1123	NA	Luminal A	0
TCGA-BH-A1FJ	FEMALE	66	Negative	Positive	Negative	T3	T_Other	N1	Positive	M0	Negative	Stage IIIA	Stage IIIA	enrollment	DECEASED	[Not Available]	1927	1	1927	NA	Luminal A	0
TCGA-BH-A1FL	FEMALE	69	Positive	Positive	Negative	T2	T_Other	N1	Positive	M0	Negative	Stage IIB	Stage IIIA	enrollment	DECEASED	[Not Available]	1673	1	1673	NA	Luminal A	0
TCGA-BH-A1FM	FEMALE	44	Positive	Negative	Negative	T2	T_Other	N2	Positive	M0	Negative	Stage IIIA	Stage IIIA	enrollment	DECEASED	[Not Available]	1388	1	1388	NA	Luminal A	0
TCGA-BH-A1FN	FEMALE	34	Positive	Positive	Negative	T2	T_Other	N0	Negative	M0	Negative	Stage IIA	Stage IIA	enrollment	DECEASED	[Not Available]	2192	1	2192	NA	Luminal A	0
TCGA-BH-A1FR	FEMALE	73	Positive	Positive	Negative	T4	T_Other	N1	Positive	M0	Negative	Stage IIIB	No_Conversion	enrollment	DECEASED	[Not Available]	4398	1	4398	NA	Luminal A	0
TCGA-BH-A1FU	FEMALE	44	Negative	Negative	Positive	T1	T1	N0	Negative	M0	Negative	Stage IA	Stage I	enrollment	DECEASED	[Not Available]	2192	1	2192	NA	HER2	0
TCGA-BH-A201	FEMALE	64	Positive	Positive	NA	NA	NA	NA	NA	NA	NA	NA	NA	enrollment	LIVING	209	NA	0	209	NA	NA	0
TCGA-BH-A202	FEMALE	60	Positive	Positive	NA	NA	NA	NA	NA	NA	NA	NA	NA	enrollment	LIVING	22	NA	0	22	NA	NA	0
TCGA-BH-A203	FEMALE	78	Performed but Not Available	Performed but Not Available	NA	NA	NA	NA	NA	NA	NA	NA	NA	enrollment	DECEASED	[Not Available]	1174	1	1174	NA	NA	0
TCGA-BH-A204	FEMALE	80	Performed but Not Available	Performed but Not Available	NA	NA	NA	NA	NA	NA	NA	NA	NA	enrollment	DECEASED	[Not Available]	2534	1	2534	NA	NA	0
TCGA-BH-A208	FEMALE	48	Performed but Not Available	Performed but Not Available	NA	NA	NA	NA	NA	NA	NA	NA	NA	enrollment	DECEASED	[Not Available]	1759	1	1759	NA	NA	0
TCGA-BH-A209	FEMALE	77	Positive	Positive	NA	NA	NA	NA	NA	NA	NA	NA	NA	enrollment	DECEASED	[Not Available]	3959	1	3959	NA	NA	0
TCGA-BH-A28O	FEMALE	50	Positive	Positive	Negative	T3a	T_Other	N3	Positive	M0	Negative	Stage IIIC	NA	NA	Living	324	[Not Applicable]	NA	NA	NA	Luminal A	0
TCGA-BH-A28Q	FEMALE	46	Positive	Positive	NA	NA	NA	NA	NA	NA	NA	NA	NA	enrollment	LIVING	196	NA	0	196	NA	NA	0
TCGA-BH-A2L8	FEMALE	45	Positive	Positive	Negative	T2	T_Other	N0 (i-)	Positive	M0	Negative	Stage IIA	NA	NA	Living	168	[Not Applicable]	NA	NA	NA	Luminal A	0
TCGA-BH-A42T	FEMALE	75	Positive	Positive	Positive	T2	T_Other	N0 (i+)	Positive	M0	Negative	Stage IIA	NA	NA	Living	30	[Not Applicable]	NA	NA	NA	Luminal B	0
TCGA-BH-A42U	FEMALE	80	Negative	Negative	Negative	T1a	T_Other	N0	Negative	MX	Positive	Stage IA	NA	NA	Living	3324	[Not Applicable]	NA	NA	NA	Basal-like	0
TCGA-BH-A42V	FEMALE	41	Positive	Positive	Negative	T1c	T_Other	N1mi	Positive	M0	Negative	Stage IB	NA	NA	Living	272	[Not Applicable]	NA	NA	NA	Luminal A	0
TCGA-BH-A5IZ	FEMALE	51	Positive	Negative	Negative	T2	T_Other	N1a	Positive	cM0 (i+)	Positive	Stage IIB	NA	NA	Living	98	[Not Applicable]	NA	NA	NA	Luminal A	0
TCGA-BH-A5J0	FEMALE	63	Positive	Positive	Negative	T1c	T_Other	N0	Negative	M0	Negative	Stage IA	NA	NA	Living	225	[Not Applicable]	NA	NA	NA	Luminal A	0
TCGA-BH-A6R8	FEMALE	46	Positive	Positive	[Not Evaluated]	T2	T_Other	N0	Negative	M0	Negative	Stage IIA	NA	NA	Living	293	[Not Applicable]	NA	NA	NA	NA	0
TCGA-BH-A6R9	FEMALE	61	Negative	Positive	Negative	T2	T_Other	N0	Negative	M0	Negative	Stage IIA	NA	NA	Living	160	[Not Applicable]	NA	NA	NA	Luminal A	0
TCGA-BH-A8FY	FEMALE	87	Positive	Positive	Negative	T1c	T_Other	N0 (i+)	Positive	M0	Negative	Stage IA	NA	NA	DECEASED	[Not Available]	295	NA	NA	NA	Luminal A	0
TCGA-BH-A8FZ	FEMALE	58	Positive	Positive	Equivocal	T1b	T_Other	N0	Negative	M0	Negative	Stage IA	NA	NA	Living	144	[Not Applicable]	NA	NA	NA	NA	0
TCGA-BH-A8G0	FEMALE	54	Positive	Positive	Negative	T2	T_Other	N1a	Positive	M0	Negative	Stage IIB	NA	NA	Living	199	[Not Applicable]	NA	NA	NA	Luminal A	0
TCGA-BH-AB28	FEMALE	53	Positive	Positive	Negative	T3	T_Other	N1a	Positive	M0	Negative	Stage IIIA	NA	NA	Living	185	[Not Applicable]	NA	NA	NA	Luminal A	0
TCGA-C8-A12K	FEMALE	80	Not Performed	Not Performed	Negative	T2	T_Other	N1	Positive	M0	Negative	Stage IIB	No_Conversion	enrollment	LIVING	0	NA	0	0	Basal-like	Basal-like	1
TCGA-C8-A12L	FEMALE	67	Negative	Negative	Positive	T2	T_Other	N0	Negative	M0	Negative	Stage IIA	Stage IIA	enrollment	LIVING	0	NA	0	0	HER2	HER2	1
TCGA-C8-A12M	FEMALE	70	Positive	Negative	Not Available	T2	T_Other	N0	Negative	M0	Negative	Stage IIA	Stage IIA	enrollment	LIVING	0	NA	0	0	Luminal B	Luminal B	1
TCGA-C8-A12N	FEMALE	58	Positive	Positive	Negative	T2	T_Other	N0	Negative	M0	Negative	Stage IIA	Stage IIA	enrollment	LIVING	0	NA	0	0	Luminal A	Luminal A	1
TCGA-C8-A12O	FEMALE	50	Positive	Positive	Not Available	T2	T_Other	N0	Negative	M0	Negative	Stage IIA	Stage IIA	enrollment	LIVING	0	NA	0	0	Luminal A	Luminal A	1
TCGA-C8-A12P	FEMALE	55	Negative	Negative	Positive	T2	T_Other	N1	Positive	M0	Negative	Stage IIB	No_Conversion	enrollment	LIVING	0	NA	0	0	HER2	HER2	1
TCGA-C8-A12Q	FEMALE	78	Negative	Negative	Positive	T1	T1	N2	Positive	M0	Negative	Stage IIIA	No_Conversion	enrollment	LIVING	0	NA	0	0	HER2	HER2	1
TCGA-C8-A12T	FEMALE	43	Positive	Positive	Positive	T2	T_Other	N0	Negative	M0	Negative	Stage IIA	Stage IIA	enrollment	LIVING	0	NA	0	0	HER2	Luminal B	1
TCGA-C8-A12U	FEMALE	46	Positive	Positive	Negative	T2	T_Other	N1	Positive	M0	Negative	Stage IB	Stage IIB	enrollment	LIVING	0	NA	0	0	Luminal B	Luminal A	1
TCGA-C8-A12V	FEMALE	55	Negative	Negative	Negative	T2	T_Other	N0	Negative	M0	Negative	Stage IIA	Stage IIA	enrollment	LIVING	0	NA	0	0	Basal-like	Basal-like	1
TCGA-C8-A12W	FEMALE	49	Positive	Positive	Negative	T4	T_Other	N1	Positive	M0	Negative	Stage IIIB	Stage IIIB	enrollment	LIVING	0	NA	0	0	Luminal B	Luminal A	1
TCGA-C8-A12X	FEMALE	62	Positive	Positive	Negative	T2	T_Other	N1	Positive	M0	Negative	Stage IIB	Stage IIB	enrollment	LIVING	0	NA	0	0	Luminal B	Luminal A	1
TCGA-C8-A12Y	FEMALE	44	Not Performed	Not Performed	Negative	T2	T_Other	N1	Positive	M0	Negative	Stage IIB	Stage IIB	enrollment	LIVING	0	NA	0	0	Luminal A	Luminal A	1
TCGA-C8-A12Z	FEMALE	45	Negative	Negative	Positive	T2	T_Other	N1	Positive	M0	Negative	Stage II	Stage IIB	enrollment	LIVING	0	NA	0	0	HER2	HER2	1
TCGA-C8-A130	FEMALE	52	Positive	Positive	Equivocal	T3	T_Other	N2	Positive	M0	Negative	Stage IIIA	Stage IIIA	enrollment	LIVING	0	NA	0	0	HER2	HER2	1
TCGA-C8-A131	FEMALE	82	Negative	Negative	Negative	T2	T_Other	N2	Positive	M0	Negative	Stage III	Stage IIIA	enrollment	LIVING	0	NA	0	0	Basal-like	Basal-like	1
TCGA-C8-A132	FEMALE	56	Positive	Positive	Positive	T2	T_Other	N1	Positive	M0	Negative	Stage II	Stage IIB	enrollment	LIVING	0	NA	0	0	Luminal A	Luminal B	1
TCGA-C8-A133	FEMALE	65	Positive	Positive	Negative	T3	T_Other	N1	Positive	M0	Negative	Stage IIIA	Stage IIIA	enrollment	LIVING	0	NA	0	0	Luminal A	Luminal A	1
TCGA-C8-A134	FEMALE	52	Negative	Negative	Negative	T2	T_Other	N0	Negative	M0	Negative	Stage IIA	No_Conversion	enrollment	LIVING	0	NA	0	0	Basal-like	Basal-like	1
TCGA-C8-A135	FEMALE	64	Negative	Negative	Positive	T2	T_Other	N1	Positive	M0	Negative	Stage II	Stage IIB	enrollment	LIVING	0	NA	0	0	HER2	HER2	1
TCGA-C8-A137	FEMALE	34	Negative	Negative	Positive	T2	T_Other	N1	Positive	M0	Negative	Stage II	Stage IIB	enrollment	LIVING	3	NA	0	3	HER2	HER2	1
TCGA-C8-A138	FEMALE	54	Positive	Negative	Positive	T2	T_Other	N2	Positive	M0	Negative	Stage III	Stage IIIA	enrollment	LIVING	7	NA	0	7	HER2	Luminal B	1
TCGA-C8-A1HE	FEMALE	59	Positive	Positive	Negative	T2	T_Other	N0	Negative	M0	Negative	Stage IIA	Stage IIA	enrollment	LIVING	0	NA	0	0	NA	Luminal A	0
TCGA-C8-A1HF	FEMALE	48	Negative	Positive	Positive	T2	T_Other	N0	Negative	M0	Negative	Stage IIA	Stage IIA	enrollment	LIVING	0	NA	0	0	HER2	Luminal B	1
TCGA-C8-A1HG	FEMALE	50	Positive	Positive	Negative	T2	T_Other	N0	Negative	M0	Negative	Stage IIA	Stage IIA	enrollment	LIVING	0	NA	0	0	Luminal B	Luminal A	1
TCGA-C8-A1HI	FEMALE	40	Positive	Positive	Negative	T2	T_Other	N2	Positive	M0	Negative	Stage IIIA	Stage IIIA	enrollment	LIVING	2	NA	0	2	Luminal A	Luminal A	1
TCGA-C8-A1HJ	FEMALE	53	Negative	Negative	Negative	T2	T_Other	N0	Negative	M0	Negative	Stage II	Stage IIA	enrollment	LIVING	5	NA	0	5	NA	Basal-like	0
TCGA-C8-A1HK	FEMALE	53	Negative	Negative	Positive	T2	T_Other	N1	Positive	M0	Negative	Stage IIB	Stage IIB	enrollment	LIVING	7	NA	0	7	NA	HER2	0
TCGA-C8-A1HL	FEMALE	38	Positive	Negative	Positive	T3	T_Other	N1	Positive	M0	Negative	Stage IIIA	Stage IIIA	enrollment	LIVING	2	NA	0	2	Luminal B	Luminal B	1
TCGA-C8-A1HM	FEMALE	74	Positive	Positive	Negative	T2	T_Other	N0	Negative	M0	Negative	Stage II	Stage IIA	enrollment	LIVING	6	NA	0	6	Luminal B	Luminal A	1
TCGA-C8-A1HN	FEMALE	56	Positive	Positive	Equivocal	T2	T_Other	N0	Negative	M0	Negative	Stage II	Stage IIA	enrollment	LIVING	2	NA	0	2	Luminal B	Luminal A	1
TCGA-C8-A1HO	FEMALE	34	Positive	Positive	Negative	T3	T_Other	N3	Positive	M0	Negative	Stage III	Stage IIIC	enrollment	LIVING	0	NA	0	0	NA	Luminal A	0
TCGA-C8-A26V	FEMALE	47	Positive	Positive	Negative	T3	T_Other	N2	Positive	M0	Negative	Stage III	Stage IIIA	enrollment	LIVING	9	NA	0	9	NA	Luminal A	0
TCGA-C8-A26W	FEMALE	58	Positive	Positive	Positive	T2	T_Other	N1	Positive	M0	Negative	Stage II	Stage IIB	enrollment	LIVING	7	NA	0	7	NA	Luminal B	0
TCGA-C8-A26X	FEMALE	58	Negative	Negative	Negative	T1	T1	N1	Positive	M0	Negative	Stage II	Stage IIA	enrollment	LIVING	11	NA	0	11	NA	Basal-like	0
TCGA-C8-A26Y	FEMALE	90	Negative	Negative	Negative	T2	T_Other	N0	Negative	M0	Negative	Stage II	Stage IIA	enrollment	LIVING	13	NA	0	13	NA	Basal-like	0
TCGA-C8-A26Z	FEMALE	59	Positive	Positive	Negative	T2	T_Other	N0	Negative	M0	Negative	Stage IIA	Stage IIA	enrollment	LIVING	4	NA	0	4	NA	Luminal A	0
TCGA-C8-A273	FEMALE	29	Positive	Positive	Negative	T2	T_Other	N1	Positive	M0	Negative	Stage IIB	Stage IIB	enrollment	LIVING	6	NA	0	6	NA	Luminal A	0
TCGA-C8-A274	FEMALE	63	Positive	Positive	Negative	T2	T_Other	N0	Negative	M0	Negative	Stage IIA	Stage IIA	enrollment	LIVING	1	NA	0	1	NA	Luminal A	0
TCGA-C8-A275	FEMALE	56	Not Performed	Not Performed	Positive	T1	T1	N1	Positive	M0	Negative	Stage IIA	Stage IIA	enrollment	LIVING	1	NA	0	1	NA	NA	0
TCGA-C8-A278	FEMALE	61	Negative	Negative	Positive	T2	T_Other	N2	Positive	M0	Negative	Stage IIIA	Stage IIIA	enrollment	LIVING	1	NA	0	1	NA	HER2	0
TCGA-C8-A27A	FEMALE	48	Positive	Positive	Negative	T2	T_Other	N1	Positive	M0	Negative	Stage IIB	Stage IIB	enrollment	LIVING	371	NA	0	371	NA	Luminal A	0
TCGA-C8-A27B	FEMALE	48	Negative	Negative	Negative	T3	T_Other	N0	Negative	M0	Negative	Stage IIB	Stage IIB	enrollment	LIVING	30	NA	0	30	NA	Basal-like	0
TCGA-C8-A3M7	FEMALE	60	Negative	Negative	Negative	T4b	T_Other	N0	Negative	M0	Negative	Stage IIIB	NA	NA	Living	1	[Not Applicable]	NA	NA	NA	Basal-like	0
TCGA-C8-A3M8	FEMALE	68	Positive	Positive	Positive	T1c	T_Other	N0	Negative	M0	Negative	Stage IA	NA	NA	Living	7	[Not Applicable]	NA	NA	NA	Luminal B	0
TCGA-C8-A8HP	FEMALE	59	Negative	Negative	Positive	T2	T_Other	N2	Positive	M0	Negative	Stage IIIA	NA	NA	Living	8	[Not Applicable]	NA	NA	NA	HER2	0
TCGA-C8-A8HQ	FEMALE	53	Positive	Positive	Negative	T2	T_Other	N1	Positive	M0	Negative	Stage IIB	NA	NA	Living	9	[Not Applicable]	NA	NA	NA	Luminal A	0
TCGA-C8-A8HR	FEMALE	49	[Not Evaluated]	[Not Evaluated]	[Not Evaluated]	T3	T_Other	N2	Positive	M0	Negative	Stage IIIA	NA	NA	Living	10	[Not Applicable]	NA	NA	NA	NA	0
TCGA-C8-A9FZ	FEMALE	49	[Not Evaluated]	[Not Evaluated]	Negative	T2	T_Other	N1	Positive	M0	Negative	Stage IIB	NA	NA	Living	7	[Not Applicable]	NA	NA	NA	NA	0
TCGA-D8-A13Y	FEMALE	52	Positive	Positive	Negative	T1	T1	N0	Negative	M0	Negative	Stage IA	No_Conversion	followup	LIVING	362	NA	0	362	Luminal B	Luminal A	1
TCGA-D8-A13Z	FEMALE	51	Negative	Negative	Negative	T2	T_Other	N2	Positive	M0	Negative	Stage X	Stage IIIA	enrollment	LIVING	210	NA	0	210	HER2	Basal-like	1
TCGA-D8-A140	FEMALE	62	Positive	Positive	Positive	T2	T_Other	N1	Positive	M0	Negative	Stage IIB	Stage IIB	followup	LIVING	403	NA	0	403	Luminal B	Luminal B	1
TCGA-D8-A141	FEMALE	40	Positive	Positive	Negative	T1	T1	N1	Positive	M0	Negative	Stage X	Stage IIA	enrollment	LIVING	113	NA	0	113	Luminal A	Luminal A	1
TCGA-D8-A142	FEMALE	74	Negative	Negative	Negative	T3	T_Other	N0	Negative	M0	Negative	Stage IIB	Stage IIB	followup	LIVING	425	NA	0	425	Basal-like	Basal-like	1
TCGA-D8-A143	FEMALE	51	Negative	Negative	Negative	T2	T_Other	N0	Negative	M0	Negative	Stage IIA	Stage IIA	followup	LIVING	431	NA	0	431	Basal-like	Basal-like	1
TCGA-D8-A145	FEMALE	80	Positive	Positive	Negative	T1	T1	N1	Positive	M0	Negative	Stage IIA	Stage IIA	followup	LIVING	410	NA	0	410	Luminal A	Luminal A	1
TCGA-D8-A146	FEMALE	57	Positive	Positive	Negative	T2	T_Other	N0	Negative	M0	Negative	Stage IIA	Stage IIA	enrollment	LIVING	344	NA	0	344	NA	Luminal A	1
TCGA-D8-A147	FEMALE	45	Negative	Negative	Negative	T2	T_Other	N0	Negative	M0	Negative	Stage X	Stage IIA	enrollment	LIVING	2	NA	0	2	Basal-like	Basal-like	1
TCGA-D8-A1J8	FEMALE	77	Positive	Positive	Negative	T2	T_Other	N1	Positive	M0	Negative	Stage IIB	Stage IIB	enrollment	LIVING	256	NA	0	256	NA	Luminal A	0
TCGA-D8-A1J9	FEMALE	48	Positive	Negative	Positive	T1	T1	N0	Negative	M0	Negative	Stage IA	Stage I	enrollment	LIVING	248	NA	0	248	NA	Luminal B	0
TCGA-D8-A1JA	FEMALE	60	Negative	Negative	Positive	T4	T_Other	N0	Negative	M0	Negative	Stage X	Stage IIIB	enrollment	LIVING	18	NA	0	18	NA	HER2	0
TCGA-D8-A1JB	FEMALE	54	Positive	Positive	Positive	T2	T_Other	N1	Positive	M0	Negative	Stage IIB	Stage IIB	enrollment	LIVING	0	NA	0	0	NA	Luminal B	0
TCGA-D8-A1JC	FEMALE	59	Positive	Positive	Negative	T2	T_Other	N2	Positive	M0	Negative	Stage IIIA	Stage IIIA	enrollment	LIVING	178	NA	0	178	NA	Luminal A	0
TCGA-D8-A1JD	FEMALE	41	Positive	Positive	Negative	T2	T_Other	N1	Positive	M0	Negative	Stage IIB	Stage IIB	enrollment	LIVING	273	NA	0	273	NA	Luminal A	0
TCGA-D8-A1JE	FEMALE	62	Positive	Positive	Negative	T1	T1	N1	Positive	M0	Negative	Stage IIA	Stage IIA	enrollment	LIVING	57	NA	0	57	NA	Luminal A	0
TCGA-D8-A1JF	FEMALE	79	Negative	Negative	Negative	T1	T1	N2	Positive	M0	Negative	Stage IIIA	Stage IIIA	enrollment	LIVING	96	NA	0	96	NA	Basal-like	0
TCGA-D8-A1JG	FEMALE	62	Negative	Negative	Negative	T2	T_Other	N0	Negative	M0	Negative	Stage IIA	Stage IIA	enrollment	LIVING	187	NA	0	187	NA	Basal-like	0
TCGA-D8-A1JH	FEMALE	56	Positive	Positive	Negative	T1	T1	N0	Negative	M0	Negative	Stage IA	Stage I	followup	LIVING	426	NA	0	426	NA	Luminal A	0
TCGA-D8-A1JI	FEMALE	54	Positive	Positive	Negative	T1	T1	N1	Positive	M0	Negative	Stage IIA	Stage IIA	enrollment	LIVING	21	NA	0	21	NA	Luminal A	0
TCGA-D8-A1JJ	FEMALE	54	Positive	Positive	Negative	T2	T_Other	N0	Negative	M0	Negative	Stage IIA	Stage IIA	enrollment	LIVING	274	NA	0	274	NA	Luminal A	0
TCGA-D8-A1JK	FEMALE	90	Negative	Positive	Negative	T2	T_Other	N0	Negative	M0	Negative	Stage IIA	Stage IIA	enrollment	LIVING	109	NA	0	109	NA	Luminal A	0
TCGA-D8-A1JL	FEMALE	72	Negative	Negative	Negative	T2	T_Other	N0	Negative	M0	Negative	Stage IIA	Stage IIA	enrollment	LIVING	265	NA	0	265	NA	Basal-like	0
TCGA-D8-A1JM	FEMALE	59	Positive	Negative	Negative	T2	T_Other	N1	Positive	M0	Negative	Stage IIB	Stage IIB	enrollment	LIVING	238	NA	0	238	NA	Luminal A	0
TCGA-D8-A1JN	FEMALE	80	Positive	Positive	Negative	T3	T_Other	N3	Positive	M0	Negative	Stage IIIC	Stage IIIC	enrollment	LIVING	217	NA	0	217	NA	Luminal A	0
TCGA-D8-A1JP	FEMALE	73	Positive	Positive	Negative	T1	T1	N0	Negative	M0	Negative	Stage IA	Stage I	enrollment	LIVING	167	NA	0	167	NA	Luminal A	0
TCGA-D8-A1JS	FEMALE	77	Positive	Positive	Negative	T1	T1	N0	Negative	M0	Negative	Stage IA	Stage I	followup	LIVING	371	NA	0	371	NA	Luminal A	0
TCGA-D8-A1JT	FEMALE	70	Positive	Positive	Negative	T2	T_Other	N0	Negative	M0	Negative	Stage IIA	Stage IIA	followup	LIVING	405	NA	0	405	NA	Luminal A	0
TCGA-D8-A1JU	FEMALE	51	Positive	Positive	Negative	T1	T1	N0	Negative	M0	Negative	Stage IA	Stage I	followup	LIVING	447	NA	0	447	NA	Luminal A	0
TCGA-D8-A1X5	FEMALE	81	Positive	Positive	Positive	T2	T_Other	N3	Positive	M0	Negative	Stage IIIC	Stage IIIC	enrollment	LIVING	171	NA	0	171	NA	Luminal B	0
TCGA-D8-A1X6	FEMALE	80	Positive	Positive	Negative	T3	T_Other	N2	Positive	M0	Negative	Stage IIIA	Stage IIIA	enrollment	LIVING	236	NA	0	236	NA	Luminal A	0
TCGA-D8-A1X7	FEMALE	40	Positive	Positive	Negative	T2	T_Other	N0	Negative	M0	Negative	Stage IIA	Stage IIA	enrollment	LIVING	85	NA	0	85	NA	Luminal A	0
TCGA-D8-A1X8	FEMALE	62	Positive	Indeterminate	Negative	T1	T1	N2	Positive	M0	Negative	Stage IIA	Stage IIIA	enrollment	LIVING	272	NA	0	272	NA	Luminal A	0
TCGA-D8-A1X9	FEMALE	66	Positive	Positive	Negative	T2	T_Other	N1	Positive	M0	Negative	Stage IIA	Stage IIB	enrollment	LIVING	380	NA	0	380	NA	Luminal A	0
TCGA-D8-A1XA	FEMALE	64	Positive	Positive	Negative	T1	T1	N0	Negative	M0	Negative	Stage IA	Stage I	enrollment	LIVING	274	NA	0	274	NA	Luminal A	0
TCGA-D8-A1XB	FEMALE	62	Positive	Positive	Negative	T2	T_Other	N1	Positive	M0	Negative	Stage IIB	Stage IIB	enrollment	LIVING	201	NA	0	201	NA	Luminal A	0
TCGA-D8-A1XC	FEMALE	85	Positive	Positive	Negative	T4	T_Other	N1	Positive	M0	Negative	Stage IIIB	Stage IIIB	enrollment	LIVING	81	NA	0	81	NA	Luminal A	0
TCGA-D8-A1XD	FEMALE	36	Positive	Positive	Negative	T1	T1	N2	Positive	M0	Negative	Stage IIIA	Stage IIIA	enrollment	LIVING	155	NA	0	155	NA	Luminal A	0
TCGA-D8-A1XF	FEMALE	45	Positive	Positive	Negative	T2	T_Other	N0	Negative	M0	Negative	Stage IIA	Stage IIA	enrollment	LIVING	197	NA	0	197	NA	Luminal A	0
TCGA-D8-A1XG	FEMALE	86	Positive	Negative	Negative	T4	T_Other	N1	Positive	M0	Negative	Stage IIIB	Stage IIIB	enrollment	LIVING	196	NA	0	196	NA	Luminal A	0
TCGA-D8-A1XJ	FEMALE	76	Positive	Positive	Positive	T3	T_Other	N1	Positive	M0	Negative	Stage IIIA	Stage IIIA	enrollment	LIVING	352	NA	0	352	NA	Luminal B	0
TCGA-D8-A1XK	FEMALE	55	Negative	Negative	Negative	T2	T_Other	N1	Positive	M0	Negative	Stage IB	Stage IIB	enrollment	LIVING	326	NA	0	326	NA	Basal-like	0
TCGA-D8-A1XL	FEMALE	34	Positive	Positive	Negative	T2	T_Other	N1	Positive	M0	Negative	Stage IIB	Stage IIB	enrollment	LIVING	319	NA	0	319	NA	Luminal A	0
TCGA-D8-A1XM	FEMALE	57	Positive	Positive	Negative	T1	T1	N0	Negative	M0	Negative	Stage IA	Stage I	enrollment	LIVING	218	NA	0	218	NA	Luminal A	0
TCGA-D8-A1XO	FEMALE	56	Positive	Positive	Negative	T2	T_Other	N1	Positive	M0	Negative	Stage IIB	Stage IIB	enrollment	LIVING	242	NA	0	242	NA	Luminal A	0
TCGA-D8-A1XQ	FEMALE	69	Negative	Negative	Negative	T2	T_Other	N0	Negative	M0	Negative	Stage IIA	Stage IIA	enrollment	LIVING	177	NA	0	177	NA	Basal-like	0
TCGA-D8-A1XR	FEMALE	56	Positive	Positive	Negative	T2	T_Other	N1	Positive	M0	Negative	Stage IIB	Stage IIB	enrollment	LIVING	168	NA	0	168	NA	Luminal A	0
TCGA-D8-A1XS	MALE	48	Positive	Positive	Positive	T2	T_Other	N3	Positive	M0	Negative	Stage IIIC	Stage IIIC	enrollment	LIVING	18	NA	0	18	NA	Luminal B	0
TCGA-D8-A1XT	FEMALE	61	Negative	Negative	Positive	T1	T1	N1	Positive	M0	Negative	Stage IIA	Stage IIA	enrollment	LIVING	193	NA	0	193	NA	HER2	0
TCGA-D8-A1XU	FEMALE	56	Positive	Positive	Negative	T1	T1	N0	Negative	M0	Negative	Stage IA	Stage I	enrollment	LIVING	149	NA	0	149	NA	Luminal A	0
TCGA-D8-A1XV	FEMALE	84	Positive	Positive	Negative	T2	T_Other	N0	Negative	M0	Negative	Stage IIA	Stage IIA	enrollment	LIVING	146	NA	0	146	NA	Luminal A	0
TCGA-D8-A1XW	FEMALE	53	Negative	Positive	Negative	T2	T_Other	N0	Negative	M0	Negative	Stage IIA	Stage IIA	enrollment	LIVING	117	NA	0	117	NA	Luminal A	0
TCGA-D8-A1XY	FEMALE	74	Positive	Positive	Positive	T2	T_Other	N0	Negative	M0	Negative	Stage IIA	Stage IIA	enrollment	LIVING	81	NA	0	81	NA	Luminal B	0
TCGA-D8-A1XZ	FEMALE	81	Positive	Negative	Negative	T1	T1	N2	Positive	M0	Negative	Stage IIIA	Stage IIIA	enrollment	LIVING	120	NA	0	120	NA	Luminal A	0
TCGA-D8-A1Y0	FEMALE	65	Positive	Positive	Negative	T1	T1	N2	Positive	M0	Negative	Stage IIIA	Stage IIIA	enrollment	LIVING	166	NA	0	166	NA	Luminal A	0
TCGA-D8-A1Y1	FEMALE	80	Positive	Positive	Negative	T3	T_Other	N1	Positive	M0	Negative	Stage IIIA	Stage IIIA	enrollment	LIVING	115	NA	0	115	NA	Luminal A	0
TCGA-D8-A1Y2	FEMALE	71	Positive	Positive	Negative	T2	T_Other	N0	Negative	M0	Negative	Stage IIA	Stage IIA	enrollment	LIVING	72	NA	0	72	NA	Luminal A	0
TCGA-D8-A1Y3	FEMALE	61	Positive	Positive	Negative	T2	T_Other	N2	Positive	M0	Negative	Stage IIIA	Stage IIIA	enrollment	LIVING	124	NA	0	124	NA	Luminal A	0
TCGA-D8-A27E	FEMALE	66	Positive	Positive	Negative	T1	T1	N0	Negative	M0	Negative	Stage IA	Stage I	enrollment	LIVING	182	NA	0	182	NA	Luminal A	0
TCGA-D8-A27F	FEMALE	40	Negative	Negative	Negative	T2	T_Other	N0	Negative	M0	Negative	Stage IIA	Stage IIA	enrollment	LIVING	227	NA	0	227	NA	Basal-like	0
TCGA-D8-A27G	FEMALE	75	Positive	Positive	Negative	T2	T_Other	N0	Negative	M0	Negative	Stage IIA	Stage IIA	enrollment	LIVING	209	NA	0	209	NA	Luminal A	0
TCGA-D8-A27H	FEMALE	72	Negative	Negative	Negative	T2	T_Other	N0	Negative	M0	Negative	Stage IIA	Stage IIA	enrollment	LIVING	140	NA	0	140	NA	Basal-like	0
TCGA-D8-A27I	FEMALE	58	Positive	Positive	Negative	T1	T1	N2	Positive	M0	Negative	Stage IIIA	Stage IIIA	enrollment	LIVING	185	NA	0	185	NA	Luminal A	0
TCGA-D8-A27K	FEMALE	47	Positive	Positive	Negative	T2	T_Other	N1	Positive	M0	Negative	Stage IIB	Stage IIB	enrollment	LIVING	118	NA	0	118	NA	Luminal A	0
TCGA-D8-A27L	FEMALE	49	Positive	Positive	Negative	T1	T1	N2	Positive	M0	Negative	Stage IIB	Stage IIIA	enrollment	LIVING	125	NA	0	125	NA	Luminal A	0
TCGA-D8-A27M	FEMALE	59	Negative	Negative	Negative	T1	T1	N0	Negative	M0	Negative	Stage IIA	Stage I	enrollment	LIVING	144	NA	0	144	NA	Basal-like	0
TCGA-D8-A27N	FEMALE	36	Positive	Positive	Positive	T2	T_Other	N2	Positive	M0	Negative	Stage IIIA	Stage IIIA	enrollment	LIVING	145	NA	0	145	NA	Luminal B	0
TCGA-D8-A27P	FEMALE	64	Positive	Positive	Negative	T1	T1	N0	Negative	M0	Negative	Stage IIA	Stage I	enrollment	LIVING	22	NA	0	22	NA	Luminal A	0
TCGA-D8-A27R	FEMALE	41	Positive	Positive	Negative	T2	T_Other	N3	Positive	M0	Negative	Stage IIIC	Stage IIIC	enrollment	LIVING	90	NA	0	90	NA	Luminal A	0
TCGA-D8-A27T	FEMALE	53	Positive	Positive	Negative	T2	T_Other	N3	Positive	M0	Negative	Stage IIIC	Stage IIIC	enrollment	LIVING	135	NA	0	135	NA	Luminal A	0
TCGA-D8-A27V	FEMALE	62	Positive	Positive	Negative	T2	T_Other	N0	Negative	M0	Negative	Stage IIA	Stage IIA	enrollment	LIVING	73	NA	0	73	NA	Luminal A	0
TCGA-D8-A27W	FEMALE	55	Positive	Positive	Positive	T4	T_Other	N0	Negative	M0	Negative	Stage IIIB	Stage IIIB	enrollment	LIVING	15	NA	0	15	NA	Luminal B	0
TCGA-D8-A3Z5	FEMALE	54	Positive	Positive	Negative	T2	T_Other	N3a	Positive	M0	Negative	Stage IIIC	NA	NA	Living	441	[Not Applicable]	NA	NA	NA	Luminal A	0
TCGA-D8-A3Z6	FEMALE	56	Positive	Positive	Negative	T3	T_Other	N3a	Positive	M0	Negative	Stage IIIC	NA	NA	Living	185	[Not Applicable]	NA	NA	NA	Luminal A	0
TCGA-D8-A4Z1	FEMALE	68	Positive	Positive	Negative	T1c	T_Other	N0	Negative	M0	Negative	Stage IA	NA	NA	Living	223	[Not Applicable]	NA	NA	NA	Luminal A	0
TCGA-D8-A73U	FEMALE	88	Positive	Positive	Negative	T2	T_Other	N0	Negative	M0	Negative	Stage IIA	NA	NA	Living	492	[Not Applicable]	NA	NA	NA	Luminal A	0
TCGA-D8-A73W	FEMALE	79	Positive	Negative	Negative	T3	T_Other	N1a	Positive	MX	Positive	Stage IIIA	NA	NA	Living	244	[Not Applicable]	NA	NA	NA	Luminal A	0
TCGA-D8-A73X	FEMALE	53	Positive	Positive	Negative	T2	T_Other	N0	Negative	M0	Negative	Stage IIA	NA	NA	Living	368	[Not Applicable]	NA	NA	NA	Luminal A	0
TCGA-E2-A105	FEMALE	79	Positive	Positive	Equivocal	T2	T_Other	N0	Negative	M0	Negative	Stage IIA	Stage IIA	enrollment	LIVING	1163	NA	0	1163	Luminal A	Luminal A	1
TCGA-E2-A106	FEMALE	34	Positive	Positive	Negative	T1	T1	N1	Positive	M0	Negative	Stage IB	No_Conversion	followup	LIVING	1807	NA	0	1807	Luminal A	Luminal A	1
TCGA-E2-A107	FEMALE	54	Positive	Negative	Negative	T3	T_Other	N2	Positive	M0	Negative	Stage IIIA	No_Conversion	followup	LIVING	1046	NA	0	1046	Luminal B	Luminal A	1
TCGA-E2-A108	FEMALE	64	Positive	Positive	Negative	T2	T_Other	N2	Positive	M0	Negative	Stage IIIA	No_Conversion	followup	LIVING	837	NA	0	837	Normal-like	Luminal A	1
TCGA-E2-A109	FEMALE	64	Positive	Negative	Negative	T2	T_Other	N0	Negative	M0	Negative	Stage IIA	Stage IIA	followup	LIVING	1417	NA	0	1417	Luminal B	Luminal A	1
TCGA-E2-A10A	FEMALE	41	Positive	Positive	Negative	T3	T_Other	N0	Negative	M0	Negative	Stage IIB	Stage IIB	followup	LIVING	1229	NA	0	1229	Luminal B	Luminal A	1
TCGA-E2-A10B	FEMALE	67	Positive	Positive	Negative	T2	T_Other	N1	Positive	M0	Negative	Stage IIB	No_Conversion	followup	LIVING	1141	NA	0	1141	Luminal A	Luminal A	1
TCGA-E2-A10C	FEMALE	54	Positive	Positive	Negative	T2	T_Other	N1	Positive	M0	Negative	Stage IIB	No_Conversion	followup	LIVING	1219	NA	0	1219	Luminal B	Luminal A	1
TCGA-E2-A10E	FEMALE	64	Positive	Positive	Negative	T1	T1	N1	Positive	M0	Negative	Stage IIA	No_Conversion	followup	LIVING	865	NA	0	865	Luminal A	Luminal A	1
TCGA-E2-A10F	FEMALE	47	Positive	Positive	Negative	T2	T_Other	N0	Negative	M0	Negative	Stage IIA	Stage IIA	followup	LIVING	878	NA	0	878	Luminal A	Luminal A	1
TCGA-E2-A14N	FEMALE	37	Negative	Negative	Negative	T2	T_Other	N1	Positive	M0	Negative	Stage IIB	Stage IIB	enrollment	LIVING	1350	NA	0	1350	Basal-like	Basal-like	1
TCGA-E2-A14O	FEMALE	76	Positive	Positive	Negative	T3	T_Other	N1	Positive	M0	Negative	Stage IIIA	Stage IIIA	enrollment	LIVING	1172	NA	0	1172	Luminal B	Luminal A	1
TCGA-E2-A14P	FEMALE	79	Negative	Negative	Positive	T2	T_Other	N3	Positive	M0	Negative	Stage IIIC	Stage IIIC	enrollment	LIVING	487	NA	0	487	HER2	HER2	1
TCGA-E2-A14Q	FEMALE	50	Positive	Positive	Negative	T2	T_Other	N1	Positive	M0	Negative	Stage IIA	Stage IIB	enrollment	LIVING	974	NA	0	974	Luminal A	Luminal A	1
TCGA-E2-A14R	FEMALE	62	Negative	Negative	Negative	T2	T_Other	N0	Negative	M0	Negative	Stage IIA	Stage IIA	enrollment	LIVING	845	NA	0	845	Basal-like	Basal-like	1
TCGA-E2-A14S	FEMALE	65	Positive	Positive	Negative	T1	T1	N0	Negative	M0	Negative	Stage I	Stage I	enrollment	LIVING	834	NA	0	834	Luminal B	Luminal A	1
TCGA-E2-A14T	FEMALE	52	Positive	Positive	Negative	T2	T_Other	N0	Negative	M0	Negative	Stage IIA	Stage IIA	enrollment	LIVING	890	NA	0	890	Luminal A	Luminal A	1
TCGA-E2-A14U	FEMALE	74	Positive	Positive	Equivocal	T1c	T_Other	N0	Negative	M0	Negative	Stage I	NA	NA	Living	838	[Not Applicable]	NA	NA	NA	NA	0
TCGA-E2-A14V	FEMALE	53	Positive	Positive	Positive	T2	T_Other	N1	Positive	M0	Negative	Stage IIB	Stage IIB	enrollment	LIVING	748	NA	0	748	HER2	Luminal B	1
TCGA-E2-A14W	FEMALE	78	Positive	Positive	Positive	T2	T_Other	N0	Negative	M0	Negative	Stage IIA	Stage IIA	enrollment	LIVING	833	NA	0	833	Luminal B	Luminal B	1
TCGA-E2-A14X	FEMALE	55	Negative	Negative	Negative	T2	T_Other	N2	Positive	M0	Negative	Stage IIIA	Stage IIIA	enrollment	LIVING	692	NA	0	692	Basal-like	Basal-like	1
TCGA-E2-A14Y	FEMALE	35	Positive	Positive	Positive	T2	T_Other	N0	Negative	M0	Negative	Stage IIA	Stage IIA	enrollment	LIVING	688	NA	0	688	Basal-like	Luminal B	1
TCGA-E2-A14Z	FEMALE	64	Positive	Positive	Negative	T1	T1	N0	Negative	M0	Negative	Stage I	Stage I	enrollment	LIVING	518	NA	0	518	Luminal A	Luminal A	1
TCGA-E2-A150	FEMALE	48	Negative	Negative	Negative	T2	T_Other	N0	Negative	M0	Negative	Stage IIA	Stage IIA	enrollment	LIVING	591	NA	0	591	Basal-like	Basal-like	1
TCGA-E2-A152	FEMALE	56	Positive	Negative	Positive	T1	T1	N0	Negative	M0	Negative	Stage I	Stage I	enrollment	LIVING	588	NA	0	588	HER2	Luminal B	1
TCGA-E2-A153	FEMALE	51	Positive	Positive	Negative	T1	T1	N1	Positive	M0	Negative	Stage IIB	Stage IIA	enrollment	LIVING	586	NA	0	586	Luminal A	Luminal A	1
TCGA-E2-A154	FEMALE	68	Positive	Positive	Negative	T1	T1	N0	Negative	M0	Negative	Stage I	Stage I	enrollment	LIVING	325	NA	0	325	Luminal A	Luminal A	1
TCGA-E2-A155	FEMALE	58	Positive	Negative	Negative	T2	T_Other	N1	Positive	M0	Negative	Stage IIB	Stage IIB	enrollment	LIVING	553	NA	0	553	Luminal B	Luminal A	1
TCGA-E2-A156	FEMALE	61	Positive	Positive	Negative	T1	T1	N0	Negative	M0	Negative	Stage I	Stage I	enrollment	LIVING	481	NA	0	481	Luminal A	Luminal A	1
TCGA-E2-A158	FEMALE	43	Negative	Negative	Negative	T1	T1	N1	Positive	M0	Negative	Stage IIA	Stage IIA	enrollment	LIVING	450	NA	0	450	Basal-like	Basal-like	1
TCGA-E2-A159	FEMALE	50	Negative	Negative	Negative	T2	T_Other	N0	Negative	M0	Negative	Stage IIA	Stage IIA	enrollment	LIVING	515	NA	0	515	Basal-like	Basal-like	1
TCGA-E2-A15A	FEMALE	45	Positive	Positive	Negative	T2	T_Other	N3	Positive	M0	Negative	Stage IIIC	Stage IIIC	enrollment	LIVING	502	NA	0	502	Luminal B	Luminal A	1
TCGA-E2-A15C	FEMALE	61	Positive	Positive	Negative	T1	T1	N0	Negative	M0	Negative	Stage I	Stage I	enrollment	LIVING	496	NA	0	496	Luminal A	Luminal A	1
TCGA-E2-A15D	FEMALE	47	Positive	Positive	Negative	T2	T_Other	N0	Negative	M0	Negative	Stage IIA	Stage IIA	enrollment	LIVING	315	NA	0	315	Luminal A	Luminal A	1
TCGA-E2-A15E	FEMALE	40	Positive	Positive	Positive	T1	T1	N1	Positive	M0	Negative	Stage IIA	Stage IIA	enrollment	LIVING	517	NA	0	517	Luminal A	Luminal B	1
TCGA-E2-A15F	FEMALE	64	Positive	Positive	Negative	T2	T_Other	N0	Negative	M0	Negative	Stage I	Stage IIA	enrollment	LIVING	468	NA	0	468	Luminal A	Luminal A	1
TCGA-E2-A15G	FEMALE	76	Positive	Positive	Negative	T2	T_Other	N0	Negative	M0	Negative	Stage IIA	Stage IIA	enrollment	LIVING	315	NA	0	315	Luminal A	Luminal A	1
TCGA-E2-A15H	FEMALE	38	Positive	Positive	Positive	T1	T1	N1	Positive	M0	Negative	Stage IIA	Stage IIA	enrollment	LIVING	42	NA	0	42	Luminal A	Luminal B	1
TCGA-E2-A15I	FEMALE	44	Positive	Positive	Negative	T2	T_Other	N0	Negative	M0	Negative	Stage IIA	Stage IIA	enrollment	LIVING	411	NA	0	411	Luminal A	Luminal A	1
TCGA-E2-A15J	FEMALE	51	Positive	Positive	Negative	T1	T1	N0	Negative	M0	Negative	Stage I	Stage I	enrollment	LIVING	463	NA	0	463	Luminal A	Luminal A	1
TCGA-E2-A15K	FEMALE	58	Positive	Positive	Negative	T2	T_Other	N1	Positive	M0	Negative	Stage IIA	Stage IIB	enrollment	LIVING	34	NA	0	34	Luminal B	Luminal A	1
TCGA-E2-A15L	FEMALE	65	Positive	Positive	Negative	T2	T_Other	N0	Negative	M0	Negative	Stage IIA	Stage IIA	enrollment	LIVING	331	NA	0	331	Luminal B	Luminal A	1
TCGA-E2-A15M	FEMALE	66	Positive	Positive	Negative	T2	T_Other	N0	Negative	M0	Negative	Stage IIA	Stage IIA	enrollment	LIVING	234	NA	0	234	Luminal B	Luminal A	1
TCGA-E2-A15O	FEMALE	89	Positive	Positive	Negative	T2	T_Other	N0	Negative	M0	Negative	Stage I	Stage IIA	enrollment	LIVING	395	NA	0	395	Luminal A	Luminal A	1
TCGA-E2-A15P	FEMALE	61	Positive	Positive	Negative	T1	T1	N0	Negative	M0	Negative	Stage IA	Stage I	enrollment	LIVING	315	NA	0	315	Luminal A	Luminal A	1
TCGA-E2-A15R	FEMALE	64	Positive	Positive	Negative	T1	T1	N1	Positive	M0	Negative	Stage IIIA	Stage IIA	enrollment	LIVING	330	NA	0	330	Luminal A	Luminal A	1
TCGA-E2-A15S	FEMALE	34	Positive	Negative	Negative	T2	T_Other	N1	Positive	M0	Negative	Stage IIB	Stage IIB	enrollment	LIVING	274	NA	0	274	Luminal B	Luminal A	1
TCGA-E2-A15T	FEMALE	65	Positive	Positive	Negative	T2	T_Other	N0	Negative	M0	Negative	Stage IIA	Stage IIA	enrollment	LIVING	267	NA	0	267	Luminal B	Luminal A	1
TCGA-E2-A1AZ	FEMALE	63	Negative	Negative	Negative	T2	T_Other	N1	Positive	M0	Negative	Stage IIB	Stage IIB	enrollment	LIVING	1964	NA	0	1964	Basal-like	Basal-like	1
TCGA-E2-A1B0	FEMALE	50	Negative	Negative	Positive	T2	T_Other	N2	Positive	M0	Negative	Stage IIIA	Stage IIIA	enrollment	LIVING	1271	NA	0	1271	HER2	HER2	1
TCGA-E2-A1B1	FEMALE	45	Positive	Positive	Positive	T2	T_Other	N1	Positive	M0	Negative	Stage IIB	Stage IIB	enrollment	LIVING	1361	NA	0	1361	Luminal A	Luminal B	1
TCGA-E2-A1B4	FEMALE	74	Positive	Positive	Negative	T1	T1	N2	Positive	M0	Negative	Stage IIIA	Stage IIIA	enrollment	LIVING	911	NA	0	911	Luminal A	Luminal A	1
TCGA-E2-A1B5	FEMALE	46	Positive	Positive	Negative	T2	T_Other	N0	Negative	M0	Negative	Stage IIA	Stage IIA	enrollment	LIVING	774	NA	0	774	Basal-like	Luminal A	1
TCGA-E2-A1B6	FEMALE	44	Negative	Negative	Negative	T2	T_Other	N0	Negative	M0	Negative	Stage IIA	Stage IIA	enrollment	LIVING	338	NA	0	338	Luminal A	Basal-like	1
TCGA-E2-A1BC	FEMALE	63	Positive	Positive	Negative	T1	T1	N0	Negative	M0	Negative	Stage IA	Stage I	enrollment	LIVING	297	NA	0	297	Luminal A	Luminal A	1
TCGA-E2-A1BD	FEMALE	53	Positive	Positive	Negative	T2	T_Other	N0	Negative	M0	Negative	Stage IIA	Stage IIA	enrollment	LIVING	317	NA	0	317	Luminal A	Luminal A	1
TCGA-E2-A1IE	FEMALE	61	Positive	Positive	Negative	T2	T_Other	N1	Positive	M0	Negative	Stage IIB	Stage IIB	enrollment	LIVING	983	NA	0	983	NA	Luminal A	0
TCGA-E2-A1IF	FEMALE	74	Positive	Positive	Negative	T1	T1	N0	Negative	M0	Negative	Stage I	Stage I	enrollment	LIVING	956	NA	0	956	NA	Luminal A	0
TCGA-E2-A1IG	FEMALE	45	Positive	Positive	Not Available	T2	T_Other	N1	Positive	M0	Negative	Stage IIB	Stage IIB	enrollment	LIVING	755	NA	0	755	NA	Luminal A	0
TCGA-E2-A1IH	FEMALE	80	Positive	Positive	Negative	T1	T1	N0	Negative	M0	Negative	Stage I	Stage I	enrollment	LIVING	658	NA	0	658	NA	Luminal A	0
TCGA-E2-A1II	FEMALE	51	Negative	Positive	Negative	T1	T1	N0	Negative	M0	Negative	Stage I	Stage I	enrollment	LIVING	850	NA	0	850	NA	Luminal A	0
TCGA-E2-A1IJ	FEMALE	57	Positive	Positive	Negative	T1	T1	N0	Negative	M0	Negative	Stage I	Stage I	enrollment	LIVING	725	NA	0	725	NA	Luminal A	0
TCGA-E2-A1IK	FEMALE	71	Positive	Positive	Negative	T1	T1	N1	Positive	M0	Negative	Stage IIA	Stage IIA	enrollment	LIVING	518	NA	0	518	NA	Luminal A	0
TCGA-E2-A1IL	FEMALE	78	Positive	Positive	Negative	T1	T1	N1	Positive	M0	Negative	Stage IIA	Stage IIA	enrollment	LIVING	14	NA	0	14	NA	Luminal A	0
TCGA-E2-A1IN	FEMALE	60	Positive	Positive	Negative	T1	T1	N0	Negative	M0	Negative	Stage I	Stage I	enrollment	LIVING	392	NA	0	392	NA	Luminal A	0
TCGA-E2-A1IO	FEMALE	37	Positive	Positive	Negative	T1	T1	N0	Negative	M0	Negative	Stage I	Stage I	enrollment	LIVING	448	NA	0	448	NA	Luminal A	0
TCGA-E2-A1IP	FEMALE	42	Positive	Negative	Negative	T2	T_Other	N1	Positive	M0	Negative	Stage IIB	Stage IIB	enrollment	LIVING	427	NA	0	427	NA	Luminal A	0
TCGA-E2-A1IU	FEMALE	60	Positive	Positive	Negative	T1	T1	N0	Negative	M0	Negative	Stage IA	Stage I	enrollment	LIVING	127	NA	0	127	NA	Luminal A	0
TCGA-E2-A1L6	FEMALE	44	Positive	Positive	Negative	T1	T1	N1	Positive	M0	Negative	Stage IIA	Stage IIA	enrollment	LIVING	1312	NA	0	1312	NA	Luminal A	0
TCGA-E2-A1L7	FEMALE	40	Negative	Negative	Negative	T2	T_Other	N2	Positive	M0	Negative	Stage IIIA	Stage IIIA	enrollment	LIVING	633	NA	0	633	NA	Basal-like	0
TCGA-E2-A1L8	FEMALE	52	Positive	Positive	Negative	T2	T_Other	N1	Positive	M0	Negative	Stage IIA	Stage IIB	enrollment	LIVING	1015	NA	0	1015	NA	Luminal A	0
TCGA-E2-A1L9	FEMALE	40	Positive	Positive	Negative	T1	T1	N1	Positive	M0	Negative	Stage IIB	Stage IIA	enrollment	LIVING	388	NA	0	388	NA	Luminal A	0
TCGA-E2-A1LA	FEMALE	59	Positive	Positive	Negative	T1	T1	N1	Positive	M0	Negative	Stage IIA	Stage IIA	enrollment	LIVING	463	NA	0	463	NA	Luminal A	0
TCGA-E2-A1LB	FEMALE	41	Negative	Negative	Positive	T2	T_Other	N1	Positive	M0	Negative	Stage IIB	Stage IIB	enrollment	LIVING	972	NA	0	972	NA	HER2	0
TCGA-E2-A1LE	FEMALE	71	Negative	Negative	Positive	T2	T_Other	N3a	Positive	M0	Negative	Stage IIIC	NA	NA	DECEASED	[Not Available]	879	NA	NA	NA	HER2	0
TCGA-E2-A1LG	FEMALE	50	Negative	Negative	Negative	T2	T_Other	N0	Negative	M0	Negative	Stage IIA	Stage IIA	enrollment	LIVING	350	NA	0	350	NA	Basal-like	0
TCGA-E2-A1LH	FEMALE	59	Negative	Negative	Negative	T1	T1	N0	Negative	M0	Negative	Stage I	Stage I	enrollment	LIVING	2875	NA	0	2875	NA	Basal-like	0
TCGA-E2-A1LI	FEMALE	57	Negative	Negative	Negative	T2	T_Other	N1	Positive	M0	Negative	Stage IIB	Stage IIB	enrollment	LIVING	2750	NA	0	2750	NA	Basal-like	0
TCGA-E2-A1LK	FEMALE	84	Negative	Negative	Negative	T3	T_Other	N1	Positive	M0	Negative	Stage IIIC	Stage IIIA	enrollment	DECEASED	[Not Available]	266	1	266	NA	Basal-like	0
TCGA-E2-A1LL	FEMALE	73	Negative	Negative	Negative	T3	T_Other	N2	Positive	M0	Negative	Stage IIIA	Stage IIIA	enrollment	LIVING	1014	NA	0	1014	NA	Basal-like	0
TCGA-E2-A1LS	FEMALE	46	Negative	Negative	Negative	T1	T1	N0	Negative	M0	Negative	Stage IA	Stage I	enrollment	LIVING	239	NA	0	239	NA	Basal-like	0
TCGA-E2-A2P5	FEMALE	78	Positive	Positive	[Not Evaluated]	T2	T_Other	N3	Positive	M0	Negative	Stage IIIC	NA	NA	Living	326	[Not Applicable]	NA	NA	NA	NA	0
TCGA-E2-A2P6	FEMALE	77	Positive	Positive	[Not Evaluated]	T2	T_Other	N1	Positive	M0	Negative	Stage IIB	NA	NA	Living	168	[Not Applicable]	NA	NA	NA	NA	0
TCGA-E2-A3DX	FEMALE	43	Positive	Positive	[Not Evaluated]	T2	T_Other	N3	Positive	M0	Negative	Stage IIIC	NA	NA	Living	217	[Not Applicable]	NA	NA	NA	NA	0
TCGA-E2-A56Z	FEMALE	69	Positive	Positive	Equivocal	T2	T_Other	N1a	Positive	M0	Negative	Stage IIB	NA	NA	Living	219	[Not Applicable]	NA	NA	NA	NA	0
TCGA-E2-A570	FEMALE	47	Positive	Positive	Equivocal	T1c	T_Other	N1mi	Positive	M0	Negative	Stage IB	NA	NA	Living	549	[Not Applicable]	NA	NA	NA	NA	0
TCGA-E2-A572	FEMALE	72	Positive	Positive	Equivocal	T2	T_Other	N2	Positive	M0	Negative	Stage IIIA	NA	NA	Living	831	[Not Applicable]	NA	NA	NA	NA	0
TCGA-E2-A573	FEMALE	48	Negative	Negative	Equivocal	T1c	T_Other	N0	Negative	M0	Negative	Stage IA	NA	NA	Living	677	[Not Applicable]	NA	NA	NA	NA	0
TCGA-E2-A574	FEMALE	44	Negative	Negative	Equivocal	T2	T_Other	N0	Negative	M0	Negative	Stage IIA	NA	NA	Living	605	[Not Applicable]	NA	NA	NA	NA	0
TCGA-E2-A576	FEMALE	69	Positive	Positive	Equivocal	T1c	T_Other	N0	Negative	MX	Positive	Stage IA	NA	NA	Living	578	[Not Applicable]	NA	NA	NA	NA	0
TCGA-E2-A9RU	FEMALE	90	Positive	Negative	Equivocal	T2	T_Other	N3a	Positive	MX	Positive	Stage IIIC	NA	NA	Living	280	[Not Applicable]	NA	NA	NA	NA	0
TCGA-E9-A1N3	FEMALE	70	Not Performed	Not Performed	Negative	T1	T1	N2	Positive	M0	Negative	Stage IIIA	Stage IIIA	enrollment	LIVING	0	NA	0	0	NA	NA	0
TCGA-E9-A1N4	FEMALE	41	Positive	Positive	Negative	T2	T_Other	N2	Positive	M0	Negative	Stage IIIA	Stage IIIA	enrollment	LIVING	0	NA	0	0	NA	Luminal A	0
TCGA-E9-A1N5	FEMALE	45	Positive	Positive	Negative	T2	T_Other	N1	Positive	M0	Negative	Stage IIB	Stage IIB	enrollment	LIVING	0	NA	0	0	NA	Luminal A	0
TCGA-E9-A1N6	FEMALE	52	Positive	Positive	Positive	T2	T_Other	N1	Positive	M0	Negative	Stage IIB	Stage IIB	enrollment	LIVING	0	NA	0	0	NA	Luminal B	0
TCGA-E9-A1N8	FEMALE	48	Negative	Not Performed	Negative	T2	T_Other	N0	Negative	M0	Negative	Stage IIA	Stage IIA	enrollment	LIVING	0	NA	0	0	NA	NA	0
TCGA-E9-A1N9	FEMALE	58	Negative	Positive	Negative	T2	T_Other	N0	Negative	M0	Negative	Stage IIA	Stage IIA	enrollment	LIVING	0	NA	0	0	NA	Luminal A	0
TCGA-E9-A1NA	FEMALE	58	Positive	Positive	Negative	T2	T_Other	N0	Negative	M0	Negative	Stage IIA	Stage IIA	enrollment	LIVING	0	NA	0	0	NA	Luminal A	0
TCGA-E9-A1NC	FEMALE	61	Negative	Positive	Negative	T2	T_Other	N1	Positive	M0	Negative	Stage IIB	Stage IIB	enrollment	LIVING	0	NA	0	0	NA	Luminal A	0
TCGA-E9-A1ND	FEMALE	75	Negative	Negative	Negative	T2	T_Other	N1	Positive	M0	Negative	Stage IIB	Stage IIB	enrollment	LIVING	0	NA	0	0	NA	Basal-like	0
TCGA-E9-A1NE	FEMALE	28	Positive	Positive	Negative	T2	T_Other	N1	Positive	M0	Negative	Stage IIB	Stage IIB	enrollment	LIVING	0	NA	0	0	NA	Luminal A	0
TCGA-E9-A1NF	FEMALE	60	Positive	Positive	Negative	T2	T_Other	N0	Negative	M0	Negative	Stage IIA	Stage IIA	enrollment	LIVING	0	NA	0	0	NA	Luminal A	0
TCGA-E9-A1NG	FEMALE	62	Positive	Positive	Negative	T2	T_Other	N0	Negative	M0	Negative	Stage IIA	Stage IIA	enrollment	LIVING	0	NA	0	0	NA	Luminal A	0
TCGA-E9-A1NH	FEMALE	71	Positive	Positive	Negative	T2	T_Other	N1	Positive	M0	Negative	Stage IIB	Stage IIB	enrollment	LIVING	0	NA	0	0	NA	Luminal A	0
TCGA-E9-A1NI	FEMALE	51	Positive	Positive	Negative	T2	T_Other	N0	Negative	M0	Negative	Stage IIA	Stage IIA	enrollment	LIVING	0	NA	0	0	NA	Luminal A	0
TCGA-E9-A1QZ	FEMALE	61	Not Performed	Not Performed	Negative	T2	T_Other	N0	Negative	M0	Negative	Stage IIA	Stage IIA	enrollment	LIVING	0	NA	0	0	NA	NA	0
TCGA-E9-A1R0	FEMALE	58	Not Performed	Not Performed	Negative	T1	T1	N1	Positive	M0	Negative	Stage IIA	Stage IIA	enrollment	LIVING	0	NA	0	0	NA	NA	0
TCGA-E9-A1R2	FEMALE	51	Positive	Negative	Negative	T2	T_Other	N3	Positive	M0	Negative	Stage IIIC	Stage IIIC	enrollment	LIVING	19	NA	0	19	NA	Luminal A	0
TCGA-E9-A1R3	FEMALE	70	Not Performed	Not Performed	Negative	T2	T_Other	N3	Positive	M0	Negative	Stage IIIC	Stage IIIC	enrollment	LIVING	64	NA	0	64	NA	NA	0
TCGA-E9-A1R4	FEMALE	66	Not Performed	Not Performed	Negative	T1	T1	N0	Negative	M0	Negative	Stage IA	Stage I	enrollment	LIVING	29	NA	0	29	NA	NA	0
TCGA-E9-A1R5	FEMALE	63	Not Performed	Not Performed	Negative	T1	T1	N0	Negative	M0	Negative	Stage IA	Stage I	enrollment	LIVING	42	NA	0	42	NA	NA	0
TCGA-E9-A1R6	FEMALE	63	Not Performed	Not Performed	Negative	T2	T_Other	N0	Negative	M0	Negative	Stage IIA	Stage IIA	enrollment	LIVING	84	NA	0	84	NA	NA	0
TCGA-E9-A1R7	FEMALE	64	Not Performed	Not Performed	Negative	T2	T_Other	N0	Negative	M0	Negative	Stage IIA	Stage IIA	enrollment	LIVING	34	NA	0	34	NA	NA	0
TCGA-E9-A1RA	FEMALE	48	Not Performed	Not Performed	Negative	T1	T1	N0	Negative	M0	Negative	Stage IA	Stage I	enrollment	LIVING	29	NA	0	29	NA	NA	0
TCGA-E9-A1RB	FEMALE	40	Not Performed	Not Performed	Negative	T2	T_Other	N0	Negative	M0	Negative	Stage IIA	Stage IIA	enrollment	LIVING	21	NA	0	21	NA	NA	0
TCGA-E9-A1RC	FEMALE	56	Not Performed	Not Performed	Negative	T4	T_Other	N3	Positive	M0	Negative	Stage IIIC	Stage IIIC	enrollment	LIVING	1228	NA	0	1228	NA	NA	0
TCGA-E9-A1RD	FEMALE	67	Not Performed	Not Performed	Negative	T2	T_Other	N0	Negative	M0	Negative	Stage IIA	Stage IIA	enrollment	LIVING	20	NA	0	20	NA	NA	0
TCGA-E9-A1RE	FEMALE	74	Not Performed	Not Performed	Negative	T2	T_Other	N2	Positive	M0	Negative	Stage IIIA	Stage IIIA	enrollment	LIVING	47	NA	0	47	NA	NA	0
TCGA-E9-A1RF	FEMALE	68	Not Performed	Not Performed	Negative	T2	T_Other	N2	Positive	M0	Negative	Stage IIIA	Stage IIIA	enrollment	LIVING	38	NA	0	38	NA	NA	0
TCGA-E9-A1RG	FEMALE	62	Not Performed	Not Performed	Negative	T1	T1	N2	Positive	M0	Negative	Stage IIIA	Stage IIIA	enrollment	LIVING	35	NA	0	35	NA	NA	0
TCGA-E9-A1RH	FEMALE	63	Not Performed	Not Performed	Negative	T2	T_Other	N0	Negative	M0	Negative	Stage IIA	Stage IIA	enrollment	LIVING	14	NA	0	14	NA	NA	0
TCGA-E9-A1RI	FEMALE	43	Not Performed	Not Performed	Not Available	T1	T1	N2	Positive	M0	Negative	Stage IIIA	Stage IIIA	enrollment	LIVING	48	NA	0	48	NA	NA	0
TCGA-E9-A226	FEMALE	45	Not Performed	Not Performed	Negative	T2	T_Other	N2	Positive	M0	Negative	Stage IIIA	Stage IIIA	enrollment	LIVING	16	NA	0	16	NA	NA	0
TCGA-E9-A227	FEMALE	42	Positive	Positive	Negative	T2	T_Other	N1	Positive	M0	Negative	Stage IIB	Stage IIB	enrollment	LIVING	24	NA	0	24	NA	Luminal A	0
TCGA-E9-A228	FEMALE	58	Not Performed	Not Performed	Positive	T2	T_Other	N1	Positive	M0	Negative	Stage IIB	Stage IIB	enrollment	LIVING	0	NA	0	0	NA	NA	0
TCGA-E9-A229	FEMALE	37	Not Performed	Not Performed	Negative	T1	T1	N0	Negative	M0	Negative	Stage IA	Stage I	enrollment	LIVING	0	NA	0	0	NA	NA	0
TCGA-E9-A22A	FEMALE	74	Positive	Negative	Negative	T2	T_Other	N0	Negative	M0	Negative	Stage IIA	Stage IIA	enrollment	LIVING	0	NA	0	0	NA	Luminal A	0
TCGA-E9-A22B	FEMALE	71	Positive	Negative	Negative	T1	T1	N0	Negative	M0	Negative	Stage IA	Stage I	enrollment	LIVING	0	NA	0	0	NA	Luminal A	0
TCGA-E9-A22D	FEMALE	38	Positive	Positive	Positive	T2	T_Other	N0	Negative	M0	Negative	Stage IIA	Stage IIA	enrollment	LIVING	0	NA	0	0	NA	Luminal B	0
TCGA-E9-A22E	FEMALE	56	Positive	Positive	Negative	T2	T_Other	N2	Positive	M0	Negative	Stage IIIA	Stage IIIA	enrollment	LIVING	0	NA	0	0	NA	Luminal A	0
TCGA-E9-A22G	FEMALE	47	Negative	Negative	Negative	T2	T_Other	N0	Negative	M0	Negative	Stage IIIA	Stage IIA	enrollment	LIVING	0	NA	0	0	NA	Basal-like	0
TCGA-E9-A22H	FEMALE	42	Positive	Positive	Negative	T2	T_Other	N1	Positive	M0	Negative	Stage IIB	Stage IIB	enrollment	LIVING	0	NA	0	0	NA	Luminal A	0
TCGA-E9-A243	FEMALE	52	Not Performed	Not Performed	Negative	T2	T_Other	N0	Negative	M0	Negative	Stage IIA	Stage IIA	enrollment	LIVING	43	NA	0	43	NA	NA	0
TCGA-E9-A244	FEMALE	54	Not Performed	Not Performed	Negative	T2	T_Other	N0	Negative	M0	Negative	Stage IIA	Stage IIA	enrollment	LIVING	20	NA	0	20	NA	NA	0
TCGA-E9-A245	FEMALE	47	Not Performed	Not Performed	Negative	T2	T_Other	N1	Positive	M0	Negative	Stage IIB	Stage IIB	enrollment	LIVING	25	NA	0	25	NA	NA	0
TCGA-E9-A247	FEMALE	59	Not Performed	Not Performed	Negative	T1	T1	N0	Negative	M0	Negative	Stage IB	Stage I	enrollment	LIVING	12	NA	0	12	NA	NA	0
TCGA-E9-A248	FEMALE	51	Not Performed	Not Performed	Negative	T2	T_Other	N0	Negative	M0	Negative	Stage IIA	Stage IIA	enrollment	LIVING	21	NA	0	21	NA	NA	0
TCGA-E9-A249	FEMALE	45	Not Performed	Not Performed	Negative	T2	T_Other	N0	Negative	M0	Negative	Stage IIA	Stage IIA	enrollment	LIVING	28	NA	0	28	NA	NA	0
TCGA-E9-A24A	FEMALE	69	Not Performed	Not Performed	Negative	T1	T1	N1	Positive	M0	Negative	Stage IIA	Stage IIA	enrollment	LIVING	10	NA	0	10	NA	NA	0
TCGA-E9-A295	NA	NA	NA	NA	NA	NA	NA	NA	NA	NA	NA	NA	NA	NA	NA	NA	NA	NA	NA	NA	NA	0
TCGA-E9-A2JS	FEMALE	72	[Not Evaluated]	[Not Evaluated]	[Not Evaluated]	T2	T_Other	N1	Positive	M0	Negative	Stage IIB	NA	NA	Living	13	[Not Applicable]	NA	NA	NA	NA	0
TCGA-E9-A2JT	FEMALE	63	[Not Evaluated]	[Not Evaluated]	[Not Evaluated]	T2	T_Other	N0 (i-)	Positive	M0	Negative	Stage IIA	NA	NA	Living	23	[Not Applicable]	NA	NA	NA	NA	0
TCGA-E9-A3HO	FEMALE	49	[Not Evaluated]	[Not Evaluated]	[Not Evaluated]	T2	T_Other	N0 (i-)	Positive	M0	Negative	Stage IIA	NA	NA	Living	19	[Not Applicable]	NA	NA	NA	NA	0
TCGA-E9-A3Q9	FEMALE	78	Positive	Positive	Indeterminate	T3	T_Other	N3	Positive	M0	Negative	Stage IIIC	NA	NA	Living	31	[Not Applicable]	NA	NA	NA	NA	0
TCGA-E9-A3QA	FEMALE	33	[Not Evaluated]	[Not Evaluated]	[Not Evaluated]	T2	T_Other	N0 (i-)	Positive	M0	Negative	Stage IIA	NA	NA	Living	19	[Not Applicable]	NA	NA	NA	NA	0
TCGA-E9-A3X8	FEMALE	48	Positive	Positive	Positive	T2	T_Other	N1	Positive	M0	Negative	Stage IIB	NA	NA	Living	23	[Not Applicable]	NA	NA	NA	Luminal B	0
TCGA-E9-A54X	FEMALE	85	Positive	Positive	Negative	T1b	T_Other	N0 (i-)	Positive	M0	Negative	Stage IA	NA	NA	Living	0	[Not Applicable]	NA	NA	NA	Luminal A	0
TCGA-E9-A54Y	FEMALE	63	Positive	Positive	Negative	T2	T_Other	N2	Positive	M0	Negative	Stage IIIA	NA	NA	Living	7	[Not Applicable]	NA	NA	NA	Luminal A	0
TCGA-E9-A5FK	FEMALE	60	Positive	Positive	Negative	T2	T_Other	N3	Positive	M0	Negative	Stage IIIC	NA	NA	Living	12	[Not Applicable]	NA	NA	NA	Luminal A	0
TCGA-E9-A5FL	FEMALE	65	Negative	Negative	Negative	T3	T_Other	N0	Negative	M0	Negative	Stage IIB	NA	NA	Living	8	[Not Applicable]	NA	NA	NA	Basal-like	0
TCGA-E9-A5UO	FEMALE	41	[Not Evaluated]	[Not Evaluated]	[Not Evaluated]	T2	T_Other	N0	Negative	M0	Negative	Stage IIA	NA	NA	Living	7	[Not Applicable]	NA	NA	NA	NA	0
TCGA-E9-A5UP	FEMALE	63	[Not Evaluated]	[Not Evaluated]	[Not Evaluated]	T2	T_Other	N0	Negative	M0	Negative	Stage IIA	NA	NA	Living	0	[Not Applicable]	NA	NA	NA	NA	0
TCGA-E9-A6HE	FEMALE	45	Positive	Positive	Negative	T3	T_Other	N3	Positive	MX	Positive	Stage IIIC	NA	NA	Living	92	[Not Applicable]	NA	NA	NA	Luminal A	0
TCGA-EW-A1IW	FEMALE	80	Positive	Positive	Positive	T2	T_Other	N1	Positive	M0	Negative	Stage IIB	Stage IIB	enrollment	LIVING	252	NA	0	252	NA	Luminal B	0
TCGA-EW-A1IX	FEMALE	48	Positive	Positive	Negative	T1	T1	N1	Positive	M0	Negative	Stage IIA	Stage IIA	enrollment	LIVING	1082	NA	0	1082	NA	Luminal A	0
TCGA-EW-A1IY	FEMALE	38	Positive	Positive	Negative	T1	T1	N0	Negative	M0	Negative	Stage I	Stage I	enrollment	LIVING	258	NA	0	258	NA	Luminal A	0
TCGA-EW-A1IZ	FEMALE	53	Positive	Positive	Negative	T2	T_Other	N2	Positive	M0	Negative	Stage IIIA	Stage IIIA	enrollment	LIVING	260	NA	0	260	NA	Luminal A	0
TCGA-EW-A1J1	FEMALE	38	Positive	Positive	Negative	T2	T_Other	N1	Positive	M0	Negative	Stage IIB	Stage IIB	enrollment	LIVING	282	NA	0	282	NA	Luminal A	0
TCGA-EW-A1J2	FEMALE	50	Positive	Positive	Negative	T1	T1	N1	Positive	M0	Negative	Stage IIB	Stage IIA	enrollment	LIVING	139	NA	0	139	NA	Luminal A	0
TCGA-EW-A1J3	FEMALE	61	Positive	Positive	Positive	T1	T1	N0	Negative	M0	Negative	Stage IA	Stage I	enrollment	LIVING	252	NA	0	252	NA	Luminal B	0
TCGA-EW-A1J5	FEMALE	59	Positive	Positive	Negative	T3	T_Other	N0	Negative	M0	Negative	Stage IIB	Stage IIB	enrollment	LIVING	227	NA	0	227	NA	Luminal A	0
TCGA-EW-A1J6	FEMALE	70	Positive	Positive	Negative	T1	T1	N0	Negative	M0	Negative	Stage I	Stage I	enrollment	LIVING	595	NA	0	595	NA	Luminal A	0
TCGA-EW-A1OV	FEMALE	56	Negative	Negative	Negative	T2	T_Other	N1	Positive	M0	Negative	Stage IIB	Stage IIB	enrollment	LIVING	522	NA	0	522	NA	Basal-like	0
TCGA-EW-A1OW	FEMALE	58	Negative	Negative	Negative	T2	T_Other	N0	Negative	M0	Negative	Stage IIA	Stage IIA	enrollment	LIVING	463	NA	0	463	NA	Basal-like	0
TCGA-EW-A1OX	FEMALE	43	Positive	Positive	Negative	T2	T_Other	N0	Negative	M0	Negative	Stage IIA	Stage IIA	enrollment	LIVING	562	NA	0	562	NA	Luminal A	0
TCGA-EW-A1OY	FEMALE	63	Positive	Positive	Negative	T2	T_Other	N0	Negative	M0	Negative	Stage IIA	Stage IIA	enrollment	LIVING	593	NA	0	593	NA	Luminal A	0
TCGA-EW-A1OZ	FEMALE	56	Positive	Negative	Positive	T2	T_Other	N0	Negative	M0	Negative	Stage IIA	Stage IIA	enrollment	LIVING	941	NA	0	941	NA	Luminal B	0
TCGA-EW-A1P0	FEMALE	55	Positive	Negative	Negative	T2	T_Other	N1	Positive	M0	Negative	Stage IIB	Stage IIB	enrollment	LIVING	1121	NA	0	1121	NA	Luminal A	0
TCGA-EW-A1P1	FEMALE	68	Negative	Negative	Negative	T2	T_Other	N3	Positive	M0	Negative	Stage IIIC	Stage IIIC	enrollment	LIVING	919	NA	0	919	NA	Basal-like	0
TCGA-EW-A1P3	FEMALE	48	Positive	Positive	Negative	T2	T_Other	N0	Negative	M0	Negative	Stage IIA	Stage IIA	enrollment	LIVING	987	NA	0	987	NA	Luminal A	0
TCGA-EW-A1P4	FEMALE	43	Negative	Negative	Negative	T2	T_Other	N0	Negative	M0	Negative	Stage IIA	Stage IIA	enrollment	LIVING	501	NA	0	501	NA	Basal-like	0
TCGA-EW-A1P5	FEMALE	77	Positive	Positive	Negative	T2	T_Other	N1	Positive	M0	Negative	Stage IIB	Stage IIB	enrollment	LIVING	365	NA	0	365	NA	Luminal A	0
TCGA-EW-A1P6	FEMALE	64	Positive	Positive	Negative	T2	T_Other	N1	Positive	M0	Negative	Stage IIB	Stage IIB	enrollment	LIVING	312	NA	0	312	NA	Luminal A	0
TCGA-EW-A1P7	FEMALE	59	Negative	Negative	Negative	T2	T_Other	N0	Negative	M0	Negative	Stage IIA	Stage IIA	enrollment	LIVING	635	NA	0	635	NA	Basal-like	0
TCGA-EW-A1P8	FEMALE	58	Negative	Negative	Negative	T2	T_Other	N3	Positive	M0	Negative	Stage IIIC	Stage IIIC	enrollment	DECEASED	239	239	1	239	NA	Basal-like	0
TCGA-EW-A1PA	FEMALE	59	Positive	Positive	Negative	T2	T_Other	N1	Positive	M0	Negative	Stage IIB	Stage IIB	enrollment	LIVING	267	NA	0	267	NA	Luminal A	0
TCGA-EW-A1PB	FEMALE	70	Negative	Negative	Negative	T3	T_Other	N1	Positive	M0	Negative	Stage IIIA	Stage IIIA	enrollment	LIVING	608	NA	0	608	NA	Basal-like	0
TCGA-EW-A1PC	FEMALE	66	Positive	Positive	Negative	T3	T_Other	N0 (i-)	Positive	MX	Positive	Stage IIB	NA	NA	Living	187	[Not Applicable]	NA	NA	NA	Luminal A	0
TCGA-EW-A1PD	MALE	61	Positive	Positive	Positive	T1	T1	N1	Positive	M0	Negative	Stage IIA	Stage IIA	enrollment	LIVING	174	NA	0	174	NA	Luminal B	0
TCGA-EW-A1PE	FEMALE	56	Positive	Positive	Negative	T1	T1	N1	Positive	M0	Negative	Stage IIA	Stage IIA	enrollment	LIVING	139	NA	0	139	NA	Luminal A	0
TCGA-EW-A1PF	FEMALE	50	Positive	Positive	Negative	T1	T1	N0	Negative	M0	Negative	Stage IA	Stage I	enrollment	LIVING	139	NA	0	139	NA	Luminal A	0
TCGA-EW-A1PG	FEMALE	53	Positive	Positive	Negative	T2	T_Other	N1	Positive	M0	Negative	Stage IIB	Stage IIB	enrollment	LIVING	875	NA	0	875	NA	Luminal A	0
TCGA-EW-A1PH	FEMALE	52	Negative	Negative	Not Available	T1	T1	N1	Positive	M0	Negative	Stage IIA	Stage IIA	enrollment	LIVING	139	NA	0	139	NA	NA	0
TCGA-EW-A2FR	FEMALE	59	Negative	Negative	Equivocal	T1b	T_Other	N3a	Positive	MX	Positive	Stage IIIC	NA	NA	Living	1120	[Not Applicable]	NA	NA	NA	NA	0
TCGA-EW-A2FS	FEMALE	41	Positive	Negative	NA	NA	NA	NA	NA	NA	NA	NA	NA	enrollment	LIVING	1173	NA	0	1173	NA	NA	0
TCGA-EW-A2FV	FEMALE	39	Positive	Positive	NA	NA	NA	NA	NA	NA	NA	NA	NA	enrollment	LIVING	238	NA	0	238	NA	NA	0
TCGA-EW-A2FW	FEMALE	52	Positive	Positive	NA	NA	NA	NA	NA	NA	NA	NA	NA	enrollment	LIVING	190	NA	0	190	NA	NA	0
TCGA-EW-A3E8	FEMALE	60	Positive	Negative	Negative	T3	T_Other	N0	Negative	MX	Positive	Stage IIB	NA	NA	Living	647	[Not Applicable]	NA	NA	NA	Luminal A	0
TCGA-EW-A3U0	FEMALE	61	Negative	Negative	Negative	T3	T_Other	N1a	Positive	M0	Negative	Stage IIIA	NA	NA	Living	229	[Not Applicable]	NA	NA	NA	Basal-like	0
TCGA-EW-A423	FEMALE	75	Positive	Positive	Negative	T2	T_Other	N0	Negative	MX	Positive	Stage IIA	NA	NA	Living	309	[Not Applicable]	NA	NA	NA	Luminal A	0
TCGA-EW-A424	FEMALE	51	Positive	Positive	Positive	T3	T_Other	N1	Positive	MX	Positive	Stage IIIA	NA	NA	Living	322	[Not Applicable]	NA	NA	NA	Luminal B	0
TCGA-EW-A6S9	NA	NA	NA	NA	NA	NA	T_Other	NA	Positive	NA	Positive	NA	NA	NA	NA	NA	NA	NA	NA	NA	NA	NA
TCGA-EW-A6SA	NA	NA	NA	NA	NA	NA	T_Other	NA	Positive	NA	Positive	NA	NA	NA	NA	NA	NA	NA	NA	NA	NA	NA
TCGA-EW-A6SB	NA	NA	NA	NA	NA	NA	T_Other	NA	Positive	NA	Positive	NA	NA	NA	NA	NA	NA	NA	NA	NA	NA	NA
TCGA-EW-A6SC	NA	NA	NA	NA	NA	NA	T_Other	NA	Positive	NA	Positive	NA	NA	NA	NA	NA	NA	NA	NA	NA	NA	NA
TCGA-EW-A6SD	NA	NA	NA	NA	NA	NA	T_Other	NA	Positive	NA	Positive	NA	NA	NA	NA	NA	NA	NA	NA	NA	NA	NA
TCGA-GI-A2C8	NA	NA	NA	NA	NA	NA	NA	NA	NA	NA	NA	NA	NA	NA	NA	NA	NA	NA	NA	NA	NA	0
TCGA-GI-A2C9	FEMALE	58	Negative	Negative	Negative	T3	T_Other	N0	Negative	MX	Positive	Stage IIB	NA	NA	Living	711	[Not Applicable]	NA	NA	NA	Basal-like	0
TCGA-GM-A2D9	FEMALE	69	Positive	Positive	NA	NA	NA	NA	NA	NA	NA	NA	NA	enrollment	DECEASED	[Not Available]	1812	1	1812	NA	NA	0
TCGA-GM-A2DA	FEMALE	46	Positive	Positive	NA	NA	NA	NA	NA	NA	NA	NA	NA	enrollment	LIVING	5909	NA	0	5909	NA	NA	0
TCGA-GM-A2DB	FEMALE	62	Negative	Negative	NA	NA	NA	NA	NA	NA	NA	NA	NA	enrollment	LIVING	1615	NA	0	1615	NA	NA	0
TCGA-GM-A2DC	FEMALE	57	Positive	Positive	NA	NA	NA	NA	NA	NA	NA	NA	NA	enrollment	LIVING	1628	NA	0	1628	NA	NA	0
TCGA-GM-A2DD	FEMALE	53	Negative	Negative	NA	NA	NA	NA	NA	NA	NA	NA	NA	enrollment	LIVING	1309	NA	0	1309	NA	NA	0
TCGA-GM-A2DF	FEMALE	53	Negative	Negative	NA	NA	NA	NA	NA	NA	NA	NA	NA	enrollment	LIVING	1299	NA	0	1299	NA	NA	0
TCGA-GM-A2DH	FEMALE	58	Negative	Negative	NA	NA	NA	NA	NA	NA	NA	NA	NA	enrollment	LIVING	1286	NA	0	1286	NA	NA	0
TCGA-GM-A2DI	FEMALE	52	Negative	Negative	NA	NA	NA	NA	NA	NA	NA	NA	NA	enrollment	LIVING	1883	NA	0	1883	NA	NA	0
TCGA-GM-A2DK	FEMALE	58	Positive	Negative	NA	NA	NA	NA	NA	NA	NA	NA	NA	enrollment	LIVING	1896	NA	0	1896	NA	NA	0
TCGA-GM-A2DL	FEMALE	50	Positive	Positive	NA	NA	NA	NA	NA	NA	NA	NA	NA	enrollment	LIVING	2762	NA	0	2762	NA	NA	0
TCGA-GM-A2DM	FEMALE	57	Positive	Positive	NA	NA	NA	NA	NA	NA	NA	NA	NA	enrollment	LIVING	2331	NA	0	2331	NA	NA	0
TCGA-GM-A2DN	FEMALE	58	Positive	Positive	NA	NA	NA	NA	NA	NA	NA	NA	NA	enrollment	LIVING	2352	NA	0	2352	NA	NA	0
TCGA-GM-A2DO	FEMALE	54	Positive	Positive	NA	NA	NA	NA	NA	NA	NA	NA	NA	enrollment	LIVING	1622	NA	0	1622	NA	NA	0
TCGA-GM-A3NW	FEMALE	63	Negative	Positive	Equivocal	T2	T_Other	N0 (i-)	Positive	M0	Negative	Stage IIA	NA	NA	Living	2982	[Not Applicable]	NA	NA	NA	NA	0
TCGA-GM-A3NY	FEMALE	72	Positive	Positive	Negative	T2	T_Other	N1a	Positive	M0	Negative	Stage IIB	NA	NA	Living	743	[Not Applicable]	NA	NA	NA	Luminal A	0
TCGA-GM-A3XG	FEMALE	46	Positive	Positive	Negative	T3	T_Other	N1a	Positive	M0	Negative	Stage IIIA	NA	NA	Living	982	[Not Applicable]	NA	NA	NA	Luminal A	0
TCGA-GM-A3XL	FEMALE	49	Negative	Negative	[Not Evaluated]	T2	T_Other	N0 (i-)	Positive	M0	Negative	Stage IIA	NA	NA	Living	1717	[Not Applicable]	NA	NA	NA	NA	0
TCGA-GM-A3XN	FEMALE	44	Positive	Positive	Negative	T1c	T_Other	N2a	Positive	M0	Negative	Stage IIIA	NA	NA	Living	1641	[Not Applicable]	NA	NA	NA	Luminal A	0
TCGA-GM-A4E0	FEMALE	67	Positive	Positive	[Not Evaluated]	T3	T_Other	N3a	Positive	M0	Negative	Stage IIIC	NA	NA	Living	1753	[Not Applicable]	NA	NA	NA	NA	0
TCGA-GM-A5PV	FEMALE	63	Positive	Positive	[Not Evaluated]	T2	T_Other	N1a	Positive	M0	Negative	Stage IIB	NA	NA	Living	412	[Not Applicable]	NA	NA	NA	NA	0
TCGA-GM-A5PX	FEMALE	65	Positive	Positive	Negative	T2	T_Other	N1mi	Positive	M0	Negative	Stage IIB	NA	NA	Living	551	[Not Applicable]	NA	NA	NA	Luminal A	0
TCGA-HN-A2NL	FEMALE	56	Negative	Negative	Negative	T2	T_Other	N0	Negative	M0	Negative	Stage IIA	NA	NA	Living	79	[Not Applicable]	NA	NA	NA	Basal-like	0
TCGA-HN-A2OB	FEMALE	45	Positive	Positive	Negative	T2	T_Other	N1	Positive	M0	Negative	Stage IIB	NA	NA	Living	1849	[Not Applicable]	NA	NA	NA	Luminal A	0
TCGA-JL-A3YW	FEMALE	49	Positive	Positive	Positive	T2	T_Other	N1	Positive	M0	Negative	Stage IIB	NA	NA	Living	360	[Not Applicable]	NA	NA	NA	Luminal B	0
TCGA-JL-A3YX	FEMALE	46	Positive	Positive	Positive	T2	T_Other	N0	Negative	M0	Negative	Stage IIA	NA	NA	Living	352	[Not Applicable]	NA	NA	NA	Luminal B	0
TCGA-LD-A66U	FEMALE	44	Positive	Positive	Negative	T2	T_Other	N1mi	Positive	MX	Positive	Stage IIB	NA	NA	Living	252	[Not Applicable]	NA	NA	NA	Luminal A	0
TCGA-LD-A74U	FEMALE	79	Positive	Negative	Negative	T3	T_Other	N3a	Positive	M0	Negative	Stage IIIC	NA	NA	Living	203	[Not Applicable]	NA	NA	NA	Luminal A	0
TCGA-LD-A7W5	FEMALE	52	Positive	Positive	Negative	T2	T_Other	N3a	Positive	M0	Negative	Stage IIIC	NA	NA	Living	124	[Not Applicable]	NA	NA	NA	Luminal A	0
TCGA-LD-A7W6	FEMALE	54	Positive	Positive	Negative	T2	T_Other	N1a	Positive	M0	Negative	Stage IIB	NA	NA	Living	140	[Not Applicable]	NA	NA	NA	Luminal A	0
TCGA-LD-A9QF	FEMALE	73	Negative	Negative	Positive	T1c	T_Other	N0	Negative	M0	Negative	Stage IA	NA	NA	Living	266	[Not Applicable]	NA	NA	NA	HER2	0
TCGA-LL-A440	FEMALE	61	Positive	Positive	Equivocal	T1c	T_Other	N0 (i-)	Positive	MX	Positive	Stage IA	NA	NA	Living	20	[Not Applicable]	NA	NA	NA	NA	0
TCGA-LL-A441	FEMALE	62	Negative	Negative	Negative	T1c	T_Other	N0	Negative	MX	Positive	Stage IA	NA	NA	Living	91	[Not Applicable]	NA	NA	NA	Basal-like	0
TCGA-LL-A442	FEMALE	56	Positive	Positive	Equivocal	T2	T_Other	N0 (i-)	Positive	MX	Positive	Stage IIA	NA	NA	Living	109	[Not Applicable]	NA	NA	NA	NA	0
TCGA-LL-A50Y	FEMALE	84	Positive	Positive	Equivocal	T2	T_Other	N0	Negative	MX	Positive	Stage IIA	NA	NA	Living	210	[Not Applicable]	NA	NA	NA	NA	0
TCGA-LL-A5YL	FEMALE	64	Positive	Negative	Positive	T2	T_Other	N1a	Positive	MX	Positive	Stage IIB	NA	NA	Living	169	[Not Applicable]	NA	NA	NA	Luminal B	0
TCGA-LL-A5YM	FEMALE	88	Positive	Positive	Equivocal	T4b	T_Other	NX	Positive	M0	Negative	Stage IIIB	NA	NA	Living	143	[Not Applicable]	NA	NA	NA	NA	0
TCGA-LL-A5YN	FEMALE	46	Positive	Positive	Equivocal	T2	T_Other	N0 (i-)	Positive	M0	Negative	Stage IIA	NA	NA	Living	111	[Not Applicable]	NA	NA	NA	NA	0
TCGA-LL-A5YO	FEMALE	50	Negative	Negative	Negative	T1b	T_Other	N0	Negative	MX	Positive	Stage IA	NA	NA	Living	97	[Not Applicable]	NA	NA	NA	Basal-like	0
TCGA-LL-A5YP	FEMALE	49	Positive	Negative	Negative	T2	T_Other	N1a	Positive	M0	Negative	Stage IIB	NA	NA	Living	99	[Not Applicable]	NA	NA	NA	Luminal A	0
TCGA-LL-A6FP	FEMALE	90	Positive	Positive	Equivocal	T2	T_Other	NX	Positive	MX	Positive	Stage IIA	NA	NA	Living	352	[Not Applicable]	NA	NA	NA	NA	0
TCGA-LL-A6FQ	FEMALE	77	Positive	Positive	Negative	T2	T_Other	N2a	Positive	MX	Positive	Stage IIIA	NA	NA	Living	80	[Not Applicable]	NA	NA	NA	Luminal A	0
TCGA-LL-A6FR	FEMALE	50	Negative	Positive	Equivocal	T2	T_Other	N0 (i-)	Positive	MX	Positive	Stage IIA	NA	NA	Living	118	[Not Applicable]	NA	NA	NA	NA	0
TCGA-LL-A73Y	FEMALE	67	Negative	Negative	Negative	T1c	T_Other	N0	Negative	MX	Positive	Stage IA	NA	NA	Living	126	[Not Applicable]	NA	NA	NA	Basal-like	0
TCGA-LL-A73Z	FEMALE	55	Positive	Positive	Equivocal	T1c	T_Other	NX	Positive	M1	Positive	Stage IV	NA	NA	Living	137	[Not Applicable]	NA	NA	NA	NA	0
TCGA-LL-A740	FEMALE	61	Negative	Negative	Equivocal	T1c	T_Other	N0 (i-)	Positive	MX	Positive	Stage IA	NA	NA	Living	137	[Not Applicable]	NA	NA	NA	NA	0
TCGA-LL-A7SZ	FEMALE	49	Positive	Positive	Negative	T2	T_Other	N1a	Positive	MX	Positive	Stage IIB	NA	NA	Living	170	[Not Applicable]	NA	NA	NA	Luminal A	0
TCGA-LL-A7T0	FEMALE	70	Positive	Positive	Positive	T2	T_Other	N1a	Positive	M0	Negative	Stage IIB	NA	NA	Living	98	[Not Applicable]	NA	NA	NA	Luminal B	0
TCGA-LL-A8F5	FEMALE	61	Positive	Negative	Negative	T2	T_Other	N0 (i-)	Positive	MX	Positive	Stage IIA	NA	NA	Living	189	[Not Applicable]	NA	NA	NA	Luminal A	0
TCGA-LL-A9Q3	FEMALE	69	Positive	Positive	Positive	T3	T_Other	N3a	Positive	MX	Positive	Stage IIIC	NA	NA	Living	224	[Not Applicable]	NA	NA	NA	Luminal B	0
TCGA-LQ-A4E4	FEMALE	73	Positive	Positive	[Not Evaluated]	T3	T_Other	N1a	Positive	MX	Positive	Stage IIIA	NA	NA	Living	484	[Not Applicable]	NA	NA	NA	NA	0
TCGA-MS-A51U	FEMALE	44	Positive	Positive	Negative	T2	T_Other	N1	Positive	M0	Negative	Stage IIB	NA	NA	Living	85	[Not Applicable]	NA	NA	NA	Luminal A	0
TCGA-OK-A5Q2	FEMALE	59	Positive	Positive	Negative	T2	T_Other	N1a	Positive	MX	Positive	Stage II	NA	NA	Living	64	[Not Applicable]	NA	NA	NA	Luminal A	0
TCGA-OL-A5D6	FEMALE	71	Negative	Negative	[Not Evaluated]	T2	T_Other	N0	Negative	MX	Positive	Stage IIA	NA	NA	Living	385	[Not Applicable]	NA	NA	NA	NA	0
TCGA-OL-A5D7	FEMALE	70	Negative	Negative	[Not Evaluated]	T2	T_Other	N0	Negative	MX	Positive	Stage IIA	NA	NA	Living	1416	[Not Applicable]	NA	NA	NA	NA	0
TCGA-OL-A5D8	FEMALE	40	Positive	Positive	[Not Evaluated]	T3	T_Other	N0	Negative	MX	Positive	Stage IIB	NA	NA	Living	229	[Not Applicable]	NA	NA	NA	NA	0
TCGA-OL-A5DA	FEMALE	61	Positive	Positive	[Not Evaluated]	T2	T_Other	N0	Negative	MX	Positive	Stage IIA	NA	NA	Living	1357	[Not Applicable]	NA	NA	NA	NA	0
TCGA-OL-A5RU	FEMALE	63	Positive	Positive	[Not Evaluated]	T1c	T_Other	N1	Positive	MX	Positive	Stage IIA	NA	NA	Living	841	[Not Applicable]	NA	NA	NA	NA	0
TCGA-OL-A5RV	FEMALE	43	Positive	Positive	[Not Evaluated]	T2	T_Other	N3	Positive	MX	Positive	Stage IIIC	NA	NA	Living	733	[Not Applicable]	NA	NA	NA	NA	0
TCGA-OL-A5RW	FEMALE	40	Negative	Negative	[Not Evaluated]	T1c	T_Other	N1	Positive	MX	Positive	Stage IIA	NA	NA	Living	797	[Not Applicable]	NA	NA	NA	NA	0
TCGA-OL-A5RX	FEMALE	51	Positive	Positive	[Not Evaluated]	T1c	T_Other	N0	Negative	MX	Positive	Stage IA	NA	NA	Living	513	[Not Applicable]	NA	NA	NA	NA	0
TCGA-OL-A5RY	FEMALE	52	Positive	Negative	[Not Evaluated]	T1c	T_Other	N1	Positive	MX	Positive	Stage IIA	NA	NA	Living	429	[Not Applicable]	NA	NA	NA	NA	0
TCGA-OL-A5RZ	FEMALE	57	Positive	Negative	[Not Evaluated]	T1b	T_Other	N0	Negative	MX	Positive	Stage IA	NA	NA	Living	313	[Not Applicable]	NA	NA	NA	NA	0
TCGA-OL-A5S0	FEMALE	66	Positive	Negative	[Not Evaluated]	T2	T_Other	N1a	Positive	MX	Positive	Stage IIB	NA	NA	Living	298	[Not Applicable]	NA	NA	NA	NA	0
TCGA-OL-A66H	FEMALE	74	Positive	Positive	[Not Evaluated]	T1c	T_Other	N1mi	Positive	MX	Positive	Stage IB	NA	NA	Living	413	[Not Applicable]	NA	NA	NA	NA	0
TCGA-OL-A66I	FEMALE	36	Negative	Negative	[Not Evaluated]	T1c	T_Other	N1mi	Positive	MX	Positive	Stage IIA	NA	NA	Living	714	[Not Applicable]	NA	NA	NA	NA	0
TCGA-OL-A66J	FEMALE	80	Positive	Positive	[Not Evaluated]	T1c	T_Other	N0	Negative	MX	Positive	Stage I	NA	NA	Living	1658	[Not Applicable]	NA	NA	NA	NA	0
TCGA-OL-A66K	FEMALE	72	Positive	Positive	Equivocal	T2	T_Other	N0	Negative	MX	Positive	Stage IIA	NA	NA	Living	1021	[Not Applicable]	NA	NA	NA	NA	0
TCGA-OL-A66L	FEMALE	71	Positive	Positive	[Not Evaluated]	T1c	T_Other	N0	Negative	MX	Positive	Stage IA	NA	NA	Living	945	[Not Applicable]	NA	NA	NA	NA	0
TCGA-OL-A66N	FEMALE	59	Positive	Negative	[Not Evaluated]	T3	T_Other	N3	Positive	MX	Positive	Stage IIIC	NA	NA	Living	413	[Not Applicable]	NA	NA	NA	NA	0
TCGA-OL-A66O	FEMALE	39	Positive	Positive	[Not Evaluated]	T2	T_Other	N1a	Positive	MX	Positive	Stage IIB	NA	NA	Living	220	[Not Applicable]	NA	NA	NA	NA	0
TCGA-OL-A66P	FEMALE	75	Negative	Negative	[Not Evaluated]	T2	T_Other	N0	Negative	MX	Positive	Stage IIA	NA	NA	Living	58	[Not Applicable]	NA	NA	NA	NA	0
TCGA-OL-A6VO	FEMALE	43	Negative	Negative	Negative	T1c	T_Other	N0	Negative	MX	Positive	Stage IA	NA	NA	Living	480	[Not Applicable]	NA	NA	NA	Basal-like	0
TCGA-OL-A6VQ	FEMALE	49	Positive	Positive	[Not Evaluated]	T2	T_Other	N0	Negative	MX	Positive	Stage IIA	NA	NA	Living	229	[Not Applicable]	NA	NA	NA	NA	0
TCGA-OL-A6VR	FEMALE	48	Positive	Positive	Negative	T1b	T_Other	N0	Negative	MX	Positive	Stage IA	NA	NA	Living	848	[Not Applicable]	NA	NA	NA	Luminal A	0
TCGA-OL-A97C	FEMALE	67	Negative	Negative	[Not Evaluated]	T3	T_Other	N0	Negative	M0	Negative	Stage IIB	NA	NA	Living	195	[Not Applicable]	NA	NA	NA	NA	0
TCGA-PE-A5DC	FEMALE	72	Positive	Positive	Positive	T2	T_Other	N2a	Positive	M0	Negative	Stage IIIA	NA	NA	DECEASED	[Not Available]	1430	NA	NA	NA	Luminal B	0
TCGA-PE-A5DD	FEMALE	64	Positive	Negative	Positive	T2	T_Other	N0	Negative	M0	Negative	Stage IIA	NA	NA	Living	1953	[Not Applicable]	NA	NA	NA	Luminal B	0
TCGA-PE-A5DE	FEMALE	41	Positive	Positive	Negative	T2	T_Other	N0	Negative	M0	Negative	Stage IIA	NA	NA	Living	1855	[Not Applicable]	NA	NA	NA	Luminal A	0
TCGA-PL-A8LV	FEMALE	54	[Not Evaluated]	[Not Evaluated]	[Not Evaluated]	T4	T_Other	N0	Negative	M0	Negative	Stage IIIB	NA	NA	Living	-7	[Not Applicable]	NA	NA	NA	NA	0
TCGA-PL-A8LX	FEMALE	35	[Not Evaluated]	[Not Evaluated]	[Not Evaluated]	T4	T_Other	N1a	Positive	M1	Positive	Stage IV	NA	NA	Living	5	[Not Applicable]	NA	NA	NA	NA	0
TCGA-PL-A8LY	FEMALE	30	[Not Evaluated]	[Not Evaluated]	[Not Evaluated]	T3	T_Other	N0	Negative	M0	Negative	Stage IIB	NA	NA	Living	8	[Not Applicable]	NA	NA	NA	NA	0
TCGA-PL-A8LZ	FEMALE	29	[Not Evaluated]	[Not Evaluated]	[Not Evaluated]	T4b	T_Other	N2	Positive	M0	Negative	Stage IIIB	NA	NA	Living	120	[Not Applicable]	NA	NA	NA	NA	0
TCGA-S3-A6ZF	FEMALE	64	Positive	Positive	Equivocal	T2	T_Other	N0	Negative	M0	Negative	Stage IIA	NA	NA	Living	212	[Not Applicable]	NA	NA	NA	NA	0
TCGA-S3-A6ZG	FEMALE	71	Positive	Positive	Negative	T2	T_Other	N1	Positive	M0	Negative	Stage IIB	NA	NA	Living	207	[Not Applicable]	NA	NA	NA	Luminal A	0
TCGA-S3-A6ZH	FEMALE	29	Positive	Positive	Equivocal	T3	T_Other	N3a	Positive	MX	Positive	Stage IIIC	NA	NA	Living	263	[Not Applicable]	NA	NA	NA	NA	0
TCGA-S3-AA0Z	FEMALE	63	Positive	Positive	Equivocal	T2	T_Other	N1a	Positive	M0	Negative	Stage IIB	NA	NA	Living	322	[Not Applicable]	NA	NA	NA	NA	0
TCGA-S3-AA10	FEMALE	65	Negative	Negative	Negative	T2	T_Other	N0	Negative	M0	Negative	Stage IIA	NA	NA	Living	241	[Not Applicable]	NA	NA	NA	Basal-like	0
TCGA-S3-AA11	FEMALE	67	Positive	Positive	Equivocal	T2	T_Other	N0	Negative	M0	Negative	Stage IIA	NA	NA	Living	169	[Not Applicable]	NA	NA	NA	NA	0
TCGA-S3-AA12	FEMALE	82	Positive	Negative	Negative	T3	T_Other	N1a	Positive	MX	Positive	Stage IIIA	NA	NA	Living	259	[Not Applicable]	NA	NA	NA	Luminal A	0
TCGA-S3-AA14	FEMALE	47	Positive	Positive	Positive	T1	T1	N0 (i+)	Positive	cM0 (i+)	Positive	Stage I	NA	NA	Living	218	[Not Applicable]	NA	NA	NA	Luminal B	0
TCGA-S3-AA15	FEMALE	51	Negative	Negative	Negative	T2	T_Other	N1a	Positive	cM0 (i+)	Positive	Stage IIB	NA	NA	Living	209	[Not Applicable]	NA	NA	NA	Basal-like	0
TCGA-S3-AA17	FEMALE	64	Positive	Positive	Equivocal	T2	T_Other	N1mi	Positive	cM0 (i+)	Positive	Stage IIB	NA	NA	Living	119	[Not Applicable]	NA	NA	NA	NA	0
TCGA-UL-AAZ6	FEMALE	73	Positive	Positive	Positive	T2	T_Other	N0	Negative	MX	Positive	Stage IIA	NA	NA	Living	426	[Not Applicable]	NA	NA	NA	Luminal B	0
TCGA-UU-A93S	FEMALE	63	Negative	Negative	Positive	T4d	T_Other	N3b	Positive	M1	Positive	Stage IV	NA	NA	DECEASED	[Not Available]	116	NA	NA	NA	HER2	0
TCGA-V7-A7HQ	NA	NA	NA	NA	NA	NA	T_Other	NA	Positive	NA	Positive	NA	NA	NA	NA	NA	NA	NA	NA	NA	NA	NA
TCGA-W8-A86G	FEMALE	66	Positive	Positive	Negative	T2a	T_Other	N0 (i-)	Positive	MX	Positive	Stage IIA	NA	NA	Living	161	[Not Applicable]	NA	NA	NA	Luminal A	0
TCGA-WT-AB41	FEMALE	55	Positive	Positive	[Not Evaluated]	T2	T_Other	N1mi	Positive	MX	Positive	Stage IIB	NA	NA	Living	1550	[Not Applicable]	NA	NA	NA	NA	0
TCGA-WT-AB44	FEMALE	77	Positive	Positive	Negative	T1c	T_Other	N0 (i-)	Positive	MX	Positive	Stage IA	NA	NA	Living	791	[Not Applicable]	NA	NA	NA	Luminal A	0
TCGA-XX-A899	FEMALE	46	Positive	Positive	Negative	T1c	T_Other	N2a	Positive	MX	Positive	Stage IIIA	NA	NA	Living	292	[Not Applicable]	NA	NA	NA	Luminal A	0
TCGA-XX-A89A	FEMALE	68	Positive	Positive	Negative	T3	T_Other	N0	Negative	MX	Positive	Stage IIB	NA	NA	Living	278	[Not Applicable]	NA	NA	NA	Luminal A	0
TCGA-Z7-A8R5	FEMALE	61	Positive	Positive	Negative	T3	T_Other	N1a	Positive	MX	Positive	Stage IIIA	NA	NA	Living	3042	[Not Applicable]	NA	NA	NA	Luminal A	0
TCGA-Z7-A8R6	FEMALE	46	Positive	Positive	Negative	T1c	T_Other	N0	Negative	M0	Negative	Stage I	NA	NA	Living	2800	[Not Applicable]	NA	NA	NA	Luminal A	0

## Sheet: Table S2
Table S2: CCLE cell lines annotation
Note: please refer to www.broadinstitute.org/ccle for up-to-date lists and additional data
CCLE name	Cell line primary name	Cell line aliases	Gender	Site Primary	Histology	Hist Subtype1	CCLE tumor type	CCLE tumor type 2	Notes	Source	SNP arrays	Hybrid capture/Sequencing	OncoMap	Drug sensitivity profiling	Expression arrays	CTRP_DrugResponse	Cell line name 2
1321N1_CENTRAL_NERVOUS_SYSTEM	1321N1			central_nervous_system	glioma	astrocytoma	glioma	solid	Identical lines: U-118 MG, U-138 MG and 1321N1 share high SNP identity	ECACC	1		1	1	1		1321N1
143B_BONE	143B		F	bone	osteosarcoma		osteosarcoma	solid	Identical lines: HOS and 143B share high SNP identity	ATCC	1		1		1		143B
22RV1_PROSTATE	22Rv1		M	prostate	carcinoma		prostate	solid		ATCC	1	1	1	1	1	1	22RV1
2313287_STOMACH	23132/87		M	stomach	carcinoma	adenocarcinoma	stomach	solid		DSMZ	1	1	1		1	1	2313287
253J_URINARY_TRACT	253J														1	1	253J
253JBV_URINARY_TRACT	253JBV														1	1	253JBV
42MGBA_CENTRAL_NERVOUS_SYSTEM	42-MG-BA		M	central_nervous_system	glioma	astrocytoma_Grade_IV	glioma	solid		DSMZ	1	1	1	1	1	1	42MGBA
5637_URINARY_TRACT	5637		M	urinary_tract	carcinoma		urinary_tract	solid		ATCC	1	1	1	1	1	1	5637
59M_OVARY	59M		F	ovary	carcinoma		ovary	solid		ECACC	1	1	1		1		59M
639V_URINARY_TRACT	639-V		M	urinary_tract	carcinoma	transitional_cell_carcinoma	urinary_tract	solid		DSMZ	1	1	1	1	1	1	639V
647V_URINARY_TRACT	647-V		M	urinary_tract	carcinoma	transitional_cell_carcinoma	urinary_tract	solid		DSMZ	1	1	1		1	1	647V
697_HAEMATOPOIETIC_AND_LYMPHOID_TISSUE	697		M	haematopoietic_and_lymphoid_tissue	haematopoietic_neoplasm	acute_lymphoblastic_leukaemia	leukemia_other	haematopoietic		DSMZ	1	1	1	1	1		697
769P_KIDNEY	769-P		F	kidney	carcinoma	clear_cell_renal_cell_carcinoma	kidney	solid		ATCC	1	1	1	1	1	1	769P
786O_KIDNEY	786-O	786-0	M	kidney	carcinoma	clear_cell_renal_cell_carcinoma	kidney	solid		ATCC	1	1	1	1	1	1	786O
8305C_THYROID	8305C		F	thyroid	carcinoma	anaplastic_carcinoma	thyroid	solid		DSMZ	1	1	1	1	1	1	8305C
8505C_THYROID	8505C		F	thyroid	carcinoma	anaplastic_carcinoma	thyroid	solid		HSRRB	1	1	1	1	1	1	8505C
8MGBA_CENTRAL_NERVOUS_SYSTEM	8-MG-BA		F	central_nervous_system	glioma	astrocytoma_Grade_IV	glioma	solid		DSMZ	1	1	1	1	1	1	8MGBA
A101D_SKIN	A101D		M	skin	malignant_melanoma		melanoma	solid	Isolated from the same donor tissue as Hs 294T	ATCC	1	1	1		1	1	A101D
A1207_CENTRAL_NERVOUS_SYSTEM	A1207														1		A1207
A172_CENTRAL_NERVOUS_SYSTEM	A172		M	central_nervous_system	glioma	astrocytoma_Grade_IV	glioma	solid		ATCC	1	1	1	1	1	1	A172
A204_SOFT_TISSUE	A-204		F	soft_tissue	rhabdomyosarcoma		soft_tissue	solid		ATCC	1	1	1	1	1	1	A204
A2058_SKIN	A2058		M	skin	malignant_melanoma		melanoma	solid		ATCC	1	1	1	1	1	1	A2058
A253_SALIVARY_GLAND	A-253		M	salivary_gland	carcinoma	mucoepidermoid_carcinoma	other	solid		ATCC	1	1	1	1	1	1	A253
A2780_OVARY	A2780		F	ovary	carcinoma	adenocarcinoma	ovary	solid		ECACC	1	1	1	1	1	1	A2780
A375_SKIN	A375		F	skin	malignant_melanoma		melanoma	solid		ATCC	1	1	1	1	1	1	A375
A3KAW_HAEMATOPOIETIC_AND_LYMPHOID_TISSUE	A3/KAW		F	haematopoietic_and_lymphoid_tissue	lymphoid_neoplasm	diffuse_large_B_cell_lymphoma	lymphoma_DLBCL	haematopoietic		HSRRB	1	1	1		1		A3KAW
A498_KIDNEY	A-498		F	kidney	carcinoma	renal_cell_carcinoma	kidney	solid		ATCC	1	1	1		1	1	A498
A4FUK_HAEMATOPOIETIC_AND_LYMPHOID_TISSUE	A4/Fuk		F	haematopoietic_and_lymphoid_tissue	lymphoid_neoplasm	diffuse_large_B_cell_lymphoma	lymphoma_DLBCL	haematopoietic		HSRRB	1	1	1		1		A4FUK
A549_LUNG	A549		M	lung	carcinoma	non_small_cell_carcinoma	lung_NSC	solid		ATCC	1	1	1	1	1	1	A549
A673_BONE	A-673		F	bone	Ewings_sarcoma-peripheral_primitive_neuroectodermal_tumour		Ewings_Sarcoma	solid		ATCC	1	1	1	1	1	1	A673
A704_KIDNEY	A-704		M	kidney	carcinoma	renal_cell_carcinoma	kidney	solid		ATCC	1	1	1		1		A704
ABC1_LUNG	ABC-1		M	lung	carcinoma	non_small_cell_carcinoma	lung_NSC	solid		HSRRB	1	1	1		1		ABC1
ACCMESO1_PLEURA	ACC-MESO-1			pleura	mesothelioma		mesothelioma	solid		RIKEN	1	1	1		1	1	ACCMESO1
ACHN_KIDNEY	ACHN		M	kidney	carcinoma	renal_cell_carcinoma	kidney	solid		ATCC	1	1	1	1	1	1	ACHN
AGS_STOMACH	AGS		F	stomach	carcinoma	adenocarcinoma	stomach	solid		ATCC	1	1	1		1	1	AGS
ALEXANDERCELLS_LIVER	Alexander cells		M	liver	carcinoma	hepatocellular_carcinoma	liver	solid	Identical lines: Alexander cells and PLC/PRF/5 share high SNP identity	HSRRB	1	1	1		1		ALEXANDERCELLS
ALLSIL_HAEMATOPOIETIC_AND_LYMPHOID_TISSUE	ALLSIL														1	1	ALLSIL
AM38_CENTRAL_NERVOUS_SYSTEM	AM-38		M	central_nervous_system	glioma	astrocytoma_Grade_IV	glioma	solid		HSRRB	1	1	1		1	1	AM38
AML193_HAEMATOPOIETIC_AND_LYMPHOID_TISSUE	AML-193		F	haematopoietic_and_lymphoid_tissue	haematopoietic_neoplasm	acute_myeloid_leukaemia	AML	haematopoietic		ATCC	1	1	1		1		AML193
AMO1_HAEMATOPOIETIC_AND_LYMPHOID_TISSUE	AMO-1		F	haematopoietic_and_lymphoid_tissue	lymphoid_neoplasm	plasma_cell_myeloma	multiple_myeloma	haematopoietic		DSMZ	1	1	1	1	1		AMO1
AN3CA_ENDOMETRIUM	AN3 CA		F	endometrium	carcinoma	adenocarcinoma	endometrium	solid		ATCC	1	1	1	1	1	1	AN3CA
ASPC1_PANCREAS	AsPC-1		F	pancreas	carcinoma	ductal_carcinoma	pancreas	solid		ATCC	1	1	1	1	1	1	ASPC1
AU565_BREAST	AU565		F	breast	carcinoma		breast	solid	Metastatic pair: SK-BR-3 and AU565 are from the same patient	ATCC	1	1	1	1	1	1	AU565
AZ521_STOMACH	AZ-521			stomach	carcinoma		stomach	solid	Identical lines: HuTu 80 and AZ-521 are identical lines.	HSRRB	1		1	1	1		AZ521
BC3C_URINARY_TRACT	BC-3C		F	urinary_tract	carcinoma	transitional_cell_carcinoma	urinary_tract	solid		DSMZ	1		1		1	1	BC3C
BCP1_HAEMATOPOIETIC_AND_LYMPHOID_TISSUE	BCP-1		M	haematopoietic_and_lymphoid_tissue	lymphoid_neoplasm	B_cell_lymphoma_unspecified	lymphoma_other	haematopoietic		ATCC	1	1	1		1		BCP1
BCPAP_THYROID	B-CPAP		F	thyroid	carcinoma	papillary_carcinoma	thyroid	solid		DSMZ	1	1	1	1	1	1	BCPAP
BDCM_HAEMATOPOIETIC_AND_LYMPHOID_TISSUE	BDCM		M	haematopoietic_and_lymphoid_tissue	lymphoid_neoplasm	acute_lymphoblastic_B_cell_leukaemia	B-cell_ALL	haematopoietic		ATCC	1	1	1	1	1		BDCM
BECKER_CENTRAL_NERVOUS_SYSTEM	Becker		M	central_nervous_system	glioma	astrocytoma_Grade_IV	glioma	solid		HSRRB	1	1	1		1	1	BECKER
BEN_LUNG	BEN		M	lung	carcinoma		lung_NSC	solid		DSMZ	1	1	1		1	1	BEN
BFTC905_URINARY_TRACT	BFTC-905		F	urinary_tract	carcinoma	transitional_cell_carcinoma	urinary_tract	solid		DSMZ	1	1	1		1	1	BFTC905
BFTC909_KIDNEY	BFTC-909		M	kidney	carcinoma		kidney	solid		DSMZ	1	1	1	1	1	1	BFTC909
BHT101_THYROID	BHT-101		F	thyroid	carcinoma	anaplastic_carcinoma	thyroid	solid		DSMZ	1		1		1	1	BHT101
BHY_UPPER_AERODIGESTIVE_TRACT	BHY		M	upper_aerodigestive_tract	carcinoma	squamous_cell_carcinoma	upper_aerodigestive	solid		DSMZ	1	1	1		1	1	BHY
BICR16_UPPER_AERODIGESTIVE_TRACT	BICR 16		M	upper_aerodigestive_tract	carcinoma	squamous_cell_carcinoma	upper_aerodigestive	solid		ECACC	1	1	1		1	1	BICR16
BICR18_UPPER_AERODIGESTIVE_TRACT	BICR 18		M	upper_aerodigestive_tract	carcinoma	squamous_cell_carcinoma	upper_aerodigestive	solid		ECACC	1	1	1		1	1	BICR18
BICR22_UPPER_AERODIGESTIVE_TRACT	BICR 22		M	upper_aerodigestive_tract	carcinoma	squamous_cell_carcinoma	upper_aerodigestive	solid		ECACC	1		1		1	1	BICR22
BICR31_UPPER_AERODIGESTIVE_TRACT	BICR 31		M	upper_aerodigestive_tract	carcinoma	squamous_cell_carcinoma	upper_aerodigestive	solid		ECACC	1	1	1		1	1	BICR31
BICR56_UPPER_AERODIGESTIVE_TRACT	BICR 56		F	upper_aerodigestive_tract	carcinoma	squamous_cell_carcinoma	upper_aerodigestive	solid		ECACC	1	1	1		1	1	BICR56
BICR6_UPPER_AERODIGESTIVE_TRACT	BICR 6		M	upper_aerodigestive_tract	carcinoma	squamous_cell_carcinoma	upper_aerodigestive	solid		ECACC	1	1	1		1	1	BICR6
BJHTERT_SKIN	BJHTERT														1		BJHTERT
BL41_HAEMATOPOIETIC_AND_LYMPHOID_TISSUE	BL-41		M	haematopoietic_and_lymphoid_tissue	lymphoid_neoplasm	Burkitt_lymphoma	lymphoma_Burkitt	haematopoietic		DSMZ	1	1	1	1	1		BL41
BL70_HAEMATOPOIETIC_AND_LYMPHOID_TISSUE	BL-70		M	haematopoietic_and_lymphoid_tissue	lymphoid_neoplasm	Burkitt_lymphoma	lymphoma_Burkitt	haematopoietic		DSMZ	1	1	1	1	1		BL70
BT20_BREAST	BT-20		F	breast	carcinoma	ductal_carcinoma	breast	solid		ATCC	1	1	1	1	1	1	BT20
BT474_BREAST	BT-474		F	breast	carcinoma	ductal_carcinoma	breast	solid		ATCC	1	1	1	1	1	1	BT474
BT483_BREAST	BT-483		F	breast	carcinoma	ductal_carcinoma	breast	solid		ATCC	1	1	1		1		BT483
BT549_BREAST	BT-549		F	breast	carcinoma	ductal_carcinoma	breast	solid		ATCC	1	1	1	1	1	1	BT549
BV173_HAEMATOPOIETIC_AND_LYMPHOID_TISSUE	BV-173		M	haematopoietic_and_lymphoid_tissue	haematopoietic_neoplasm	blast_phase_chronic_myeloid_leukaemia	CML	haematopoietic		DSMZ	1	1	1		1		BV173
BXPC3_PANCREAS	BxPC-3		F	pancreas	carcinoma	ductal_carcinoma	pancreas	solid		ATCC	1	1	1	1	1	1	BXPC3
C2BBE1_LARGE_INTESTINE	C2BBe1		M	large_intestine	carcinoma	adenocarcinoma	colorectal	solid		ATCC	1	1	1	1	1	1	C2BBE1
C32_SKIN	C32		M	skin	malignant_melanoma		melanoma	solid		ATCC	1	1	1	1	1	1	C32
C3A_LIVER	C3A		M	liver	carcinoma	hepatocellular_carcinoma	liver	solid	Identical lines: Hep G2 and C3A share high SNP identity	ATCC	1	1	1	1	1		C3A
CA46_HAEMATOPOIETIC_AND_LYMPHOID_TISSUE	CA46		M	haematopoietic_and_lymphoid_tissue	lymphoid_neoplasm	Burkitt_lymphoma	lymphoma_Burkitt	haematopoietic		ATCC	1	1	1		1		CA46
CADOES1_BONE	CADO-ES1		F	bone	Ewings_sarcoma-peripheral_primitive_neuroectodermal_tumour		Ewings_Sarcoma	solid		DSMZ	1	1	1		1	1	CADOES1
CAKI1_KIDNEY	Caki-1		M	kidney	carcinoma	clear_cell_renal_cell_carcinoma	kidney	solid		ATCC	1	1	1		1	1	CAKI1
CAKI2_KIDNEY	Caki-2		M	kidney	carcinoma	clear_cell_renal_cell_carcinoma	kidney	solid		ATCC	1	1	1	1	1	1	CAKI2
CAL120_BREAST	CAL-120		F	breast	carcinoma		breast	solid		DSMZ	1	1	1		1	1	CAL120
CAL12T_LUNG	CAL-12T		M	lung	carcinoma	non_small_cell_carcinoma	lung_NSC	solid		DSMZ	1	1	1	1	1	1	CAL12T
CAL148_BREAST	CAL-148		F	breast	carcinoma	ductal_carcinoma	breast	solid		DSMZ	1	1	1		1	1	CAL148
CAL27_UPPER_AERODIGESTIVE_TRACT	CAL 27		M	upper_aerodigestive_tract	carcinoma	squamous_cell_carcinoma	upper_aerodigestive	solid		ATCC	1	1	1	1	1	1	CAL27
CAL29_URINARY_TRACT	CAL-29		F	urinary_tract	carcinoma	transitional_cell_carcinoma	urinary_tract	solid		DSMZ	1	1	1		1	1	CAL29
CAL33_UPPER_AERODIGESTIVE_TRACT	CAL-33		M	upper_aerodigestive_tract	carcinoma	squamous_cell_carcinoma	upper_aerodigestive	solid		DSMZ	1	1	1		1	1	CAL33
CAL51_BREAST	CAL-51		F	breast	carcinoma		breast	solid		DSMZ	1	1	1		1	1	CAL51
CAL54_KIDNEY	CAL-54		M	kidney	carcinoma	renal_cell_carcinoma	kidney	solid		DSMZ	1	1	1		1	1	CAL54
CAL62_THYROID	CAL-62		F	thyroid	carcinoma	anaplastic_carcinoma	thyroid	solid		DSMZ	1	1	1		1	1	CAL62
CAL78_BONE	CAL-78		M	bone	chondrosarcoma	dedifferentiated	chondrosarcoma	solid		DSMZ	1	1	1	1	1	1	CAL78
CAL851_BREAST	CAL-85-1		F	breast	carcinoma		breast	solid		DSMZ	1	1	1	1	1	1	CAL851
CALU1_LUNG	Calu-1		M	lung	carcinoma	squamous_cell_carcinoma	lung_NSC	solid		ATCC	1	1	1	1	1	1	CALU1
CALU3_LUNG	Calu-3		M	lung	carcinoma	adenocarcinoma	lung_NSC	solid		ATCC	1	1	1	1	1	1	CALU3
CALU6_LUNG	Calu-6		F	lung	carcinoma	undifferentiated_carcinoma	lung_NSC	solid		ATCC	1	1	1	1	1	1	CALU6
CAMA1_BREAST	CAMA-1		F	breast	carcinoma		breast	solid		ATCC	1	1	1	1	1	1	CAMA1
CAOV3_OVARY	Caov-3		F	ovary	carcinoma	adenocarcinoma	ovary	solid		ATCC	1	1	1		1	1	CAOV3
CAOV4_OVARY	Caov-4		F	ovary	carcinoma	adenocarcinoma	ovary	solid		ATCC	1	1	1		1		CAOV4
CAPAN1_PANCREAS	Capan-1		M	pancreas	carcinoma	ductal_carcinoma	pancreas	solid		ATCC	1	1	1		1	1	CAPAN1
CAPAN2_PANCREAS	Capan-2		M	pancreas	carcinoma	ductal_carcinoma	pancreas	solid		ATCC	1	1	1	1	1	1	CAPAN2
CAS1_CENTRAL_NERVOUS_SYSTEM	CAS-1		M	central_nervous_system	glioma	astrocytoma_Grade_IV	glioma	solid		ICLC	1	1	1	1	1	1	CAS1
CCFSTTG1_CENTRAL_NERVOUS_SYSTEM	CCF-STTG1		F	central_nervous_system	glioma	astrocytoma	glioma	solid		ATCC	1	1	1		1	1	CCFSTTG1
CCK81_LARGE_INTESTINE	CCK-81			large_intestine	carcinoma	adenocarcinoma	colorectal	solid		HSRRB	1	1	1	1	1	1	CCK81
CFPAC1_PANCREAS	CFPAC-1		M	pancreas	carcinoma	ductal_carcinoma	pancreas	solid		ATCC	1	1	1		1	1	CFPAC1
CGTHW1_THYROID	CGTH-W-1		F	thyroid	carcinoma	follicular_carcinoma	thyroid	solid	Identical lines: SW579 and CGTH-W-1 share high SNP identity	DSMZ	1	1	1		1	1	CGTHW1
CH157MN_CENTRAL_NERVOUS_SYSTEM	CH157MN														1		CH157MN
CHAGOK1_LUNG	ChaGo-K-1		M	lung	carcinoma		lung_NSC	solid		ECACC	1	1	1		1	1	CHAGOK1
CHL1_SKIN	CHL-1			skin	malignant_melanoma		melanoma	solid	Identical lines: COLO-699, CHL-1 and HMCB share high SNP identity	ATCC	1	1	1	1	1		CHL1
CHP126_AUTONOMIC_GANGLIA	CHP-126		F	autonomic_ganglia	neuroblastoma		neuroblastoma	solid		DSMZ	1		1		1		CHP126
CHP212_AUTONOMIC_GANGLIA	CHP-212			autonomic_ganglia	neuroblastoma		neuroblastoma	solid		ATCC	1	1	1	1	1	1	CHP212
CI1_HAEMATOPOIETIC_AND_LYMPHOID_TISSUE	CI-1		F	haematopoietic_and_lymphoid_tissue	lymphoid_neoplasm	B_cell_lymphoma_unspecified	lymphoma_other	haematopoietic		DSMZ	1	1	1	1	1		CI1
CJM_SKIN	CJM			skin	malignant_melanoma		melanoma	solid		RIKEN	1	1	1		1	1	CJM
CL11_LARGE_INTESTINE	CL-11			large_intestine	carcinoma	adenocarcinoma	colorectal	solid		DSMZ	1	1	1		1	1	CL11
CL14_LARGE_INTESTINE	CL-14		M	large_intestine	carcinoma		colorectal	solid		DSMZ	1	1	1		1		CL14
CL34_LARGE_INTESTINE	CL-34		F	large_intestine	carcinoma	adenocarcinoma	colorectal	solid		DSMZ	1	1	1		1	1	CL34
CL40_LARGE_INTESTINE	CL-40		F	large_intestine	carcinoma		colorectal	solid		DSMZ	1	1	1		1		CL40
CMK_HAEMATOPOIETIC_AND_LYMPHOID_TISSUE	CMK			haematopoietic_and_lymphoid_tissue	haematopoietic_neoplasm	acute_myeloid_leukaemia	AML	haematopoietic	Identical lines: CMK, CMK-86 and CMK-11-5 share high SNP identity	DSMZ	1	1			1		CMK
CMK115_HAEMATOPOIETIC_AND_LYMPHOID_TISSUE	CMK-11-5			haematopoietic_and_lymphoid_tissue	haematopoietic_neoplasm	acute_myeloid_leukaemia	AML	haematopoietic	Identical lines: CMK, CMK-86 and CMK-11-5 share high SNP identity	HSRRB	1	1	1		1		CMK115
CMK86_HAEMATOPOIETIC_AND_LYMPHOID_TISSUE	CMK-86			haematopoietic_and_lymphoid_tissue	haematopoietic_neoplasm	acute_myeloid_leukaemia	AML	haematopoietic	Identical lines: CMK, CMK-86 and CMK-11-5 share high SNP identity	HSRRB	1		1	1	1		CMK86
CMLT1_HAEMATOPOIETIC_AND_LYMPHOID_TISSUE	CML-T1		F	haematopoietic_and_lymphoid_tissue	haematopoietic_neoplasm	blast_phase_chronic_myeloid_leukaemia	CML	haematopoietic		DSMZ	1	1	1		1	1	CMLT1
COLO201_LARGE_INTESTINE	COLO201														1	1	COLO201
COLO205_LARGE_INTESTINE	COLO 205		M	large_intestine	carcinoma	adenocarcinoma	colorectal	solid		ATCC	1	1	1	1	1	1	COLO205
COLO320_LARGE_INTESTINE	COLO-320	COLO-320-HSR	F	large_intestine	carcinoma	adenocarcinoma	colorectal	solid		DSMZ	1	1	1	1	1		COLO320
COLO668_LUNG	COLO 668		F	lung	carcinoma	small_cell_carcinoma	lung_small_cell	solid		ECACC	1	1	1		1	1	COLO668
COLO677_HAEMATOPOIETIC_AND_LYMPHOID_TISSUE	COLO677														1		COLO677
COLO678_LARGE_INTESTINE	COLO-678		M	large_intestine	carcinoma	adenocarcinoma	colorectal	solid		DSMZ	1		1	1	1	1	COLO678
COLO679_SKIN	COLO-679		F	skin	malignant_melanoma		melanoma	solid		DSMZ	1	1	1	1	1		COLO679
COLO680N_OESOPHAGUS	COLO-680N		F	oesophagus	carcinoma	squamous_cell_carcinoma	esophagus	solid		DSMZ	1	1	1		1	1	COLO680N
COLO684_ENDOMETRIUM	COLO 684		F	endometrium	carcinoma	adenocarcinoma	endometrium	solid	Identical lines: COLO-704 and COLO 684 are identical lines. The definitive tissue of origin can not be ascertained	ECACC	1	1	1		1		COLO684
COLO704_OVARY	COLO-704		F	ovary	carcinoma		ovary	solid	Identical lines: COLO-704 and COLO 684 are identical lines. The definitive tissue of origin can not be ascertained	DSMZ	1	1	1		1		COLO704
COLO741_SKIN	COLO 741		F	skin	malignant_melanoma		melanoma	solid		ECACC	1	1	1	1	1	1	COLO741
COLO775_HAEMATOPOIETIC_AND_LYMPHOID_TISSUE	COLO775														1		COLO775
COLO783_SKIN	COLO-783		F	skin	malignant_melanoma		melanoma	solid		DSMZ	1	1	1		1		COLO783
COLO792_SKIN	COLO 792		M	skin	malignant_melanoma		melanoma	solid		ECACC	1	1	1		1	1	COLO792
COLO800_SKIN	COLO-800			skin	malignant_melanoma		melanoma	solid	Identical lines: COLO-818 and COLO-800 share high SNP identity	DSMZ	1		1		1	1	COLO800
COLO818_SKIN	COLO-818			skin	malignant_melanoma		melanoma	solid	Identical lines: COLO-818 and COLO-800 share high SNP identity	DSMZ	1	1	1		1		COLO818
COLO829_SKIN	COLO 829		M	skin	malignant_melanoma		melanoma	solid	Identical lines: COLO 829 and COLO-849 share high SNP identity	ATCC	1	1	1		1	1	COLO829
COLO849_SKIN	COLO-849		M	skin	malignant_melanoma		melanoma	solid	Identical lines: COLO 829 and COLO-849 share high SNP identity	DSMZ	1		1		1		COLO849
CORL105_LUNG	COR-L105		M	lung	carcinoma	adenocarcinoma	lung_NSC	solid		ECACC	1		1	1	1	1	CORL105
CORL23_LUNG	COR-L23		M	lung	carcinoma	large_cell_carcinoma	lung_NSC	solid		ECACC	1	1	1	1	1		CORL23
CORL24_LUNG	COR-L24		M	lung	carcinoma	small_cell_carcinoma	lung_small_cell	solid		ECACC	1	1	1		1		CORL24
CORL279_LUNG	COR-L279		M	lung	carcinoma	small_cell_carcinoma	lung_small_cell	solid		ECACC	1	1	1		1		CORL279
CORL311_LUNG	COR-L311		M	lung	carcinoma	small_cell_carcinoma	lung_small_cell	solid		ECACC	1		1		1		CORL311
CORL47_LUNG	COR-L47		M	lung	carcinoma	small_cell_carcinoma	lung_small_cell	solid		ECACC	1	1	1		1		CORL47
CORL51_LUNG	CORL51														1		CORL51
CORL88_LUNG	COR-L88		M	lung	carcinoma	small_cell_carcinoma	lung_small_cell	solid		ECACC	1	1	1		1		CORL88
CORL95_LUNG	COR-L95		M	lung	carcinoma	small_cell_carcinoma	lung_small_cell	solid		ECACC	1	1	1		1	1	CORL95
COV318_OVARY	COV318		F	ovary	carcinoma		ovary	solid		ECACC	1	1	1	1	1	1	COV318
COV362_OVARY	COV362		F	ovary	carcinoma		ovary	solid		ECACC	1	1	1		1	1	COV362
COV434_OVARY	COV434		F	ovary	sex_cord-stromal_tumour	granulosa_cell_tumour	ovary	solid		ECACC	1	1	1		1	1	COV434
COV504_OVARY	COV504		F	ovary	carcinoma		ovary	solid		ECACC	1	1	1	1	1		COV504
COV644_OVARY	COV644		F	ovary	carcinoma		ovary	solid		ECACC	1	1	1		1	1	COV644
CPCN_LUNG	CPC-N			lung	carcinoma	small_cell_carcinoma	lung_small_cell	solid		DSMZ	1	1	1		1		CPCN
CW2_LARGE_INTESTINE	CW-2			large_intestine	carcinoma		colorectal	solid		RIKEN	1	1	1		1	1	CW2
D283MED_CENTRAL_NERVOUS_SYSTEM	D283 Med		M	central_nervous_system	primitive_neuroectodermal_tumour-medulloblastoma		medulloblastoma	solid		ATCC	1		1		1	1	D283MED
D341MED_CENTRAL_NERVOUS_SYSTEM	D341 Med		M	central_nervous_system	primitive_neuroectodermal_tumour-medulloblastoma		medulloblastoma	solid		ATCC	1	1	1		1		D341MED
DANG_PANCREAS	DAN-G			pancreas	carcinoma		pancreas	solid		DSMZ	1	1	1		1	1	DANG
DAOY_CENTRAL_NERVOUS_SYSTEM	Daoy		M	central_nervous_system	primitive_neuroectodermal_tumour-medulloblastoma		medulloblastoma	solid		ATCC	1	1	1	1	1	1	DAOY
DAUDI_HAEMATOPOIETIC_AND_LYMPHOID_TISSUE	Daudi		M	haematopoietic_and_lymphoid_tissue	lymphoid_neoplasm	Burkitt_lymphoma	lymphoma_Burkitt	haematopoietic		ATCC	1	1	1		1		DAUDI
DB_HAEMATOPOIETIC_AND_LYMPHOID_TISSUE	DB		M	haematopoietic_and_lymphoid_tissue	lymphoid_neoplasm	diffuse_large_B_cell_lymphoma	lymphoma_DLBCL	haematopoietic		ATCC	1	1	1		1		DB
DBTRG05MG_CENTRAL_NERVOUS_SYSTEM	DBTRG-05MG		F	central_nervous_system	glioma	astrocytoma_Grade_IV	glioma	solid		ATCC	1	1	1	1	1	1	DBTRG05MG
DEL_HAEMATOPOIETIC_AND_LYMPHOID_TISSUE	DEL		M	haematopoietic_and_lymphoid_tissue	lymphoid_neoplasm		lymphoma_other	haematopoietic		DSMZ	1	1	1	1	1		DEL
DETROIT562_UPPER_AERODIGESTIVE_TRACT	Detroit 562		F	upper_aerodigestive_tract	carcinoma		upper_aerodigestive	solid		ATCC	1	1	1	1	1	1	DETROIT562
DFCI024_LUNG	DFCI024														1		DFCI024
DKMG_CENTRAL_NERVOUS_SYSTEM	DK-MG		F	central_nervous_system	glioma	astrocytoma_Grade_IV	glioma	solid		DSMZ	1	1	1	1	1	1	DKMG
DLD1_LARGE_INTESTINE	DLD-1		M	large_intestine	carcinoma	adenocarcinoma	colorectal	solid	Identical lines: HRT18, HCT15 and DLD1 share high SNP identity	ATCC	1		1		1	1	DLD1
DM3_PLEURA	DM3														1		DM3
DMS114_LUNG	DMS 114		M	lung	carcinoma	small_cell_carcinoma	lung_small_cell	solid		ATCC	1	1	1	1	1	1	DMS114
DMS153_LUNG	DMS 153		M	lung	carcinoma	small_cell_carcinoma	lung_small_cell	solid		ATCC	1	1	1		1		DMS153
DMS273_LUNG	DMS 273		F	lung	carcinoma	small_cell_carcinoma	lung_small_cell	solid		ECACC	1	1	1		1	1	DMS273
DMS454_LUNG	DMS 454		M	lung	carcinoma	small_cell_carcinoma	lung_small_cell	solid		ECACC	1	1	1		1	1	DMS454
DMS53_LUNG	DMS 53		M	lung	carcinoma	small_cell_carcinoma	lung_small_cell	solid		ATCC	1	1	1		1	1	DMS53
DMS79_LUNG	DMS 79			lung	carcinoma	small_cell_carcinoma	lung_small_cell	solid		ATCC	1	1	1		1		DMS79
DND41_HAEMATOPOIETIC_AND_LYMPHOID_TISSUE	DND-41		M	haematopoietic_and_lymphoid_tissue	lymphoid_neoplasm	acute_lymphoblastic_T_cell_leukaemia	T-cell_ALL	haematopoietic		DSMZ	1	1	1		1		DND41
DOHH2_HAEMATOPOIETIC_AND_LYMPHOID_TISSUE	DOHH-2		M	haematopoietic_and_lymphoid_tissue	lymphoid_neoplasm	diffuse_large_B_cell_lymphoma	lymphoma_DLBCL	haematopoietic		DSMZ	1	1	1	1	1		DOHH2
DU145_PROSTATE	DU 145		M	prostate	carcinoma		prostate	solid		ATCC	1	1	1	1	1	1	DU145
DU4475_BREAST	DU4475		F	breast	carcinoma		breast	solid		ATCC	1	1	1		1		DU4475
DV90_LUNG	DV-90		M	lung	carcinoma	adenocarcinoma	lung_NSC	solid		DSMZ	1	1	1	1	1	1	DV90
EB1_HAEMATOPOIETIC_AND_LYMPHOID_TISSUE	EB1		F	haematopoietic_and_lymphoid_tissue	lymphoid_neoplasm	Burkitt_lymphoma	lymphoma_Burkitt	haematopoietic	Identical lines: EB1 and EB2 share high SNP identity	ATCC	1		1	1	1		EB1
EB2_HAEMATOPOIETIC_AND_LYMPHOID_TISSUE	EB2		F	haematopoietic_and_lymphoid_tissue	lymphoid_neoplasm	Burkitt_lymphoma	lymphoma_Burkitt	haematopoietic	Identical lines: EB1 and EB2 share high SNP identity	ATCC	1	1	1	1	1		EB2
EBC1_LUNG	EBC-1		M	lung	carcinoma	squamous_cell_carcinoma	lung_NSC	solid		RIKEN	1	1	1	1	1	1	EBC1
ECC10_STOMACH	ECC10			stomach	carcinoma	small_cell_adenocarcinoma	stomach	solid		RIKEN	1	1	1		1	1	ECC10
ECC12_STOMACH	ECC12			stomach	carcinoma	small_cell_adenocarcinoma	stomach	solid		RIKEN	1	1	1		1	1	ECC12
ECGI10_OESOPHAGUS	EC-GI-10			oesophagus	carcinoma		esophagus	solid		RIKEN	1	1	1		1	1	ECGI10
EFE184_ENDOMETRIUM	EFE-184		F	endometrium	carcinoma		endometrium	solid		DSMZ	1	1	1	1	1	1	EFE184
EFM19_BREAST	EFM-19		F	breast	carcinoma	ductal_carcinoma	breast	solid		DSMZ	1	1	1	1	1		EFM19
EFM192A_BREAST	EFM-192A		F	breast	carcinoma		breast	solid		DSMZ	1	1	1		1	1	EFM192A
EFO21_OVARY	EFO-21		F	ovary	carcinoma	serous_carcinoma	ovary	solid		DSMZ	1	1	1	1	1	1	EFO21
EFO27_OVARY	EFO-27		F	ovary	carcinoma	mucinous_carcinoma	ovary	solid		DSMZ	1	1	1	1	1	1	EFO27
EHEB_HAEMATOPOIETIC_AND_LYMPHOID_TISSUE	EHEB		F	haematopoietic_and_lymphoid_tissue	lymphoid_neoplasm	chronic_lymphocytic_leukaemia-small_lymphocytic_lymphoma	lymphoma_other	haematopoietic		DSMZ	1	1	1		1		EHEB
EJM_HAEMATOPOIETIC_AND_LYMPHOID_TISSUE	EJM		F	haematopoietic_and_lymphoid_tissue	lymphoid_neoplasm	plasma_cell_myeloma	multiple_myeloma	haematopoietic		DSMZ	1	1	1		1		EJM
EM2_HAEMATOPOIETIC_AND_LYMPHOID_TISSUE	EM-2		F	haematopoietic_and_lymphoid_tissue	haematopoietic_neoplasm	blast_phase_chronic_myeloid_leukaemia	CML	haematopoietic		DSMZ	1	1	1	1	1		EM2
EN_ENDOMETRIUM	EN		F	endometrium	carcinoma		endometrium	solid		DSMZ	1	1	1	1	1	1	EN
EOL1_HAEMATOPOIETIC_AND_LYMPHOID_TISSUE	EOL-1		M	haematopoietic_and_lymphoid_tissue	haematopoietic_neoplasm	acute_myeloid_leukaemia	AML	haematopoietic		DSMZ	1	1	1		1		EOL1
EPLC272H_LUNG	EPLC-272H		M	lung	carcinoma	squamous_cell_carcinoma	lung_NSC	solid		DSMZ	1	1	1		1	1	EPLC272H
ES2_OVARY	ES-2		F	ovary	carcinoma	clear_cell_carcinoma	ovary	solid		ATCC	1	1	1	1	1	1	ES2
ESS1_ENDOMETRIUM	ESS-1		F	endometrium	carcinoma	carcinosarcoma-malignant_mesodermal_mixed_tumour	endometrium	solid		DSMZ	1	1	1	1	1	1	ESS1
EVSAT_BREAST	EVSAT														1		EVSAT
EW8_BONE	EW8														1		EW8
EWS502_BONE	EWS502														1		EWS502
F36P_HAEMATOPOIETIC_AND_LYMPHOID_TISSUE	F-36P		M	haematopoietic_and_lymphoid_tissue	haematopoietic_neoplasm	acute_myeloid_leukaemia	AML	haematopoietic		DSMZ	1	1	1	1	1		F36P
F5_CENTRAL_NERVOUS_SYSTEM	F5														1		F5
FADU_UPPER_AERODIGESTIVE_TRACT	FaDu		M	upper_aerodigestive_tract	carcinoma	squamous_cell_carcinoma	upper_aerodigestive	solid		ATCC	1	1	1	1	1	1	FADU
FTC133_THYROID	FTC-133		M	thyroid	carcinoma	follicular_carcinoma	thyroid	solid		ECACC	1	1	1		1	1	FTC133
FTC238_THYROID	FTC238														1	1	FTC238
FU97_STOMACH	FU97		F	stomach	carcinoma	diffuse_adenocarcinoma	stomach	solid		HSRRB	1	1	1	1	1	1	FU97
FUOV1_OVARY	FU-OV-1		F	ovary	carcinoma	serous_carcinoma	ovary	solid		DSMZ	1	1	1	1	1	1	FUOV1
G292CLONEA141B1_BONE	G-292, clone A141B1		F	bone	osteosarcoma		osteosarcoma	solid		ATCC	1		1		1	1	G292CLONEA141B1
G361_SKIN	G-361		M	skin	malignant_melanoma		melanoma	solid		ATCC	1	1	1	1	1	1	G361
G401_SOFT_TISSUE	G-401		M	soft_tissue	rhabdoid_tumour		soft_tissue	solid		ATCC	1	1	1	1	1	1	G401
G402_SOFT_TISSUE	G-402		F	soft_tissue	rhabdoid_tumour		soft_tissue	solid		ATCC	1	1	1	1	1	1	G402
GA10_HAEMATOPOIETIC_AND_LYMPHOID_TISSUE	GA-10		M	haematopoietic_and_lymphoid_tissue	lymphoid_neoplasm	Burkitt_lymphoma	lymphoma_Burkitt	haematopoietic		ATCC	1		1		1		GA10
GAMG_CENTRAL_NERVOUS_SYSTEM	GAMG		F	central_nervous_system	glioma		glioma	solid		DSMZ	1	1	1	1	1	1	GAMG
GB1_CENTRAL_NERVOUS_SYSTEM	GB-1		M	central_nervous_system	glioma	astrocytoma_Grade_IV	glioma	solid		HSRRB	1		1	1	1	1	GB1
GCIY_STOMACH	GCIY		F	stomach	carcinoma	adenocarcinoma	stomach	solid		RIKEN	1	1	1	1	1		GCIY
GCT_SOFT_TISSUE	GCT		M	soft_tissue	malignant_fibrous_histiocytoma-pleomorphic_sarcoma		soft_tissue	solid		ATCC	1	1	1	1	1	1	GCT
GDM1_HAEMATOPOIETIC_AND_LYMPHOID_TISSUE	GDM-1		F	haematopoietic_and_lymphoid_tissue	haematopoietic_neoplasm	acute_myeloid_leukaemia	AML	haematopoietic		ATCC	1	1	1		1		GDM1
GI1_CENTRAL_NERVOUS_SYSTEM	GI-1		M	central_nervous_system	glioma	gliosarcoma	glioma	solid		RIKEN	1	1	1	1	1	1	GI1
GMS10_CENTRAL_NERVOUS_SYSTEM	GMS-10		M	central_nervous_system	glioma	astrocytoma_Grade_IV	glioma	solid		DSMZ	1	1	1	1	1	1	GMS10
GOS3_CENTRAL_NERVOUS_SYSTEM	GOS-3		M	central_nervous_system	glioma	astrocytoma	glioma	solid		DSMZ	1	1	1		1	1	GOS3
GP2D_LARGE_INTESTINE	GP2d		F	large_intestine	carcinoma	adenocarcinoma	colorectal	solid		ECACC	1	1	1		1		GP2D
GRANTA519_HAEMATOPOIETIC_AND_LYMPHOID_TISSUE	GRANTA-519		F	haematopoietic_and_lymphoid_tissue	lymphoid_neoplasm	mantle_cell_lymphoma	lymphoma_other	haematopoietic		DSMZ	1	1	1	1	1		GRANTA519
GRM_SKIN	GRM														1		GRM
GSS_STOMACH	GSS			stomach	carcinoma	adenocarcinoma	stomach	solid		RIKEN	1	1	1		1	1	GSS
GSU_STOMACH	GSU			stomach	carcinoma	adenocarcinoma	stomach	solid		RIKEN	1	1	1		1	1	GSU
H4_CENTRAL_NERVOUS_SYSTEM	H4		M	central_nervous_system	glioma		glioma	solid		ATCC	1	1	1	1	1		H4
HARA_LUNG	HARA		M	lung	carcinoma	squamous_cell_carcinoma	lung_NSC	solid		HSRRB	1	1	1	1	1	1	HARA
HCC1143_BREAST	HCC1143		F	breast	carcinoma	ductal_carcinoma	breast	solid		ATCC	1	1	1		1	1	HCC1143
HCC1171_LUNG	HCC-1171		M	lung	carcinoma	non_small_cell_carcinoma	lung_NSC	solid		KCLB	1	1	1		1	1	HCC1171
HCC1187_BREAST	HCC1187		F	breast	carcinoma	ductal_carcinoma	breast	solid		ATCC	1	1	1	1	1		HCC1187
HCC1195_LUNG	HCC-1195		M	lung	carcinoma	mixed_adenosquamous_carcinoma	lung_NSC	solid		KCLB	1	1	1		1	1	HCC1195
HCC1359_LUNG	HCC1359														1		HCC1359
HCC1395_BREAST	HCC1395		F	breast	carcinoma	ductal_carcinoma	breast	solid		ATCC	1	1	1	1	1	1	HCC1395
HCC1419_BREAST	HCC1419		F	breast	carcinoma	ductal_carcinoma	breast	solid		ATCC	1	1	1		1	1	HCC1419
HCC1428_BREAST	HCC1428		F	breast	carcinoma		breast	solid		ATCC	1	1	1		1	1	HCC1428
HCC1438_LUNG	HCC1438														1	1	HCC1438
HCC15_LUNG	HCC-15		M	lung	carcinoma	squamous_cell_carcinoma	lung_NSC	solid		DSMZ	1	1	1	1	1	1	HCC15
HCC1500_BREAST	HCC1500		F	breast	carcinoma	ductal_carcinoma	breast	solid		ATCC	1	1	1		1	1	HCC1500
HCC1569_BREAST	HCC1569		F	breast	carcinoma	metaplastic_carcinoma	breast	solid		ATCC	1	1	1	1	1	1	HCC1569
HCC1588_LUNG	HCC1588														1	1	HCC1588
HCC1599_BREAST	HCC1599		F	breast	carcinoma	ductal_carcinoma	breast	solid		ATCC	1	1	1		1		HCC1599
HCC1806_BREAST	HCC1806		F	breast	carcinoma	ductal_carcinoma	breast	solid		ATCC	1	1	1	1	1	1	HCC1806
HCC1833_LUNG	HCC1833														1	1	HCC1833
HCC1897_LUNG	HCC1897														1		HCC1897
HCC1937_BREAST	HCC1937		F	breast	carcinoma	ductal_carcinoma	breast	solid		ATCC	1		1		1	1	HCC1937
HCC1954_BREAST	HCC1954		F	breast	carcinoma	ductal_carcinoma	breast	solid		ATCC	1	1	1	1	1	1	HCC1954
HCC202_BREAST	HCC202		F	breast	carcinoma	ductal_carcinoma	breast	solid		ATCC	1	1	1		1	1	HCC202
HCC2108_LUNG	HCC2108														1	1	HCC2108
HCC2157_BREAST	HCC2157		F	breast	carcinoma	ductal_carcinoma	breast	solid		ATCC	1	1	1		1		HCC2157
HCC2218_BREAST	HCC2218		F	breast	carcinoma	ductal_carcinoma	breast	solid		ATCC	1	1	1		1		HCC2218
HCC2279_LUNG	HCC-2279		F	lung	carcinoma	adenocarcinoma	lung_NSC	solid		KCLB	1	1	1		1	1	HCC2279
HCC2814_LUNG	HCC2814														1		HCC2814
HCC2935_LUNG	HCC2935		M	lung	carcinoma	non_small_cell_carcinoma	lung_NSC	solid		ATCC	1	1	1	1	1	1	HCC2935
HCC33_LUNG	HCC-33		M	lung	carcinoma	small_cell_carcinoma	lung_small_cell	solid		DSMZ	1	1	1		1	1	HCC33
HCC364_LUNG	HCC364														1		HCC364
HCC366_LUNG	HCC-366		F	lung	carcinoma	mixed_adenosquamous_carcinoma	lung_NSC	solid		DSMZ	1	1	1		1	1	HCC366
HCC38_BREAST	HCC38		F	breast	carcinoma	ductal_carcinoma	breast	solid		ATCC	1	1	1		1	1	HCC38
HCC4006_LUNG	HCC4006		M	lung	carcinoma	adenocarcinoma	lung_NSC	solid		ATCC	1	1	1	1	1	1	HCC4006
HCC44_LUNG	HCC-44		F	lung	carcinoma	adenocarcinoma	lung_NSC	solid		DSMZ	1	1	1	1	1	1	HCC44
HCC56_LARGE_INTESTINE	HCC-56			large_intestine	carcinoma	adenocarcinoma	colorectal	solid		HSRRB	1	1	1	1	1	1	HCC56
HCC70_BREAST	HCC70		F	breast	carcinoma	ductal_carcinoma	breast	solid		ATCC	1	1	1	1	1		HCC70
HCC78_LUNG	HCC-78		M	lung	carcinoma	adenocarcinoma	lung_NSC	solid		DSMZ	1	1	1	1	1	1	HCC78
HCC827_LUNG	HCC827		F	lung	carcinoma	adenocarcinoma	lung_NSC	solid		ATCC	1	1	1	1	1	1	HCC827
HCC827GR5_LUNG	HCC827GR5														1		HCC827GR5
HCC95_LUNG	HCC-95		M	lung	carcinoma	squamous_cell_carcinoma	lung_NSC	solid		KCLB	1	1	1		1	1	HCC95
HCT116_LARGE_INTESTINE	HCT 116		M	large_intestine	carcinoma		colorectal	solid		ATCC	1	1	1	1	1	1	HCT116
HCT15_LARGE_INTESTINE	HCT-15		M	large_intestine	carcinoma	adenocarcinoma	colorectal	solid	Identical lines: HRT18, HCT15 and DLD1 share high SNP identity	ATCC	1	1	1	1	1	1	HCT15
HCT8_LARGE_INTESTINE	HCT8														1	1	HCT8
HDLM2_HAEMATOPOIETIC_AND_LYMPHOID_TISSUE	HDLM-2		M	haematopoietic_and_lymphoid_tissue	lymphoid_neoplasm	Hodgkin_lymphoma	lymphoma_Hodgkin	haematopoietic		DSMZ	1	1	1		1		HDLM2
HDMYZ_HAEMATOPOIETIC_AND_LYMPHOID_TISSUE	HD-MY-Z			haematopoietic_and_lymphoid_tissue	lymphoid_neoplasm	Hodgkin_lymphoma	lymphoma_Hodgkin	haematopoietic		DSMZ	1	1	1	1	1	1	HDMYZ
HDQP1_BREAST	HDQ-P1		F	breast	carcinoma	ductal_carcinoma	breast	solid		DSMZ	1		1	1	1	1	HDQP1
HEC108_ENDOMETRIUM	HEC-108		F	endometrium	carcinoma	adenocarcinoma	endometrium	solid	Identical lines: HEC-108 and RTSG share high SNP identity	HSRRB	1	1	1		1	1	HEC108
HEC151_ENDOMETRIUM	HEC-151		F	endometrium	carcinoma	adenocarcinoma	endometrium	solid		HSRRB	1	1	1	1	1	1	HEC151
HEC1A_ENDOMETRIUM	HEC-1-A		F	endometrium	carcinoma	adenocarcinoma	endometrium	solid	Identical lines: HEC-1-A HEC-1-B are subclones of HEC-1 and share high SNP identity	ATCC	1	1	1	1	1	1	HEC1A
HEC1B_ENDOMETRIUM	HEC-1-B		F	endometrium	carcinoma	adenocarcinoma	endometrium	solid	Identical lines: HEC-1-A HEC-1-B are subclones of HEC-1 and share high SNP identity	ATCC	1	1	1	1	1	1	HEC1B
HEC251_ENDOMETRIUM	HEC-251		F	endometrium	carcinoma	adenocarcinoma	endometrium	solid		HSRRB	1	1	1	1	1	1	HEC251
HEC265_ENDOMETRIUM	HEC-265		F	endometrium	carcinoma	adenocarcinoma	endometrium	solid		HSRRB	1	1	1	1	1	1	HEC265
HEC50B_ENDOMETRIUM	HEC-50B		F	endometrium	carcinoma	adenocarcinoma	endometrium	solid		HSRRB	1	1	1		1	1	HEC50B
HEC59_ENDOMETRIUM	HEC-59		F	endometrium	carcinoma	adenocarcinoma	endometrium	solid		HSRRB	1	1	1	1	1	1	HEC59
HEC6_ENDOMETRIUM	HEC-6		F	endometrium	carcinoma	adenocarcinoma	endometrium	solid		HSRRB	1	1	1	1	1	1	HEC6
HEKTE_KIDNEY	HEKTE														1		HEKTE
HEL_HAEMATOPOIETIC_AND_LYMPHOID_TISSUE	HEL		M	haematopoietic_and_lymphoid_tissue	haematopoietic_neoplasm	acute_myeloid_leukaemia	AML	haematopoietic	Identical lines: HEL 92.1.7 is a subclone of HEL	DSMZ	1	1	1		1	1	HEL
HEL9217_HAEMATOPOIETIC_AND_LYMPHOID_TISSUE	HEL 92.1.7		M	haematopoietic_and_lymphoid_tissue	haematopoietic_neoplasm	acute_myeloid_leukaemia	AML	haematopoietic	Identical lines: HEL 92.1.7 is a subclone of HEL	ATCC	1	1	1		1		HEL9217
HEP3B217_LIVER	Hep 3B2.1-7	Hep 3B | HEP-3B	M	liver	carcinoma	hepatocellular_carcinoma	liver	solid		ATCC	1		1	1	1	1	HEP3B217
HEPG2_LIVER	Hep G2		M	liver	carcinoma	hepatocellular_carcinoma	liver	solid	Identical lines: Hep G2 and C3A share high SNP identity	ATCC	1	1	1	1	1	1	HEPG2
HEYA8_OVARY	Hey-A8		F	ovary	carcinoma		ovary	solid		Academic Lab	1	1	1	1	1	1	HEYA8
HGC27_STOMACH	HGC-27			stomach	carcinoma	undifferentiated_adenocarcinoma	stomach	solid		ECACC	1	1	1	1	1	1	HGC27
HH_HAEMATOPOIETIC_AND_LYMPHOID_TISSUE	HH		M	haematopoietic_and_lymphoid_tissue	lymphoid_neoplasm	adult_T_cell_lymphoma-leukaemia	T-cell_ALL	haematopoietic		ATCC	1	1	1	1	1		HH
HK2_KIDNEY	HK2														1		HK2
HL60_HAEMATOPOIETIC_AND_LYMPHOID_TISSUE	HL-60		F	haematopoietic_and_lymphoid_tissue	haematopoietic_neoplasm	acute_myeloid_leukaemia	AML	haematopoietic		ATCC	1		1		1		HL60
HLC1_LUNG	HLC1														1		HLC1
HLE_LIVER	HLE		M	liver	carcinoma	hepatocellular_carcinoma	liver	solid	Identical lines: HLE and HLF share high SNP identity	HSRRB	1		1	1	1		HLE
HLF_LIVER	HLF		M	liver	carcinoma	hepatocellular_carcinoma	liver	solid	Identical lines: HLE and HLF share high SNP identity	HSRRB	1	1	1	1	1	1	HLF
HLFA_LUNG	HLF-a		F	lung	carcinoma	squamous_cell_carcinoma	lung_NSC	solid		ATCC	1		1		1		HLFA
HMC18_BREAST	HMC18														1	1	HMC18
HMCB_SKIN	HMCB			skin	malignant_melanoma		melanoma	solid	Identical lines: COLO-699, CHL-1 and HMCB share high SNP identity	ATCC	1		1	1	1	1	HMCB
HMEL_BREAST	HMEL														1		HMEL
HOS_BONE	HOS		F	bone	osteosarcoma		osteosarcoma	solid	Identical lines: HOS and 143B share high SNP identity	ATCC	1	1	1	1	1	1	HOS
HPAC_PANCREAS	HPAC		F	pancreas	carcinoma	ductal_carcinoma	pancreas	solid	Identical lines: KCI-MOH1 is a derivative of HPAC	ATCC	1		1	1	1	1	HPAC
HPAFII_PANCREAS	HPAF-II		M	pancreas	carcinoma	ductal_carcinoma	pancreas	solid		ATCC	1	1	1	1	1	1	HPAFII
HPBALL_HAEMATOPOIETIC_AND_LYMPHOID_TISSUE	HPB-ALL		M	haematopoietic_and_lymphoid_tissue	lymphoid_neoplasm	acute_lymphoblastic_T_cell_leukaemia	T-cell_ALL	haematopoietic		DSMZ	1	1	1		1		HPBALL
HS172T_URINARY_TRACT	Hs 172.T		M	urinary_tract	carcinoma		urinary_tract	solid		ATCC	1	1	1		1		HS172T
HS229T_LUNG	Hs 229.T		M	lung	carcinoma	adenocarcinoma	lung_NSC	solid		ATCC	1	1	1	1	1		HS229T
HS255T_LARGE_INTESTINE	HS255T														1		HS255T
HS274T_BREAST	Hs 274.T		F	breast	carcinoma		breast	solid		ATCC	1		1		1		HS274T
HS281T_BREAST	Hs 281.T		F	breast	carcinoma		breast	solid		ATCC	1	1	1		1		HS281T
HS294T_SKIN	Hs 294T		M	skin	malignant_melanoma		melanoma	solid	Isolated from the same donor tissue as A101D	ATCC	1		1	1	1	1	HS294T
HS343T_BREAST	Hs 343.T		F	breast	carcinoma		breast	solid		ATCC	1	1	1		1		HS343T
HS571T_OVARY	HS571T														1		HS571T
HS578T_BREAST	Hs 578T		F	breast	carcinoma	ductal_carcinoma	breast	solid		ATCC	1	1	1	1	1	1	HS578T
HS600T_SKIN	Hs 600.T			skin	malignant_melanoma		melanoma	solid		ATCC	1	1	1		1		HS600T
HS604T_HAEMATOPOIETIC_AND_LYMPHOID_TISSUE	Hs 604.T		M	haematopoietic_and_lymphoid_tissue	lymphoid_neoplasm	Hodgkin_lymphoma	lymphoma_Hodgkin	haematopoietic		ATCC	1	1	1		1		HS604T
HS606T_BREAST	Hs 606.T		F	breast	carcinoma		breast	solid		ATCC	1		1		1		HS606T
HS611T_HAEMATOPOIETIC_AND_LYMPHOID_TISSUE	Hs 611.T		F	haematopoietic_and_lymphoid_tissue	lymphoid_neoplasm	Hodgkin_lymphoma	lymphoma_Hodgkin	haematopoietic		ATCC	1	1	1		1	1	HS611T
HS616T_HAEMATOPOIETIC_AND_LYMPHOID_TISSUE	Hs 616.T		M	haematopoietic_and_lymphoid_tissue	lymphoid_neoplasm	Hodgkin_lymphoma	lymphoma_Hodgkin	haematopoietic		ATCC	1	1	1		1		HS616T
HS618T_LUNG	Hs 618.T		F	lung	carcinoma	adenocarcinoma	lung_NSC	solid		ATCC	1	1	1		1		HS618T
HS675T_LARGE_INTESTINE	Hs 675.T		M	large_intestine	carcinoma		colorectal	solid		ATCC	1	1	1		1		HS675T
HS683_CENTRAL_NERVOUS_SYSTEM	Hs 683		M	central_nervous_system	glioma	astrocytoma_Grade_IV	glioma	solid		ATCC	1	1	1	1	1	1	HS683
HS688AT_SKIN	Hs 688(A).T		M	skin	malignant_melanoma		melanoma	solid		ATCC	1	1	1		1	1	HS688AT
HS695T_SKIN	Hs 695T		M	skin	malignant_melanoma		melanoma	solid		ATCC	1	1	1	1	1		HS695T
HS698T_LARGE_INTESTINE	Hs 698.T		M	large_intestine	carcinoma	adenocarcinoma	colorectal	solid		ATCC	1	1	1		1		HS698T
HS706T_BONE	Hs 706.T		F	bone	giant_cell_tumour		other	solid		ATCC	1	1	1		1		HS706T
HS729_SOFT_TISSUE	Hs 729		M	soft_tissue	rhabdomyosarcoma		soft_tissue	solid		ATCC	1	1	1	1	1	1	HS729
HS737T_BONE	Hs 737.T		F	bone	other	giant_cell_tumour	other	solid		ATCC	1	1	1		1		HS737T
HS739T_BREAST	Hs 739.T		F	breast	carcinoma		breast	solid		ATCC	1	1	1	1	1		HS739T
HS742T_BREAST	Hs 742.T		F	breast	carcinoma		breast	solid		ATCC	1	1	1		1		HS742T
HS746T_STOMACH	Hs 746T		M	stomach	carcinoma		stomach	solid		ATCC	1	1	1	1	1	1	HS746T
HS751T_HAEMATOPOIETIC_AND_LYMPHOID_TISSUE	Hs 751.T			haematopoietic_and_lymphoid_tissue	lymphoid_neoplasm	Hodgkin_lymphoma	lymphoma_Hodgkin	haematopoietic		ATCC	1	1	1		1		HS751T
HS766T_PANCREAS	Hs 766T		M	pancreas	carcinoma	ductal_carcinoma	pancreas	solid		ATCC	1	1	1	1	1	1	HS766T
HS819T_BONE	Hs 819.T		M	bone	chondrosarcoma		chondrosarcoma	solid		ATCC	1	1	1		1		HS819T
HS821T_BONE	Hs 821.T		F	bone	giant_cell_tumour		other	solid		ATCC	1	1	1		1		HS821T
HS822T_BONE	Hs 822.T		F	bone	Ewings_sarcoma-peripheral_primitive_neuroectodermal_tumour		Ewings_Sarcoma	solid		ATCC	1	1	1		1	1	HS822T
HS834T_SKIN	HS834T														1		HS834T
HS839T_SKIN	Hs 839.T		F	skin	malignant_melanoma		melanoma	solid		ATCC	1	1	1		1	1	HS839T
HS840T_UPPER_AERODIGESTIVE_TRACT	Hs 840.T		M	upper_aerodigestive_tract	other	papilloma	upper_aerodigestive	solid		ATCC	1	1	1	1	1		HS840T
HS852T_SKIN	Hs 852.T		M	skin	malignant_melanoma		melanoma	solid		ATCC	1	1	1	1	1	1	HS852T
HS863T_BONE	Hs 863.T		F	bone	Ewings_sarcoma-peripheral_primitive_neuroectodermal_tumour		Ewings_Sarcoma	solid		ATCC	1	1	1		1		HS863T
HS870T_BONE	Hs 870.T			bone	osteosarcoma		osteosarcoma	solid		ATCC	1		1		1		HS870T
HS888T_BONE	Hs 888.T		M	bone	osteosarcoma		osteosarcoma	solid		ATCC	1	1	1		1	1	HS888T
HS895T_SKIN	Hs 895.T		F	skin	malignant_melanoma		melanoma	solid		ATCC	1	1	1	1	1	1	HS895T
HS934T_SKIN	Hs 934.T		F	skin	malignant_melanoma		melanoma	solid		ATCC	1	1	1		1	1	HS934T
HS936T_SKIN	Hs 936.T		M	skin	malignant_melanoma		melanoma	solid		ATCC	1	1	1	1	1	1	HS936T
HS939T_SKIN	Hs 939.T		F	skin	malignant_melanoma		melanoma	solid		ATCC	1		1	1	1		HS939T
HS940T_SKIN	Hs 940.T		M	skin	malignant_melanoma		melanoma	solid		ATCC	1	1	1		1	1	HS940T
HS944T_SKIN	Hs 944.T		M	skin	malignant_melanoma		melanoma	solid		ATCC	1	1	1	1	1	1	HS944T
HSC2_UPPER_AERODIGESTIVE_TRACT	HSC-2		M	upper_aerodigestive_tract	carcinoma	squamous_cell_carcinoma	upper_aerodigestive	solid		HSRRB	1	1	1	1	1	1	HSC2
HSC3_UPPER_AERODIGESTIVE_TRACT	HSC-3		M	upper_aerodigestive_tract	carcinoma	squamous_cell_carcinoma	upper_aerodigestive	solid		HSRRB	1	1	1		1	1	HSC3
HSC4_UPPER_AERODIGESTIVE_TRACT	HSC-4		M	upper_aerodigestive_tract	carcinoma	squamous_cell_carcinoma	upper_aerodigestive	solid		HSRRB	1	1	1		1	1	HSC4
HT_HAEMATOPOIETIC_AND_LYMPHOID_TISSUE	HT		M	haematopoietic_and_lymphoid_tissue	lymphoid_neoplasm	B_cell_lymphoma_unspecified	lymphoma_other	haematopoietic		ATCC	1	1	1	1	1		HT
HT1080_SOFT_TISSUE	HT-1080		M	soft_tissue	fibrosarcoma		soft_tissue	solid		ATCC	1	1	1	1	1	1	HT1080
HT115_LARGE_INTESTINE	HT115			large_intestine	carcinoma		colorectal	solid		ECACC	1	1	1		1	1	HT115
HT1197_URINARY_TRACT	HT-1197		M	urinary_tract	carcinoma		urinary_tract	solid		ATCC	1		1	1	1	1	HT1197
HT1376_URINARY_TRACT	HT-1376		F	urinary_tract	carcinoma	transitional_cell_carcinoma	urinary_tract	solid		ATCC	1	1	1	1	1	1	HT1376
HT144_SKIN	HT-144		M	skin	malignant_melanoma		melanoma	solid		ATCC	1	1	1	1	1	1	HT144
HT29_LARGE_INTESTINE	HT-29		F	large_intestine	carcinoma	adenocarcinoma	colorectal	solid		ATCC	1	1	1	1	1	1	HT29
HT55_LARGE_INTESTINE	HT55			large_intestine	carcinoma	adenocarcinoma	colorectal	solid		ECACC	1	1	1		1	1	HT55
HTK_HAEMATOPOIETIC_AND_LYMPHOID_TISSUE	HTK-			haematopoietic_and_lymphoid_tissue	lymphoid_neoplasm	plasma_cell_myeloma	multiple_myeloma	haematopoietic	Identical lines: HTK- cells are very likely to be HOS cells	ECACC	1	1	1		1		HTK
HUCCT1_BILIARY_TRACT	HuCCT1		M	biliary_tract	carcinoma		bile_duct	solid		HSRRB	1	1	1	1	1	1	HUCCT1
HUG1N_STOMACH	HuG1-N		M	stomach	carcinoma		stomach	solid		RIKEN	1	1	1		1		HUG1N
HUH1_LIVER	huH-1		M	liver	carcinoma	hepatocellular_carcinoma	liver	solid		HSRRB	1		1	1	1	1	HUH1
HUH28_BILIARY_TRACT	HuH28			biliary_tract	carcinoma		bile_duct	solid		HSRRB	1	1	1		1	1	HUH28
HUH6_LIVER	HuH-6			liver	other	hepatoblastoma	liver	solid		RIKEN	1	1	1		1	1	HUH6
HUH7_LIVER	HuH-7		M	liver	carcinoma	hepatocellular_carcinoma	liver	solid		HSRRB	1	1	1		1		HUH7
HUNS1_HAEMATOPOIETIC_AND_LYMPHOID_TISSUE	HuNS1		M	haematopoietic_and_lymphoid_tissue	lymphoid_neoplasm	plasma_cell_myeloma	multiple_myeloma	haematopoietic		ATCC	1	1	1		1		HUNS1
HUPT3_PANCREAS	HUP-T3		M	pancreas	carcinoma		pancreas	solid		DSMZ	1	1	1	1	1	1	HUPT3
HUPT4_PANCREAS	HUP-T4		M	pancreas	carcinoma		pancreas	solid		DSMZ	1	1	1	1	1	1	HUPT4
HUT102_HAEMATOPOIETIC_AND_LYMPHOID_TISSUE	HuT 102		M	haematopoietic_and_lymphoid_tissue	lymphoid_neoplasm	mycosis_fungoides-Sezary_syndrome	lymphoma_other	haematopoietic		ATCC	1	1	1		1		HUT102
HUT78_HAEMATOPOIETIC_AND_LYMPHOID_TISSUE	HuT 78		M	haematopoietic_and_lymphoid_tissue	lymphoid_neoplasm	mycosis_fungoides-Sezary_syndrome	lymphoma_other	haematopoietic		ATCC	1	1	1	1	1		HUT78
HUTU80_SMALL_INTESTINE	HuTu 80		M	small_intestine	carcinoma	adenocarcinoma	other	solid	Identical lines: HuTu 80 and AZ-521 share high SNP identity	ATCC	1		1		1		HUTU80
IALM_LUNG	IA-LM		M	lung	carcinoma	large_cell_carcinoma	lung_NSC	solid		RIKEN	1	1	1	1	1	1	IALM
IGR1_SKIN	IGR-1		M	skin	malignant_melanoma		melanoma	solid		DSMZ	1		1		1	1	IGR1
IGR37_SKIN	IGR-37		M	skin	malignant_melanoma		melanoma	solid	Metastatic pair: IGR-37 and IGR-39 are from the same patient	DSMZ	1	1	1	1	1	1	IGR37
IGR39_SKIN	IGR-39		M	skin	malignant_melanoma		melanoma	solid	Metastatic pair: IGR-37 and IGR-39 are from the same patient	DSMZ	1	1	1	1	1	1	IGR39
IGROV1_OVARY	IGROV1		F	ovary	carcinoma	adenocarcinoma	ovary	solid		NCI/DCTD	1	1	1	1	1	1	IGROV1
IM95_STOMACH	IM95		M	stomach	carcinoma	intestinal_adenocarcinoma	stomach	solid		HSRRB	1	1	1	1	1	1	IM95
IMR32_AUTONOMIC_GANGLIA	IMR-32		M	autonomic_ganglia	neuroblastoma		neuroblastoma	solid		ATCC	1	1	1	1	1	1	IMR32
IOMMLEE_CENTRAL_NERVOUS_SYSTEM	IOMMLEE														1		IOMMLEE
IPC298_SKIN	IPC-298		F	skin	malignant_melanoma		melanoma	solid		DSMZ	1	1	1	1	1	1	IPC298
ISHIKAWAHERAKLIO02ER_ENDOMETRIUM	Ishikawa (Heraklio) 02 ER-		F	endometrium	carcinoma	adenocarcinoma	endometrium	solid		ECACC	1	1	1	1	1	1	ISHIKAWAHERAKLIO02ER
ISTMES1_PLEURA	IST-MES1		F	pleura	mesothelioma		mesothelioma	solid		ICLC	1	1	1	1	1	1	ISTMES1
ISTMES2_PLEURA	IST-MES2		M	pleura	mesothelioma		mesothelioma	solid		ICLC	1	1	1	1	1		ISTMES2
J82_URINARY_TRACT	J82		M	urinary_tract	carcinoma	transitional_cell_carcinoma	urinary_tract	solid		ATCC	1	1	1	1	1		J82
JEKO1_HAEMATOPOIETIC_AND_LYMPHOID_TISSUE	JeKo-1		F	haematopoietic_and_lymphoid_tissue	lymphoid_neoplasm	mantle_cell_lymphoma	lymphoma_other	haematopoietic		DSMZ	1	1	1		1		JEKO1
JHESOAD1_OESOPHAGUS	JHESOAD1														1		JHESOAD1
JHH1_LIVER	JHH-1		M	liver	carcinoma	hepatocellular_carcinoma	liver	solid		HSRRB	1	1	1		1	1	JHH1
JHH2_LIVER	JHH-2		M	liver	carcinoma	hepatocellular_carcinoma	liver	solid		HSRRB	1	1	1	1	1	1	JHH2
JHH4_LIVER	JHH-4		M	liver	carcinoma	hepatocellular_carcinoma	liver	solid		HSRRB	1	1	1	1	1	1	JHH4
JHH5_LIVER	JHH-5		M	liver	carcinoma	hepatocellular_carcinoma	liver	solid		HSRRB	1	1	1	1	1	1	JHH5
JHH6_LIVER	JHH-6		F	liver	carcinoma	hepatocellular_carcinoma	liver	solid		HSRRB	1	1	1	1	1		JHH6
JHH7_LIVER	JHH-7		M	liver	carcinoma	hepatocellular_carcinoma	liver	solid		HSRRB	1	1	1	1	1		JHH7
JHOC5_OVARY	JHOC-5			ovary	carcinoma	clear_cell_carcinoma	ovary	solid		RIKEN	1	1	1		1	1	JHOC5
JHOM1_OVARY	JHOM-1			ovary	carcinoma	adenocarcinoma	ovary	solid		RIKEN	1	1	1		1	1	JHOM1
JHOM2B_OVARY	JHOM-2B			ovary	carcinoma	adenocarcinoma	ovary	solid		RIKEN	1	1	1		1		JHOM2B
JHOS2_OVARY	JHOS-2		F	ovary	carcinoma	adenocarcinoma	ovary	solid		RIKEN	1	1	1	1	1	1	JHOS2
JHOS4_OVARY	JHOS-4		F	ovary	carcinoma	adenocarcinoma	ovary	solid		RIKEN	1	1	1	1	1		JHOS4
JHUEM1_ENDOMETRIUM	JHUEM-1		F	endometrium	carcinoma	adenocarcinoma	endometrium	solid		RIKEN	1	1	1		1	1	JHUEM1
JHUEM2_ENDOMETRIUM	JHUEM-2		F	endometrium	carcinoma	adenocarcinoma	endometrium	solid		RIKEN	1	1	1	1	1	1	JHUEM2
JHUEM3_ENDOMETRIUM	JHUEM-3			endometrium	carcinoma	adenocarcinoma	endometrium	solid		RIKEN	1		1		1	1	JHUEM3
JIMT1_BREAST	JIMT-1		F	breast	carcinoma	ductal_carcinoma	breast	solid		DSMZ	1	1	1		1	1	JIMT1
JJN3_HAEMATOPOIETIC_AND_LYMPHOID_TISSUE	JJN3														1		JJN3
JK1_HAEMATOPOIETIC_AND_LYMPHOID_TISSUE	JK-1		M	haematopoietic_and_lymphoid_tissue	haematopoietic_neoplasm	blast_phase_chronic_myeloid_leukaemia	CML	haematopoietic		DSMZ	1	1	1		1		JK1
JL1_PLEURA	JL-1		M	pleura	mesothelioma		mesothelioma	solid		DSMZ	1	1	1		1	1	JL1
JM1_HAEMATOPOIETIC_AND_LYMPHOID_TISSUE	JM1			haematopoietic_and_lymphoid_tissue	lymphoid_neoplasm	B_cell_lymphoma_unspecified	lymphoma_other	haematopoietic		ATCC	1	1	1	1	1		JM1
JMSU1_URINARY_TRACT	JMSU-1		M	urinary_tract	carcinoma		urinary_tract	solid		DSMZ	1	1	1	1	1	1	JMSU1
JURKAT_HAEMATOPOIETIC_AND_LYMPHOID_TISSUE	JURKAT		M	haematopoietic_and_lymphoid_tissue	lymphoid_neoplasm	acute_lymphoblastic_T_cell_leukaemia	T-cell_ALL	haematopoietic		DSMZ	1		1	1	1	1	JURKAT
JURLMK1_HAEMATOPOIETIC_AND_LYMPHOID_TISSUE	JURL-MK1		M	haematopoietic_and_lymphoid_tissue	haematopoietic_neoplasm	blast_phase_chronic_myeloid_leukaemia	CML	haematopoietic		DSMZ	1		1		1		JURLMK1
JVM2_HAEMATOPOIETIC_AND_LYMPHOID_TISSUE	JVM-2		F	haematopoietic_and_lymphoid_tissue	lymphoid_neoplasm	chronic_lymphocytic_leukaemia-small_lymphocytic_lymphoma	lymphoma_other	haematopoietic		DSMZ	1	1	1		1	1	JVM2
JVM3_HAEMATOPOIETIC_AND_LYMPHOID_TISSUE	JVM-3		M	haematopoietic_and_lymphoid_tissue	lymphoid_neoplasm	chronic_lymphocytic_leukaemia-small_lymphocytic_lymphoma	lymphoma_other	haematopoietic		DSMZ	1	1	1	1	1		JVM3
K029AX_SKIN	K029AX			skin	malignant_melanoma		melanoma	solid		Academic Lab	1	1	1	1	1	1	K029AX
K562_HAEMATOPOIETIC_AND_LYMPHOID_TISSUE	K-562		F	haematopoietic_and_lymphoid_tissue	haematopoietic_neoplasm	blast_phase_chronic_myeloid_leukaemia	CML	haematopoietic		ATCC	1	1	1		1		K562
KALS1_CENTRAL_NERVOUS_SYSTEM	KALS-1		F	central_nervous_system	glioma		glioma	solid		HSRRB	1	1	1	1	1	1	KALS1
KARPAS299_HAEMATOPOIETIC_AND_LYMPHOID_TISSUE	KARPAS-299		M	haematopoietic_and_lymphoid_tissue	lymphoid_neoplasm	anaplastic_large_cell_lymphoma	lymphoma_other	haematopoietic		DSMZ	1	1	1	1	1		KARPAS299
KARPAS422_HAEMATOPOIETIC_AND_LYMPHOID_TISSUE	KARPAS422														1		KARPAS422
KARPAS620_HAEMATOPOIETIC_AND_LYMPHOID_TISSUE	KARPAS-620		F	haematopoietic_and_lymphoid_tissue	lymphoid_neoplasm	plasma_cell_myeloma	multiple_myeloma	haematopoietic		DSMZ	1	1	1	1	1		KARPAS620
KASUMI1_HAEMATOPOIETIC_AND_LYMPHOID_TISSUE	KASUMI-1		M	haematopoietic_and_lymphoid_tissue	haematopoietic_neoplasm	acute_myeloid_leukaemia	AML	haematopoietic		DSMZ	1	1	1		1		KASUMI1
KASUMI2_HAEMATOPOIETIC_AND_LYMPHOID_TISSUE	KASUMI-2		M	haematopoietic_and_lymphoid_tissue	lymphoid_neoplasm	acute_lymphoblastic_leukaemia	leukemia_other	haematopoietic		DSMZ	1	1	1	1	1	1	KASUMI2
KASUMI6_HAEMATOPOIETIC_AND_LYMPHOID_TISSUE	Kasumi-6		M	haematopoietic_and_lymphoid_tissue	haematopoietic_neoplasm	acute_myeloid_leukaemia	AML	haematopoietic		ATCC	1	1	1		1		KASUMI6
KATOIII_STOMACH	KATO III		M	stomach	carcinoma	adenocarcinoma	stomach	solid		ATCC	1	1	1		1		KATOIII
KCIMOH1_PANCREAS	KCI-MOH1			pancreas	carcinoma	ductal_carcinoma	pancreas	solid	Identical lines: KCI-MOH1 is a derivative of HPAC	DSMZ	1		1	1	1		KCIMOH1
KCL22_HAEMATOPOIETIC_AND_LYMPHOID_TISSUE	KCL-22		F	haematopoietic_and_lymphoid_tissue	haematopoietic_neoplasm	blast_phase_chronic_myeloid_leukaemia	CML	haematopoietic		DSMZ	1	1	1	1	1	1	KCL22
KE37_HAEMATOPOIETIC_AND_LYMPHOID_TISSUE	KE-37		M	haematopoietic_and_lymphoid_tissue	haematopoietic_neoplasm	acute_lymphoblastic_leukaemia	leukemia_other	haematopoietic		DSMZ	1	1	1		1		KE37
KE39_STOMACH	KE-39		M	stomach	carcinoma		stomach	solid		RIKEN	1	1	1	1	1	1	KE39
KE97_HAEMATOPOIETIC_AND_LYMPHOID_TISSUE	KE-97		M	haematopoietic_and_lymphoid_tissue	lymphoid_neoplasm	plasma_cell_myeloma	multiple_myeloma	haematopoietic	Identical lines: KMS-18 and KE-97 share high SNP identity.	RIKEN	1	1	1	1	1		KE97
KELLY_AUTONOMIC_GANGLIA	KELLY			autonomic_ganglia	neuroblastoma		neuroblastoma	solid		DSMZ	1	1	1	1	1	1	KELLY
KG1_HAEMATOPOIETIC_AND_LYMPHOID_TISSUE	KG-1		M	haematopoietic_and_lymphoid_tissue	haematopoietic_neoplasm	acute_myeloid_leukaemia	AML	haematopoietic		ATCC	1	1	1	1	1		KG1
KG1C_CENTRAL_NERVOUS_SYSTEM	KG-1-C		M	central_nervous_system	glioma	astrocytoma_Grade_IV	glioma	solid		HSRRB	1		1		1	1	KG1C
KHM1B_HAEMATOPOIETIC_AND_LYMPHOID_TISSUE	KHM-1B		M	haematopoietic_and_lymphoid_tissue	lymphoid_neoplasm	plasma_cell_myeloma	multiple_myeloma	haematopoietic		HSRRB	1	1	1	1	1		KHM1B
KIJK_HAEMATOPOIETIC_AND_LYMPHOID_TISSUE	Ki-JK		M	haematopoietic_and_lymphoid_tissue	lymphoid_neoplasm	anaplastic_large_cell_lymphoma	lymphoma_other	haematopoietic		HSRRB	1	1	1		1		KIJK
KLE_ENDOMETRIUM	KLE		F	endometrium	carcinoma	adenocarcinoma	endometrium	solid		ATCC	1	1	1	1	1	1	KLE
KLM1_PANCREAS	KLM-1			pancreas	carcinoma	ductal_carcinoma	pancreas	solid	PK-1 is derived from the same patient as KLM-1 cells	RIKEN	1		1		1		KLM1
KM12_LARGE_INTESTINE	KM12			large_intestine	carcinoma	adenocarcinoma	colorectal	solid		Academic Lab	1	1	1		1	1	KM12
KMBC2_URINARY_TRACT	KMBC-2			urinary_tract	carcinoma		urinary_tract	solid		HSRRB	1	1	1	1	1	1	KMBC2
KMH2_HAEMATOPOIETIC_AND_LYMPHOID_TISSUE	KM-H2		M	haematopoietic_and_lymphoid_tissue	lymphoid_neoplasm	Hodgkin_lymphoma	lymphoma_Hodgkin	haematopoietic		DSMZ	1	1	1		1	1	KMH2
KMM1_HAEMATOPOIETIC_AND_LYMPHOID_TISSUE	KMM-1		M	haematopoietic_and_lymphoid_tissue	lymphoid_neoplasm	plasma_cell_myeloma	multiple_myeloma	haematopoietic		HSRRB	1	1	1	1	1		KMM1
KMRC1_KIDNEY	KMRC-1		M	kidney	carcinoma	clear_cell_renal_cell_carcinoma	kidney	solid		HSRRB	1	1	1	1	1	1	KMRC1
KMRC2_KIDNEY	KMRC-2		M	kidney	carcinoma	clear_cell_renal_cell_carcinoma	kidney	solid		HSRRB	1	1	1	1	1	1	KMRC2
KMRC20_KIDNEY	KMRC-20			kidney	carcinoma	renal_cell_carcinoma	kidney	solid		HSRRB	1	1	1		1	1	KMRC20
KMRC3_KIDNEY	KMRC-3			kidney	carcinoma	clear_cell_renal_cell_carcinoma	kidney	solid		HSRRB	1	1	1		1	1	KMRC3
KMS11_HAEMATOPOIETIC_AND_LYMPHOID_TISSUE	KMS-11		F	haematopoietic_and_lymphoid_tissue	lymphoid_neoplasm	plasma_cell_myeloma	multiple_myeloma	haematopoietic		HSRRB	1	1	1	1	1	1	KMS11
KMS12BM_HAEMATOPOIETIC_AND_LYMPHOID_TISSUE	KMS-12-BM		F	haematopoietic_and_lymphoid_tissue	lymphoid_neoplasm	plasma_cell_myeloma	multiple_myeloma	haematopoietic		DSMZ	1	1	1	1	1		KMS12BM
KMS18_HAEMATOPOIETIC_AND_LYMPHOID_TISSUE	KMS-18		M	haematopoietic_and_lymphoid_tissue	lymphoid_neoplasm	plasma_cell_myeloma	multiple_myeloma	haematopoietic	Identical lines:KMS-18 and KE-97 share high SNP identity	ATCC	1		1		1		KMS18
KMS20_HAEMATOPOIETIC_AND_LYMPHOID_TISSUE	KMS-20		F	haematopoietic_and_lymphoid_tissue	lymphoid_neoplasm	plasma_cell_myeloma	multiple_myeloma	haematopoietic		HSRRB	1	1	1		1		KMS20
KMS21BM_HAEMATOPOIETIC_AND_LYMPHOID_TISSUE	KMS-21BM		M	haematopoietic_and_lymphoid_tissue	lymphoid_neoplasm	plasma_cell_myeloma	multiple_myeloma	haematopoietic		HSRRB	1	1	1		1		KMS21BM
KMS26_HAEMATOPOIETIC_AND_LYMPHOID_TISSUE	KMS-26		M	haematopoietic_and_lymphoid_tissue	lymphoid_neoplasm	plasma_cell_myeloma	multiple_myeloma	haematopoietic		HSRRB	1	1	1	1	1		KMS26
KMS27_HAEMATOPOIETIC_AND_LYMPHOID_TISSUE	KMS-27		M	haematopoietic_and_lymphoid_tissue	lymphoid_neoplasm	plasma_cell_myeloma	multiple_myeloma	haematopoietic		HSRRB	1	1	1		1		KMS27
KMS28BM_HAEMATOPOIETIC_AND_LYMPHOID_TISSUE	KMS-28BM		F	haematopoietic_and_lymphoid_tissue	lymphoid_neoplasm	plasma_cell_myeloma	multiple_myeloma	haematopoietic		HSRRB	1	1	1		1		KMS28BM
KMS34_HAEMATOPOIETIC_AND_LYMPHOID_TISSUE	KMS-34		F	haematopoietic_and_lymphoid_tissue	lymphoid_neoplasm	plasma_cell_myeloma	multiple_myeloma	haematopoietic		HSRRB	1	1	1	1	1		KMS34
KNS42_CENTRAL_NERVOUS_SYSTEM	KNS-42		M	central_nervous_system	glioma		glioma	solid		HSRRB	1	1	1	1	1	1	KNS42
KNS60_CENTRAL_NERVOUS_SYSTEM	KNS-60		M	central_nervous_system	glioma	astrocytoma_Grade_IV	glioma	solid		HSRRB	1	1	1	1	1	1	KNS60
KNS62_LUNG	KNS-62		M	lung	carcinoma	squamous_cell_carcinoma	lung_NSC	solid		HSRRB	1	1	1	1	1	1	KNS62
KNS81_CENTRAL_NERVOUS_SYSTEM	KNS-81		M	central_nervous_system	glioma	astrocytoma_Grade_IV	glioma	solid		HSRRB	1		1	1	1	1	KNS81
KO52_HAEMATOPOIETIC_AND_LYMPHOID_TISSUE	KO52	K052	M	haematopoietic_and_lymphoid_tissue	haematopoietic_neoplasm	acute_myeloid_leukaemia	AML	haematopoietic		HSRRB	1	1	1	1	1		KO52
KOPN8_HAEMATOPOIETIC_AND_LYMPHOID_TISSUE	KOPN-8		F	haematopoietic_and_lymphoid_tissue	lymphoid_neoplasm	acute_lymphoblastic_B_cell_leukaemia	B-cell_ALL	haematopoietic		DSMZ	1	1	1		1		KOPN8
KP2_PANCREAS	KP-2		F	pancreas	carcinoma		pancreas	solid		HSRRB	1	1	1	1	1	1	KP2
KP3_PANCREAS	KP-3			pancreas	carcinoma	ductal_carcinoma	pancreas	solid		HSRRB	1	1	1	1	1	1	KP3
KP4_PANCREAS	KP4		M	pancreas	carcinoma	ductal_carcinoma	pancreas	solid		RIKEN	1	1	1	1	1	1	KP4
KPL1_BREAST	KPL-1		F	breast	carcinoma	ductal_carcinoma	breast	solid	Identical lines: MCF-7 and KPL-1 share high SNP identity	DSMZ	1	1	1		1	1	KPL1
KPNRTBM1_AUTONOMIC_GANGLIA	KP-N-RT-BM-1			autonomic_ganglia	neuroblastoma		neuroblastoma	solid		HSRRB	1	1	1		1		KPNRTBM1
KPNSI9S_AUTONOMIC_GANGLIA	KP-N-SI9s		M	autonomic_ganglia	neuroblastoma		neuroblastoma	solid		HSRRB	1	1	1	1	1	1	KPNSI9S
KPNYN_AUTONOMIC_GANGLIA	KP-N-YN			autonomic_ganglia	neuroblastoma		neuroblastoma	solid		HSRRB	1	1	1		1	1	KPNYN
KS1_CENTRAL_NERVOUS_SYSTEM	KS-1		F	central_nervous_system	glioma	astrocytoma_Grade_IV	glioma	solid		HSRRB	1	1	1		1		KS1
KU1919_URINARY_TRACT	KU-19-19		M	urinary_tract	carcinoma	transitional_cell_carcinoma	urinary_tract	solid		DSMZ	1	1	1		1	1	KU1919
KU812_HAEMATOPOIETIC_AND_LYMPHOID_TISSUE	KU812		M	haematopoietic_and_lymphoid_tissue	haematopoietic_neoplasm	chronic_myeloid_leukaemia	CML	haematopoietic		ATCC	1	1	1	1	1		KU812
KURAMOCHI_OVARY	KURAMOCHI		F	ovary	carcinoma	undifferentiated_carcinoma	ovary	solid		HSRRB	1	1	1	1	1	1	KURAMOCHI
KYM1_SOFT_TISSUE	KYM-1			soft_tissue	rhabdomyosarcoma		soft_tissue	solid		HSRRB	1	1	1	1	1	1	KYM1
KYO1_HAEMATOPOIETIC_AND_LYMPHOID_TISSUE	KYO-1		M	haematopoietic_and_lymphoid_tissue	haematopoietic_neoplasm	blast_phase_chronic_myeloid_leukaemia	CML	haematopoietic		DSMZ	1	1	1		1		KYO1
KYSE140_OESOPHAGUS	KYSE-140		M	oesophagus	carcinoma	squamous_cell_carcinoma	esophagus	solid		DSMZ	1	1	1	1	1	1	KYSE140
KYSE150_OESOPHAGUS	KYSE-150		F	oesophagus	carcinoma	squamous_cell_carcinoma	esophagus	solid		DSMZ	1	1	1	1	1	1	KYSE150
KYSE180_OESOPHAGUS	KYSE-180		M	oesophagus	carcinoma	squamous_cell_carcinoma	esophagus	solid		DSMZ	1	1	1	1	1	1	KYSE180
KYSE270_OESOPHAGUS	KYSE-270		M	oesophagus	carcinoma	squamous_cell_carcinoma	esophagus	solid		DSMZ	1	1	1		1		KYSE270
KYSE30_OESOPHAGUS	KYSE-30		M	oesophagus	carcinoma	squamous_cell_carcinoma	esophagus	solid		DSMZ	1	1	1	1	1	1	KYSE30
KYSE410_OESOPHAGUS	KYSE-410		M	oesophagus	carcinoma	squamous_cell_carcinoma	esophagus	solid		DSMZ	1	1	1	1	1	1	KYSE410
KYSE450_OESOPHAGUS	KYSE-450		M	oesophagus	carcinoma	squamous_cell_carcinoma	esophagus	solid		DSMZ	1	1	1	1	1	1	KYSE450
KYSE510_OESOPHAGUS	KYSE-510		F	oesophagus	carcinoma	squamous_cell_carcinoma	esophagus	solid		DSMZ	1	1	1	1	1	1	KYSE510
KYSE520_OESOPHAGUS	KYSE-520		F	oesophagus	carcinoma	squamous_cell_carcinoma	esophagus	solid		DSMZ	1	1	1	1	1	1	KYSE520
KYSE70_OESOPHAGUS	KYSE-70		M	oesophagus	carcinoma	squamous_cell_carcinoma	esophagus	solid		DSMZ	1	1	1	1	1	1	KYSE70
L1236_HAEMATOPOIETIC_AND_LYMPHOID_TISSUE	L-1236		M	haematopoietic_and_lymphoid_tissue	lymphoid_neoplasm	Hodgkin_lymphoma	lymphoma_Hodgkin	haematopoietic		DSMZ	1	1	1		1		L1236
L33_PANCREAS	L3.3			pancreas	carcinoma		pancreas	solid		Academic Lab	1	1	1	1	1	1	L33
L363_HAEMATOPOIETIC_AND_LYMPHOID_TISSUE	L-363		F	haematopoietic_and_lymphoid_tissue	lymphoid_neoplasm	plasma_cell_myeloma	multiple_myeloma	haematopoietic		DSMZ	1	1	1	1	1		L363
L428_HAEMATOPOIETIC_AND_LYMPHOID_TISSUE	L-428		F	haematopoietic_and_lymphoid_tissue	lymphoid_neoplasm	Hodgkin_lymphoma	lymphoma_Hodgkin	haematopoietic		DSMZ	1	1	1	1	1		L428
L540_HAEMATOPOIETIC_AND_LYMPHOID_TISSUE	L-540		F	haematopoietic_and_lymphoid_tissue	lymphoid_neoplasm	Hodgkin_lymphoma	lymphoma_Hodgkin	haematopoietic		DSMZ	1	1	1		1		L540
LAMA84_HAEMATOPOIETIC_AND_LYMPHOID_TISSUE	LAMA-84		F	haematopoietic_and_lymphoid_tissue	haematopoietic_neoplasm	blast_phase_chronic_myeloid_leukaemia	CML	haematopoietic		DSMZ	1		1		1	1	LAMA84
LC1F_LUNG	LC1F														1		LC1F
LC1SQSF_LUNG	LC-1/sq-SF	LC-1 sq	M	lung	carcinoma	squamous_cell_carcinoma	lung_NSC	solid	Identical lines: LC-1/sq-SF and LC-1F share high SNP identity	RIKEN	1	1	1	1	1	1	LC1SQSF
LCLC103H_LUNG	LCLC-103H		M	lung	carcinoma	large_cell_carcinoma	lung_NSC	solid		DSMZ	1	1	1	1	1	1	LCLC103H
LCLC97TM1_LUNG	LCLC-97TM1		M	lung	carcinoma	large_cell_carcinoma	lung_NSC	solid		DSMZ	1	1	1		1	1	LCLC97TM1
LI7_LIVER	Li-7			liver	carcinoma	hepatocellular_carcinoma	liver	solid		RIKEN	1	1	1		1	1	LI7
LK2_LUNG	LK-2		M	lung	carcinoma	squamous_cell_carcinoma	lung_NSC	solid		RIKEN	1	1	1		1	1	LK2
LMSU_STOMACH	LMSU			stomach	carcinoma	adenocarcinoma	stomach	solid		RIKEN	1	1	1		1	1	LMSU
LN18_CENTRAL_NERVOUS_SYSTEM	LN-18		M	central_nervous_system	glioma	astrocytoma_Grade_IV	glioma	solid		ATCC	1	1	1	1	1	1	LN18
LN215_CENTRAL_NERVOUS_SYSTEM	LN215														1		LN215
LN229_CENTRAL_NERVOUS_SYSTEM	LN-229		F	central_nervous_system	glioma	astrocytoma_Grade_IV	glioma	solid		ATCC	1	1	1	1	1	1	LN229
LN235_CENTRAL_NERVOUS_SYSTEM	LN235														1		LN235
LN319_CENTRAL_NERVOUS_SYSTEM	LN319														1		LN319
LN340_CENTRAL_NERVOUS_SYSTEM	LN340														1		LN340
LN382_CENTRAL_NERVOUS_SYSTEM	LN382														1		LN382
LN428_CENTRAL_NERVOUS_SYSTEM	LN428														1		LN428
LN443_CENTRAL_NERVOUS_SYSTEM	LN443														1		LN443
LN464_CENTRAL_NERVOUS_SYSTEM	LN464														1		LN464
LNCAPCLONEFGC_PROSTATE	LNCaP clone FGC	LNCap.FGC	M	prostate	carcinoma	adenocarcinoma	prostate	solid		ATCC	1	1	1		1	1	LNCAPCLONEFGC
LNZ308_CENTRAL_NERVOUS_SYSTEM	LNZ308														1		LNZ308
LOUCY_HAEMATOPOIETIC_AND_LYMPHOID_TISSUE	Loucy		F	haematopoietic_and_lymphoid_tissue	lymphoid_neoplasm	acute_lymphoblastic_T_cell_leukaemia	T-cell_ALL	haematopoietic		ATCC	1	1	1		1		LOUCY
LOUNH91_LUNG	LOU-NH91		F	lung	carcinoma	squamous_cell_carcinoma	lung_NSC	solid		DSMZ	1	1	1	1	1	1	LOUNH91
LOVO_LARGE_INTESTINE	LoVo		M	large_intestine	carcinoma	adenocarcinoma	colorectal	solid		ATCC	1	1	1		1	1	LOVO
LOXIMVI_SKIN	LOX IMVI	LOX		skin	malignant_melanoma		melanoma	solid		NCI/DCTD	1	1	1	1	1	1	LOXIMVI
LP1_HAEMATOPOIETIC_AND_LYMPHOID_TISSUE	LP-1		F	haematopoietic_and_lymphoid_tissue	lymphoid_neoplasm	plasma_cell_myeloma	multiple_myeloma	haematopoietic		DSMZ	1	1	1	1	1		LP1
LS1034_LARGE_INTESTINE	LS1034		M	large_intestine	carcinoma	adenocarcinoma	colorectal	solid		ATCC	1	1	1		1	1	LS1034
LS123_LARGE_INTESTINE	LS123		F	large_intestine	carcinoma	adenocarcinoma	colorectal	solid		ATCC	1	1	1	1	1	1	LS123
LS180_LARGE_INTESTINE	LS 180		F	large_intestine	carcinoma	adenocarcinoma	colorectal	solid		ATCC	1	1	1		1	1	LS180
LS411N_LARGE_INTESTINE	LS411N		M	large_intestine	carcinoma	adenocarcinoma	colorectal	solid		ATCC	1	1	1	1	1	1	LS411N
LS513_LARGE_INTESTINE	LS513		M	large_intestine	carcinoma	adenocarcinoma	colorectal	solid		ATCC	1	1	1	1	1	1	LS513
LU65_LUNG	LU65		M	lung	carcinoma	non_small_cell_carcinoma	lung_NSC	solid		HSRRB	1	1	1		1		LU65
LU99_LUNG	LU99		M	lung	carcinoma	large_cell_carcinoma	lung_NSC	solid		HSRRB	1	1	1	1	1	1	LU99
LUDLU1_LUNG	LUDLU-1		M	lung	carcinoma	squamous_cell_carcinoma	lung_NSC	solid		ECACC	1	1	1	1	1	1	LUDLU1
LXF289_LUNG	LXF-289		M	lung	carcinoma	adenocarcinoma	lung_NSC	solid		DSMZ	1	1	1		1	1	LXF289
M059K_CENTRAL_NERVOUS_SYSTEM	M059K		M	central_nervous_system	glioma	astrocytoma_Grade_IV	glioma	solid		ATCC	1	1	1		1	1	M059K
M07E_HAEMATOPOIETIC_AND_LYMPHOID_TISSUE	M-07e	MO7e	F	haematopoietic_and_lymphoid_tissue	haematopoietic_neoplasm	acute_myeloid_leukaemia	AML	haematopoietic		DSMZ	1	1	1		1		M07E
MALME3M_SKIN	Malme-3M		M	skin	malignant_melanoma		melanoma	solid		ATCC	1	1	1	1	1	1	MALME3M
MC116_HAEMATOPOIETIC_AND_LYMPHOID_TISSUE	MC116		M	haematopoietic_and_lymphoid_tissue	lymphoid_neoplasm	B_cell_lymphoma_unspecified	lymphoma_other	haematopoietic		ATCC	1	1	1	1	1		MC116
MCAS_OVARY	MCAS		F	ovary	carcinoma	adenocarcinoma	ovary	solid		HSRRB	1	1	1	1	1	1	MCAS
MCF7_BREAST	MCF7		F	breast	carcinoma		breast	solid	Identical lines: MCF-7 and KPL-1 share high SNP identity	ATCC	1	1	1	1	1	1	MCF7
MDAMB134VI_BREAST	MDA-MB-134-VI		F	breast	carcinoma	ductal_carcinoma	breast	solid		ATCC	1	1	1		1		MDAMB134VI
MDAMB157_BREAST	MDA-MB-157		F	breast	carcinoma	ductal_carcinoma	breast	solid	Identical lines: MB 157 and MDA-MB-157 share high SNP identity	ATCC	1		1	1	1	1	MDAMB157
MDAMB175VII_BREAST	MDA-MB-175-VII		F	breast	carcinoma	ductal_carcinoma	breast	solid		ATCC	1		1	1	1		MDAMB175VII
MDAMB231_BREAST	MDA-MB-231		F	breast	carcinoma		breast	solid		ATCC	1	1	1		1	1	MDAMB231
MDAMB361_BREAST	MDA-MB-361		F	breast	carcinoma		breast	solid		ATCC	1	1	1		1	1	MDAMB361
MDAMB415_BREAST	MDA-MB-415		F	breast	carcinoma		breast	solid		ATCC	1	1	1	1	1	1	MDAMB415
MDAMB435S_SKIN	MDA-MB-435S		F	skin	malignant_melanoma		melanoma	solid		ATCC	1	1	1	1	1	1	MDAMB435S
MDAMB436_BREAST	MDA-MB-436		F	breast	carcinoma		breast	solid		ATCC	1	1	1	1	1		MDAMB436
MDAMB453_BREAST	MDA-MB-453		F	breast	carcinoma		breast	solid		ATCC	1	1	1	1	1	1	MDAMB453
MDAMB468_BREAST	MDA-MB-468		F	breast	carcinoma		breast	solid		ATCC	1	1	1	1	1	1	MDAMB468
MDAPCA2B_PROSTATE	MDA PCa 2b		M	prostate	carcinoma	adenocarcinoma	prostate	solid		ATCC	1	1	1		1		MDAPCA2B
MDST8_LARGE_INTESTINE	MDST8			large_intestine	carcinoma	adenocarcinoma	colorectal	solid		ECACC	1	1	1		1	1	MDST8
ME1_HAEMATOPOIETIC_AND_LYMPHOID_TISSUE	ME-1		M	haematopoietic_and_lymphoid_tissue	haematopoietic_neoplasm	acute_myeloid_leukaemia	AML	haematopoietic		DSMZ	1	1	1		1		ME1
MEC1_HAEMATOPOIETIC_AND_LYMPHOID_TISSUE	MEC-1		M	haematopoietic_and_lymphoid_tissue	lymphoid_neoplasm	chronic_lymphocytic_leukaemia-small_lymphocytic_lymphoma	lymphoma_other	haematopoietic	Identical lines: MEC-1 and MEC-2 share high SNP identity	DSMZ	1	1	1	1	1		MEC1
MEC2_HAEMATOPOIETIC_AND_LYMPHOID_TISSUE	MEC-2		M	haematopoietic_and_lymphoid_tissue	lymphoid_neoplasm	chronic_lymphocytic_leukaemia-small_lymphocytic_lymphoma	lymphoma_other	haematopoietic	Identical lines: MEC-1 and MEC-2 share high SNP identity	DSMZ	1		1		1		MEC2
MEG01_HAEMATOPOIETIC_AND_LYMPHOID_TISSUE	MEG-01		M	haematopoietic_and_lymphoid_tissue	haematopoietic_neoplasm	blast_phase_chronic_myeloid_leukaemia	CML	haematopoietic		ATCC	1	1	1	1	1		MEG01
MELHO_SKIN	MEL-HO		F	skin	malignant_melanoma		melanoma	solid		DSMZ	1	1	1	1	1	1	MELHO
MELJUSO_SKIN	MEL-JUSO		F	skin	malignant_melanoma		melanoma	solid		DSMZ	1	1	1		1	1	MELJUSO
MESSA_SOFT_TISSUE	MESSA														1	1	MESSA
MEWO_SKIN	MeWo		M	skin	malignant_melanoma		melanoma	solid		ATCC	1	1	1	1	1	1	MEWO
MFE280_ENDOMETRIUM	MFE-280		F	endometrium	carcinoma	adenocarcinoma	endometrium	solid		DSMZ	1	1	1	1	1		MFE280
MFE296_ENDOMETRIUM	MFE-296		F	endometrium	carcinoma	adenocarcinoma	endometrium	solid		DSMZ	1	1	1	1	1	1	MFE296
MFE319_ENDOMETRIUM	MFE-319		F	endometrium	carcinoma	adenocarcinoma	endometrium	solid		DSMZ	1	1	1	1	1	1	MFE319
MG63_BONE	MG-63		M	bone	osteosarcoma		osteosarcoma	solid		ATCC	1	1	1	1	1	1	MG63
MHHCALL2_HAEMATOPOIETIC_AND_LYMPHOID_TISSUE	MHH-CALL-2		F	haematopoietic_and_lymphoid_tissue	lymphoid_neoplasm	acute_lymphoblastic_B_cell_leukaemia	B-cell_ALL	haematopoietic		DSMZ	1	1	1		1		MHHCALL2
MHHCALL3_HAEMATOPOIETIC_AND_LYMPHOID_TISSUE	MHH-CALL-3		F	haematopoietic_and_lymphoid_tissue	lymphoid_neoplasm	acute_lymphoblastic_B_cell_leukaemia	B-cell_ALL	haematopoietic		DSMZ	1	1	1		1		MHHCALL3
MHHCALL4_HAEMATOPOIETIC_AND_LYMPHOID_TISSUE	MHH-CALL-4		M	haematopoietic_and_lymphoid_tissue	lymphoid_neoplasm	acute_lymphoblastic_B_cell_leukaemia	B-cell_ALL	haematopoietic		DSMZ	1	1	1		1		MHHCALL4
MHHES1_BONE	MHH-ES-1		M	bone	Ewings_sarcoma-peripheral_primitive_neuroectodermal_tumour		Ewings_Sarcoma	solid		DSMZ	1	1	1	1	1	1	MHHES1
MHHNB11_AUTONOMIC_GANGLIA	MHH-NB-11		M	autonomic_ganglia	neuroblastoma		neuroblastoma	solid		DSMZ	1	1	1		1	1	MHHNB11
MIAPACA2_PANCREAS	MIA PaCa-2		M	pancreas	carcinoma	ductal_carcinoma	pancreas	solid		ATCC	1	1	1	1	1	1	MIAPACA2
MINO_HAEMATOPOIETIC_AND_LYMPHOID_TISSUE	Mino		M	haematopoietic_and_lymphoid_tissue	lymphoid_neoplasm	mantle_cell_lymphoma	lymphoma_other	haematopoietic		ATCC	1	1	1	1	1		MINO
MJ_HAEMATOPOIETIC_AND_LYMPHOID_TISSUE	MJ		M	haematopoietic_and_lymphoid_tissue	lymphoid_neoplasm	mycosis_fungoides-Sezary_syndrome	lymphoma_other	haematopoietic		ATCC	1	1	1	1	1		MJ
MKN1_STOMACH	MKN1		M	stomach	carcinoma	mixed_adenosquamous_carcinoma	stomach	solid		HSRRB	1	1	1		1	1	MKN1
MKN45_STOMACH	MKN-45		F	stomach	carcinoma	diffuse_adenocarcinoma	stomach	solid		HSRRB	1		1	1	1	1	MKN45
MKN7_STOMACH	MKN7		M	stomach	carcinoma	tubular_adenocarcinoma	stomach	solid		RIKEN	1	1	1	1	1	1	MKN7
MKN74_STOMACH	MKN74		M	stomach	carcinoma	tubular_adenocarcinoma	stomach	solid		HSRRB	1	1	1	1	1	1	MKN74
ML1_THYROID	ML-1		F	thyroid	carcinoma	follicular_carcinoma	thyroid	solid		DSMZ	1	1	1		1	1	ML1
MM1S_HAEMATOPOIETIC_AND_LYMPHOID_TISSUE	MM1-S			haematopoietic_and_lymphoid_tissue	lymphoid_neoplasm	plasma_cell_myeloma	multiple_myeloma	haematopoietic		Academic Lab	1	1	1		1		MM1S
MOGGCCM_CENTRAL_NERVOUS_SYSTEM	MOGGCCM														1		MOGGCCM
MOGGUVW_CENTRAL_NERVOUS_SYSTEM	MOGGUVW														1		MOGGUVW
MOLM13_HAEMATOPOIETIC_AND_LYMPHOID_TISSUE	MOLM-13		M	haematopoietic_and_lymphoid_tissue	haematopoietic_neoplasm	acute_myeloid_leukaemia	AML	haematopoietic		DSMZ	1	1	1		1		MOLM13
MOLM16_HAEMATOPOIETIC_AND_LYMPHOID_TISSUE	MOLM-16		F	haematopoietic_and_lymphoid_tissue	haematopoietic_neoplasm	acute_myeloid_leukaemia	AML	haematopoietic		DSMZ	1	1	1		1		MOLM16
MOLM6_HAEMATOPOIETIC_AND_LYMPHOID_TISSUE	MOLM-6		M	haematopoietic_and_lymphoid_tissue	haematopoietic_neoplasm	blast_phase_chronic_myeloid_leukaemia	CML	haematopoietic		DSMZ	1	1	1		1		MOLM6
MOLP2_HAEMATOPOIETIC_AND_LYMPHOID_TISSUE	MOLP-2		M	haematopoietic_and_lymphoid_tissue	lymphoid_neoplasm	plasma_cell_myeloma	multiple_myeloma	haematopoietic		DSMZ	1	1	1		1		MOLP2
MOLP8_HAEMATOPOIETIC_AND_LYMPHOID_TISSUE	MOLP-8		M	haematopoietic_and_lymphoid_tissue	lymphoid_neoplasm	plasma_cell_myeloma	multiple_myeloma	haematopoietic		DSMZ	1	1	1	1	1	1	MOLP8
MOLT13_HAEMATOPOIETIC_AND_LYMPHOID_TISSUE	MOLT-13		F	haematopoietic_and_lymphoid_tissue	lymphoid_neoplasm	acute_lymphoblastic_T_cell_leukaemia	T-cell_ALL	haematopoietic		DSMZ	1	1	1		1		MOLT13
MOLT16_HAEMATOPOIETIC_AND_LYMPHOID_TISSUE	MOLT-16		F	haematopoietic_and_lymphoid_tissue	lymphoid_neoplasm	acute_lymphoblastic_T_cell_leukaemia	T-cell_ALL	haematopoietic		DSMZ	1	1	1	1	1		MOLT16
MOLT4_HAEMATOPOIETIC_AND_LYMPHOID_TISSUE	MOLT-4		M	haematopoietic_and_lymphoid_tissue	lymphoid_neoplasm	acute_lymphoblastic_T_cell_leukaemia	T-cell_ALL	haematopoietic		ATCC	1		1		1		MOLT4
MONOMAC1_HAEMATOPOIETIC_AND_LYMPHOID_TISSUE	MONO-MAC-1		M	haematopoietic_and_lymphoid_tissue	haematopoietic_neoplasm	acute_myeloid_leukaemia	AML	haematopoietic	MONO-MAC-1 and MONO-MAC-6 were derived from the same patient	DSMZ	1	1	1	1	1		MONOMAC1
MONOMAC6_HAEMATOPOIETIC_AND_LYMPHOID_TISSUE	MONO-MAC-6		M	haematopoietic_and_lymphoid_tissue	haematopoietic_neoplasm	acute_myeloid_leukaemia	AML	haematopoietic	MONO-MAC-1 and MONO-MAC-6 were derived from the same patient	DSMZ	1	1	1		1		MONOMAC6
MORCPR_LUNG	MOR/CPR			lung	carcinoma	adenocarcinoma	lung_NSC	solid		ECACC	1	1	1	1	1	1	MORCPR
MOTN1_HAEMATOPOIETIC_AND_LYMPHOID_TISSUE	MOTN-1		F	haematopoietic_and_lymphoid_tissue	lymphoid_neoplasm	T_cell_large_granular_lymphocytic_leukaemia	lymphoma_other	haematopoietic		DSMZ	1	1	1		1		MOTN1
MPP89_PLEURA	MPP 89		M	pleura	mesothelioma		mesothelioma	solid		ICLC	1	1	1	1	1	1	MPP89
MSTO211H_PLEURA	MSTO-211H		M	pleura	mesothelioma		mesothelioma	solid		ATCC	1	1	1	1	1	1	MSTO211H
MUTZ5_HAEMATOPOIETIC_AND_LYMPHOID_TISSUE	MUTZ-5		M	haematopoietic_and_lymphoid_tissue	lymphoid_neoplasm	acute_lymphoblastic_B_cell_leukaemia	B-cell_ALL	haematopoietic		DSMZ	1	1	1		1		MUTZ5
MV411_HAEMATOPOIETIC_AND_LYMPHOID_TISSUE	MV-4-11		M	haematopoietic_and_lymphoid_tissue	haematopoietic_neoplasm	acute_myeloid_leukaemia	AML	haematopoietic		ATCC	1	1	1		1		MV411
NALM1_HAEMATOPOIETIC_AND_LYMPHOID_TISSUE	NALM-1		F	haematopoietic_and_lymphoid_tissue	haematopoietic_neoplasm	blast_phase_chronic_myeloid_leukaemia	CML	haematopoietic		DSMZ	1	1	1		1		NALM1
NALM19_HAEMATOPOIETIC_AND_LYMPHOID_TISSUE	NALM-19		M	haematopoietic_and_lymphoid_tissue	lymphoid_neoplasm	acute_lymphoblastic_B_cell_leukaemia	B-cell_ALL	haematopoietic		DSMZ	1	1	1		1		NALM19
NALM6_HAEMATOPOIETIC_AND_LYMPHOID_TISSUE	NALM-6		M	haematopoietic_and_lymphoid_tissue	lymphoid_neoplasm	acute_lymphoblastic_B_cell_leukaemia	B-cell_ALL	haematopoietic		DSMZ	1	1	1		1		NALM6
NAMALWA_HAEMATOPOIETIC_AND_LYMPHOID_TISSUE	NAMALWA		F	haematopoietic_and_lymphoid_tissue	lymphoid_neoplasm	Burkitt_lymphoma	lymphoma_Burkitt	haematopoietic		ATCC	1	1	1		1		NAMALWA
NB1_AUTONOMIC_GANGLIA	NB-1		M	autonomic_ganglia	neuroblastoma		neuroblastoma	solid		HSRRB	1	1	1		1	1	NB1
NB4_HAEMATOPOIETIC_AND_LYMPHOID_TISSUE	NB-4		F	haematopoietic_and_lymphoid_tissue	haematopoietic_neoplasm	acute_myeloid_leukaemia	AML	haematopoietic		DSMZ	1	1	1		1		NB4
NCCSTCK140_STOMACH	NCC-StC-K140			stomach	carcinoma		stomach	solid		RIKEN	1	1	1		1		NCCSTCK140
NCIH1048_LUNG	NCI-H1048	H1048	F	lung	carcinoma	small_cell_carcinoma	lung_small_cell	solid		ATCC	1	1	1	1	1		NCIH1048
NCIH1092_LUNG	NCI-H1092	H1092	M	lung	carcinoma	small_cell_carcinoma	lung_small_cell	solid		ATCC	1	1	1	1	1		NCIH1092
NCIH1105_LUNG	NCI-H1105	H1105	M	lung	carcinoma	small_cell_carcinoma	lung_small_cell	solid		ATCC	1	1	1		1		NCIH1105
NCIH1155_LUNG	NCI-H1155	H1155	M	lung	carcinoma	large_cell_carcinoma	lung_NSC	solid		ATCC	1		1	1	1	1	NCIH1155
NCIH1184_LUNG	NCI-H1184	H-1184 | H1184	M	lung	carcinoma	small_cell_carcinoma	lung_small_cell	solid		ATCC	1	1	1	1	1	1	NCIH1184
NCIH1299_LUNG	NCI-H1299	H1299	M	lung	carcinoma	non_small_cell_carcinoma	lung_NSC	solid		ATCC	1	1	1	1	1	1	NCIH1299
NCIH1339_LUNG	NCI-H1339	H1339 | H-1339	F	lung	carcinoma	small_cell_carcinoma	lung_small_cell	solid		ATCC	1	1	1	1	1	1	NCIH1339
NCIH1341_LUNG	NCI-H1341	H1341	F	lung	carcinoma	small_cell_carcinoma	lung_small_cell	solid		ATCC	1	1	1	1	1	1	NCIH1341
NCIH1355_LUNG	NCI-H1355	H1355	M	lung	carcinoma	adenocarcinoma	lung_NSC	solid		ATCC	1	1	1	1	1	1	NCIH1355
NCIH1373_LUNG	NCI-H1373	H1373	M	lung	carcinoma	adenocarcinoma	lung_NSC	solid		ATCC	1	1	1	1	1	1	NCIH1373
NCIH1385_LUNG	NCI-H1385	H1385	F	lung	carcinoma	squamous_cell_carcinoma	lung_NSC	solid		ATCC	1	1	1		1		NCIH1385
NCIH1395_LUNG	NCI-H1395	H1395	F	lung	carcinoma	adenocarcinoma	lung_NSC	solid		ATCC	1		1		1	1	NCIH1395
NCIH1435_LUNG	NCI-H1435	H1435	F	lung	carcinoma	non_small_cell_carcinoma	lung_NSC	solid		ATCC	1	1	1		1	1	NCIH1435
NCIH1436_LUNG	NCI-H1436	H1436	M	lung	carcinoma	small_cell_carcinoma	lung_small_cell	solid		ATCC	1	1	1		1		NCIH1436
NCIH1437_LUNG	NCI-H1437	H1437	M	lung	carcinoma	adenocarcinoma	lung_NSC	solid		ATCC	1	1	1		1		NCIH1437
NCIH146_LUNG	NCI-H146	H146	M	lung	carcinoma	small_cell_carcinoma	lung_small_cell	solid		ATCC	1	1	1		1		NCIH146
NCIH1563_LUNG	NCI-H1563	H1563	M	lung	carcinoma	adenocarcinoma	lung_NSC	solid		ATCC	1	1	1	1	1	1	NCIH1563
NCIH1568_LUNG	NCI-H1568	H1568	F	lung	carcinoma	non_small_cell_carcinoma	lung_NSC	solid		ATCC	1	1	1	1	1	1	NCIH1568
NCIH1573_LUNG	NCI-H1573	H1573	F	lung	carcinoma	adenocarcinoma	lung_NSC	solid		ATCC	1	1	1	1	1	1	NCIH1573
NCIH1581_LUNG	NCI-H1581	H1581	M	lung	carcinoma	large_cell_carcinoma	lung_NSC	solid		ATCC	1	1	1	1	1	1	NCIH1581
NCIH1618_LUNG	NCI-H1618	H1618	F	lung	carcinoma	small_cell_carcinoma	lung_small_cell	solid		ATCC	1	1	1		1		NCIH1618
NCIH1623_LUNG	NCI-H1623	H1623	M	lung	carcinoma	adenocarcinoma	lung_NSC	solid		ATCC	1	1	1		1	1	NCIH1623
NCIH1648_LUNG	NCI-H1648	H1648	M	lung	carcinoma	adenocarcinoma	lung_NSC	solid		ATCC	1	1	1	1	1		NCIH1648
NCIH1650_LUNG	NCI-H1650	H1650	M	lung	carcinoma	bronchioloalveolar_adenocarcinoma	lung_NSC	solid		ATCC	1	1	1	1	1	1	NCIH1650
NCIH1651_LUNG	NCI-H1651	H1651	M	lung	carcinoma	adenocarcinoma	lung_NSC	solid		ATCC	1	1	1	1	1	1	NCIH1651
NCIH1666_LUNG	NCI-H1666	H1666	F	lung	carcinoma	bronchioloalveolar_adenocarcinoma	lung_NSC	solid		ATCC	1	1	1	1	1	1	NCIH1666
NCIH1693_LUNG	NCI-H1693	H1693	F	lung	carcinoma	adenocarcinoma	lung_NSC	solid		ATCC	1	1	1	1	1	1	NCIH1693
NCIH1694_LUNG	NCI-H1694	H1694	M	lung	carcinoma	small_cell_carcinoma	lung_small_cell	solid		ATCC	1	1	1	1	1		NCIH1694
NCIH1703_LUNG	NCI-H1703	H1703	M	lung	carcinoma	adenocarcinoma	lung_NSC	solid		ATCC	1	1	1	1	1	1	NCIH1703
NCIH1734_LUNG	NCI-H1734	H1734	F	lung	carcinoma	adenocarcinoma	lung_NSC	solid		ATCC	1	1	1		1	1	NCIH1734
NCIH1755_LUNG	NCI-H1755	H1755	F	lung	carcinoma	adenocarcinoma	lung_NSC	solid		ATCC	1	1	1		1	1	NCIH1755
NCIH1781_LUNG	NCI-H1781	H1781	F	lung	carcinoma	bronchioloalveolar_adenocarcinoma	lung_NSC	solid		ATCC	1	1	1		1		NCIH1781
NCIH1792_LUNG	NCI-H1792	H1792	M	lung	carcinoma	adenocarcinoma	lung_NSC	solid		ATCC	1	1	1	1	1	1	NCIH1792
NCIH1793_LUNG	NCI-H1793	H1793	F	lung	carcinoma	non_small_cell_carcinoma	lung_NSC	solid		ATCC	1	1	1	1	1	1	NCIH1793
NCIH1836_LUNG	NCI-H1836	H1836	M	lung	carcinoma	small_cell_carcinoma	lung_small_cell	solid		ATCC	1	1	1		1		NCIH1836
NCIH1838_LUNG	NCI-H1838	H1838	F	lung	carcinoma	non_small_cell_carcinoma	lung_NSC	solid		ATCC	1	1	1		1	1	NCIH1838
NCIH1869_LUNG	NCI-H1869	H1869	M	lung	carcinoma	squamous_cell_carcinoma	lung_NSC	solid		ATCC	1	1	1	1	1	1	NCIH1869
NCIH1876_LUNG	NCI-H1876	H1876	M	lung	carcinoma	small_cell_carcinoma	lung_small_cell	solid		ATCC	1	1	1		1		NCIH1876
NCIH1915_LUNG	NCI-H1915	H1915	F	lung	carcinoma	large_cell_carcinoma	lung_NSC	solid		ATCC	1	1	1	1	1	1	NCIH1915
NCIH1930_LUNG	NCI-H1930	H1930	M	lung	carcinoma	small_cell_carcinoma	lung_small_cell	solid		ATCC	1	1	1		1		NCIH1930
NCIH1944_LUNG	NCI-H1944	H1944	F	lung	carcinoma	non_small_cell_carcinoma	lung_NSC	solid		ATCC	1	1	1	1	1	1	NCIH1944
NCIH196_LUNG	NCI-H196	H196	M	lung	carcinoma	small_cell_carcinoma	lung_small_cell	solid		ATCC	1	1	1		1	1	NCIH196
NCIH1963_LUNG	NCI-H1963	H-1963 | H1963	M	lung	carcinoma	small_cell_carcinoma	lung_small_cell	solid		ATCC	1	1	1		1		NCIH1963
NCIH1975_LUNG	NCI-H1975	H1975	F	lung	carcinoma	non_small_cell_carcinoma	lung_NSC	solid		ATCC	1	1	1	1	1		NCIH1975
NCIH2009_LUNG	NCI-H2009	H2009	F	lung	carcinoma	adenocarcinoma	lung_NSC	solid		ATCC	1	1	1	1	1	1	NCIH2009
NCIH2023_LUNG	NCI-H2023	H2023	M	lung	carcinoma	adenocarcinoma	lung_NSC	solid		ATCC	1	1	1	1	1	1	NCIH2023
NCIH2029_LUNG	NCI-H2029	H2029	F	lung	carcinoma	small_cell_carcinoma	lung_small_cell	solid		ATCC	1	1	1		1	1	NCIH2029
NCIH2030_LUNG	NCI-H2030	H2030	M	lung	carcinoma	non_small_cell_carcinoma	lung_NSC	solid		ATCC	1	1	1	1	1	1	NCIH2030
NCIH2052_PLEURA	NCI-H2052	H2052	M	pleura	mesothelioma		mesothelioma	solid		ATCC	1	1	1	1	1	1	NCIH2052
NCIH2066_LUNG	NCI-H2066	H2066	F	lung	carcinoma	small_cell_carcinoma	lung_small_cell	solid		ATCC	1	1	1		1		NCIH2066
NCIH2081_LUNG	NCI-H2081	H2081	F	lung	carcinoma	small_cell_carcinoma	lung_small_cell	solid		ATCC	1	1	1		1		NCIH2081
NCIH2085_LUNG	NCI-H2085	H2085	M	lung	carcinoma	adenocarcinoma	lung_NSC	solid		ATCC	1		1	1	1	1	NCIH2085
NCIH2087_LUNG	NCI-H2087	H2087	M	lung	carcinoma	adenocarcinoma	lung_NSC	solid		ATCC	1	1	1	1	1	1	NCIH2087
NCIH209_LUNG	NCI-H209	H-209 | H209	M	lung	carcinoma	small_cell_carcinoma	lung_small_cell	solid		ATCC	1	1	1		1		NCIH209
NCIH2106_LUNG	NCI-H2106	H2106	M	lung	carcinoma	non_small_cell_carcinoma	lung_NSC	solid		ATCC	1	1	1		1		NCIH2106
NCIH211_LUNG	NCI-H211	H211	F	lung	carcinoma	small_cell_carcinoma	lung_small_cell	solid		ATCC	1	1	1	1	1	1	NCIH211
NCIH2110_LUNG	NCI-H2110	H2110		lung	carcinoma	non_small_cell_carcinoma	lung_NSC	solid		ATCC	1	1	1		1	1	NCIH2110
NCIH2122_LUNG	NCI-H2122	H2122	F	lung	carcinoma	adenocarcinoma	lung_NSC	solid		ATCC	1	1	1	1	1	1	NCIH2122
NCIH2126_LUNG	NCI-H2126	H2126	M	lung	carcinoma	adenocarcinoma	lung_NSC	solid		ATCC	1	1	1		1	1	NCIH2126
NCIH2141_LUNG	NCI-H2141	H2141	M	lung	carcinoma	small_cell_carcinoma	lung_small_cell	solid		ATCC	1	1	1		1		NCIH2141
NCIH2170_LUNG	NCI-H2170	H2170	M	lung	carcinoma	squamous_cell_carcinoma	lung_NSC	solid		ATCC	1	1	1	1	1	1	NCIH2170
NCIH2171_LUNG	NCI-H2171	H2171 | H-2171	M	lung	carcinoma	small_cell_carcinoma	lung_small_cell	solid		ATCC	1	1	1		1		NCIH2171
NCIH2172_LUNG	NCI-H2172	H2172	F	lung	carcinoma	non_small_cell_carcinoma	lung_NSC	solid		ATCC	1	1	1	1	1	1	NCIH2172
NCIH2196_LUNG	NCI-H2196	H2196	M	lung	carcinoma	small_cell_carcinoma	lung_small_cell	solid		ATCC	1	1	1		1	1	NCIH2196
NCIH2227_LUNG	NCI-H2227	H2227	M	lung	carcinoma	small_cell_carcinoma	lung_small_cell	solid		ATCC	1	1	1		1		NCIH2227
NCIH2228_LUNG	NCI-H2228	H2228	F	lung	carcinoma	adenocarcinoma	lung_NSC	solid		ATCC	1	1	1	1	1	1	NCIH2228
NCIH226_LUNG	NCI-H226	H226	M	lung	carcinoma	squamous_cell_carcinoma	lung_NSC	solid		ATCC	1	1	1	1	1	1	NCIH226
NCIH2286_LUNG	NCI-H2286	H2286	F	lung	carcinoma	small_cell_carcinoma	lung_small_cell	solid		ATCC	1	1	1	1	1	1	NCIH2286
NCIH2291_LUNG	NCI-H2291	H2291	M	lung	carcinoma	adenocarcinoma	lung_NSC	solid		ATCC	1	1	1		1	1	NCIH2291
NCIH23_LUNG	NCI-H23	H23	M	lung	carcinoma	non_small_cell_carcinoma	lung_NSC	solid		ATCC	1	1	1	1	1	1	NCIH23
NCIH2342_LUNG	NCI-H2342	H2342	M	lung	carcinoma	adenocarcinoma	lung_NSC	solid		ATCC	1	1	1		1	1	NCIH2342
NCIH2347_LUNG	NCI-H2347	H2347	F	lung	carcinoma	adenocarcinoma	lung_NSC	solid		ATCC	1	1	1		1		NCIH2347
NCIH2405_LUNG	NCI-H2405	H2405	M	lung	carcinoma	adenocarcinoma	lung_NSC	solid		ATCC	1	1	1		1	1	NCIH2405
NCIH2444_LUNG	NCI-H2444	H2444	M	lung	carcinoma	non_small_cell_carcinoma	lung_NSC	solid		ATCC	1	1	1	1	1	1	NCIH2444
NCIH2452_PLEURA	NCI-H2452	H2452	M	pleura	mesothelioma		mesothelioma	solid		ATCC	1	1	1	1	1	1	NCIH2452
NCIH28_PLEURA	NCI-H28	H28	M	pleura	mesothelioma		mesothelioma	solid		ATCC	1		1	1	1	1	NCIH28
NCIH292_LUNG	NCI-H292		F	lung	carcinoma	mucoepidermoid_carcinoma	lung_NSC	solid		ATCC	1		1		1	1	NCIH292
NCIH322_LUNG	NCI-H322	H322 | NCI-H322M	M	lung	carcinoma	adenocarcinoma	lung_NSC	solid		ECACC	1		1	1	1	1	NCIH322
NCIH3255_LUNG	NCIH3255														1		NCIH3255
NCIH358_LUNG	NCI-H358	H358	M	lung	carcinoma	bronchioloalveolar_adenocarcinoma	lung_NSC	solid		ATCC	1	1	1	1	1	1	NCIH358
NCIH441_LUNG	NCI-H441	H441	M	lung	carcinoma	adenocarcinoma	lung_NSC	solid		ATCC	1	1	1	1	1	1	NCIH441
NCIH446_LUNG	NCI-H446	H446	M	lung	carcinoma	small_cell_carcinoma	lung_small_cell	solid		ATCC	1	1	1		1	1	NCIH446
NCIH460_LUNG	NCI-H460	H460	M	lung	carcinoma	large_cell_carcinoma	lung_NSC	solid		ATCC	1	1	1	1	1	1	NCIH460
NCIH508_LARGE_INTESTINE	NCI-H508	H508	M	large_intestine	carcinoma	adenocarcinoma	colorectal	solid		ATCC	1	1	1		1	1	NCIH508
NCIH510_LUNG	NCI-H510	H510	M	lung	carcinoma	small_cell_carcinoma	lung_small_cell	solid		ATCC	1	1	1		1		NCIH510
NCIH520_LUNG	NCI-H520	H520	M	lung	carcinoma	squamous_cell_carcinoma	lung_NSC	solid		ATCC	1	1	1	1	1	1	NCIH520
NCIH522_LUNG	NCI-H522	H522	M	lung	carcinoma	non_small_cell_carcinoma	lung_NSC	solid		ATCC	1	1	1	1	1	1	NCIH522
NCIH524_LUNG	NCI-H524	H524	M	lung	carcinoma	small_cell_carcinoma	lung_small_cell	solid		ATCC	1	1	1		1	1	NCIH524
NCIH526_LUNG	NCI-H526	H526	M	lung	carcinoma	small_cell_carcinoma	lung_small_cell	solid		ATCC	1	1	1		1		NCIH526
NCIH596_LUNG	NCI-H596	H596	M	lung	carcinoma	mixed_adenosquamous_carcinoma	lung_NSC	solid		ATCC	1	1	1		1		NCIH596
NCIH647_LUNG	NCI-H647	H647	M	lung	carcinoma	mixed_adenosquamous_carcinoma	lung_NSC	solid		ATCC	1	1	1	1	1	1	NCIH647
NCIH650_LUNG	NCI-H650	H650	M	lung	carcinoma	bronchioloalveolar_adenocarcinoma	lung_NSC	solid		ATCC	1	1	1	1	1	1	NCIH650
NCIH660_PROSTATE	NCI-H660	H660	M	prostate	carcinoma	small_cell_carcinoma	prostate	solid		ATCC	1	1	1		1		NCIH660
NCIH661_LUNG	NCI-H661	H661	M	lung	carcinoma	large_cell_carcinoma	lung_NSC	solid		ATCC	1	1	1	1	1	1	NCIH661
NCIH684_LIVER	NCIH684														1		NCIH684
NCIH69_LUNG	NCI-H69	H69	M	lung	carcinoma	small_cell_carcinoma	lung_small_cell	solid		ATCC	1	1	1		1		NCIH69
NCIH716_LARGE_INTESTINE	NCI-H716	H716		large_intestine	carcinoma	adenocarcinoma	colorectal	solid		ATCC	1	1	1		1		NCIH716
NCIH727_LUNG	NCI-H727	H727	F	lung	carcinoid-endocrine_tumour		other	solid		ATCC	1	1	1	1	1	1	NCIH727
NCIH747_LARGE_INTESTINE	NCI-H747	H747	M	large_intestine	carcinoma	adenocarcinoma	colorectal	solid		ATCC	1	1	1	1	1	1	NCIH747
NCIH810_LUNG	NCI-H810	H810	M	lung	carcinoma	large_cell_carcinoma	lung_NSC	solid		ATCC	1	1	1	1	1	1	NCIH810
NCIH82_LUNG	NCI-H82	H82	M	lung	carcinoma	small_cell_carcinoma	lung_small_cell	solid		ATCC	1	1	1		1		NCIH82
NCIH838_LUNG	NCI-H838	H838	M	lung	carcinoma	non_small_cell_carcinoma	lung_NSC	solid		ATCC	1	1	1		1	1	NCIH838
NCIH841_LUNG	NCI-H841	H841	M	lung	carcinoma	small_cell_carcinoma	lung_small_cell	solid		ATCC	1	1	1		1	1	NCIH841
NCIH854_LUNG	NCI-H854	H854		lung	carcinoma	adenocarcinoma	lung_NSC	solid		KCLB	1	1	1		1		NCIH854
NCIH889_LUNG	NCI-H889	H889	F	lung	carcinoma	small_cell_carcinoma	lung_small_cell	solid		ATCC	1	1	1		1		NCIH889
NCIH929_HAEMATOPOIETIC_AND_LYMPHOID_TISSUE	NCI-H929	H929	F	haematopoietic_and_lymphoid_tissue	lymphoid_neoplasm	plasma_cell_myeloma	multiple_myeloma	haematopoietic		ATCC	1	1	1		1		NCIH929
NCIN87_STOMACH	NCI-N87	N87	M	stomach	carcinoma		stomach	solid		ATCC	1	1	1	1	1	1	NCIN87
NCO2_HAEMATOPOIETIC_AND_LYMPHOID_TISSUE	NCO2		F	haematopoietic_and_lymphoid_tissue	haematopoietic_neoplasm	chronic_myeloid_leukaemia	CML	haematopoietic		HSRRB	1	1	1	1	1		NCO2
NH6_AUTONOMIC_GANGLIA	NH-6			autonomic_ganglia	neuroblastoma		neuroblastoma	solid		HSRRB	1	1	1		1	1	NH6
NIHOVCAR3_OVARY	NIH:OVCAR-3	OVCAR-3 | NCI:OVCAR-3	F	ovary	carcinoma		ovary	solid		ATCC	1	1	1	1	1		NIHOVCAR3
NMCG1_CENTRAL_NERVOUS_SYSTEM	NMC-G1			central_nervous_system	glioma		glioma	solid		HSRRB	1	1	1		1	1	NMCG1
NOMO1_HAEMATOPOIETIC_AND_LYMPHOID_TISSUE	NOMO-1		F	haematopoietic_and_lymphoid_tissue	haematopoietic_neoplasm	acute_myeloid_leukaemia	AML	haematopoietic		HSRRB	1		1		1		NOMO1
NUDHL1_HAEMATOPOIETIC_AND_LYMPHOID_TISSUE	NU-DHL-1		M	haematopoietic_and_lymphoid_tissue	lymphoid_neoplasm	diffuse_large_B_cell_lymphoma	lymphoma_DLBCL	haematopoietic		DSMZ	1	1	1		1		NUDHL1
NUDUL1_HAEMATOPOIETIC_AND_LYMPHOID_TISSUE	NU-DUL-1		M	haematopoietic_and_lymphoid_tissue	lymphoid_neoplasm	B_cell_lymphoma_unspecified	lymphoma_other	haematopoietic		DSMZ	1	1	1		1		NUDUL1
NUGC2_STOMACH	NUGC-2		F	stomach	carcinoma	adenocarcinoma	stomach	solid		HSRRB	1		1		1		NUGC2
NUGC3_STOMACH	NUGC-3		M	stomach	carcinoma		stomach	solid		HSRRB	1	1	1	1	1	1	NUGC3
NUGC4_STOMACH	NUGC-4			stomach	carcinoma	signet_ring_adenocarcinoma	stomach	solid		RIKEN	1	1	1	1	1		NUGC4
OAW28_OVARY	OAW28		F	ovary	carcinoma		ovary	solid		ECACC	1	1	1		1	1	OAW28
OAW42_OVARY	OAW42		F	ovary	carcinoma		ovary	solid		ECACC	1	1	1		1	1	OAW42
OC314_OVARY	OC 314		F	ovary	carcinoma	serous_carcinoma	ovary	solid	Identical lines: OC314, OC315 and OC316 share high SNP identity	ICLC	1		1	1	1	1	OC314
OC315_OVARY	OC315														1		OC315
OC316_OVARY	OC 316		F	ovary	carcinoma	adenocarcinoma	ovary	solid	Identical lines: OC314, OC315 and OC316 share high SNP identity	ICLC	1	1	1	1	1		OC316
OCIAML2_HAEMATOPOIETIC_AND_LYMPHOID_TISSUE	OCI-AML2		M	haematopoietic_and_lymphoid_tissue	haematopoietic_neoplasm	acute_myeloid_leukaemia	AML	haematopoietic		DSMZ	1	1	1	1	1		OCIAML2
OCIAML3_HAEMATOPOIETIC_AND_LYMPHOID_TISSUE	OCI-AML3		M	haematopoietic_and_lymphoid_tissue	haematopoietic_neoplasm	acute_myeloid_leukaemia	AML	haematopoietic		DSMZ	1	1	1		1		OCIAML3
OCIAML5_HAEMATOPOIETIC_AND_LYMPHOID_TISSUE	OCI-AML5		M	haematopoietic_and_lymphoid_tissue	haematopoietic_neoplasm	acute_myeloid_leukaemia	AML	haematopoietic		DSMZ	1	1	1	1	1		OCIAML5
OCILY10_HAEMATOPOIETIC_AND_LYMPHOID_TISSUE	OCILY10														1		OCILY10
OCILY19_HAEMATOPOIETIC_AND_LYMPHOID_TISSUE	OCI-LY-19		F	haematopoietic_and_lymphoid_tissue	lymphoid_neoplasm	diffuse_large_B_cell_lymphoma	lymphoma_DLBCL	haematopoietic		DSMZ	1	1	1		1		OCILY19
OCILY3_HAEMATOPOIETIC_AND_LYMPHOID_TISSUE	OCI-LY3			haematopoietic_and_lymphoid_tissue	lymphoid_neoplasm	diffuse_large_B_cell_lymphoma	lymphoma_DLBCL	haematopoietic		Academic Lab	1	1	1		1		OCILY3
OCIM1_HAEMATOPOIETIC_AND_LYMPHOID_TISSUE	OCI-M1			haematopoietic_and_lymphoid_tissue	haematopoietic_neoplasm	acute_myeloid_leukaemia	AML	haematopoietic		DSMZ	1	1	1		1		OCIM1
OCUM1_STOMACH	OCUM-1		F	stomach	carcinoma	diffuse_adenocarcinoma	stomach	solid		HSRRB	1	1	1	1	1	1	OCUM1
OE19_OESOPHAGUS	OE19		M	oesophagus	carcinoma	adenocarcinoma	esophagus	solid		ECACC	1	1	1		1	1	OE19
OE33_OESOPHAGUS	OE33		F	oesophagus	other	metaplasia	esophagus	solid		ECACC	1	1	1	1	1	1	OE33
OELE_OVARY	OELE														1		OELE
ONCODG1_OVARY	ONCODG1														1	1	ONCODG1
ONS76_CENTRAL_NERVOUS_SYSTEM	ONS-76		F	central_nervous_system	primitive_neuroectodermal_tumour-medulloblastoma		medulloblastoma	solid		HSRRB	1	1	1	1	1	1	ONS76
OPM2_HAEMATOPOIETIC_AND_LYMPHOID_TISSUE	OPM-2		F	haematopoietic_and_lymphoid_tissue	lymphoid_neoplasm	plasma_cell_myeloma	multiple_myeloma	haematopoietic		DSMZ	1	1	1	1	1		OPM2
OSRC2_KIDNEY	OSRC2														1	1	OSRC2
OUMS23_LARGE_INTESTINE	OUMS-23			large_intestine	carcinoma	adenocarcinoma	colorectal	solid		HSRRB	1	1	1		1	1	OUMS23
OUMS27_BONE	OUMS-27		M	bone	chondrosarcoma		chondrosarcoma	solid		HSRRB	1	1	1		1		OUMS27
OV56_OVARY	OV56		F	ovary	carcinoma		ovary	solid		ECACC	1	1	1		1	1	OV56
OV7_OVARY	OV7		F	ovary	carcinoma		ovary	solid		ECACC	1		1		1	1	OV7
OV90_OVARY	OV-90		F	ovary	carcinoma	mixed_carcinoma	ovary	solid		ATCC	1	1	1	1	1	1	OV90
OVCAR4_OVARY	OVCAR-4		F	ovary	carcinoma		ovary	solid		NCI/DCTD	1	1	1	1	1	1	OVCAR4
OVCAR8_OVARY	OVCAR-8		F	ovary	carcinoma		ovary	solid		NCI/DCTD	1	1	1	1	1	1	OVCAR8
OVISE_OVARY	OVISE		F	ovary	carcinoma	clear_cell_carcinoma	ovary	solid		HSRRB	1	1	1		1	1	OVISE
OVK18_OVARY	OVK18			ovary	carcinoma	endometrioid_carcinoma	ovary	solid		RIKEN	1	1	1		1	1	OVK18
OVKATE_OVARY	OVKATE		F	ovary	carcinoma	adenocarcinoma	ovary	solid		HSRRB	1	1	1		1		OVKATE
OVMANA_OVARY	OVMANA		F	ovary	carcinoma	clear_cell_carcinoma	ovary	solid		HSRRB	1	1	1	1	1		OVMANA
OVSAHO_OVARY	OVSAHO		F	ovary	carcinoma	adenocarcinoma	ovary	solid		HSRRB	1	1	1	1	1	1	OVSAHO
OVTOKO_OVARY	OVTOKO		F	ovary	carcinoma	clear_cell_carcinoma	ovary	solid		HSRRB	1	1	1	1	1	1	OVTOKO
P12ICHIKAWA_HAEMATOPOIETIC_AND_LYMPHOID_TISSUE	P12-ICHIKAWA		M	haematopoietic_and_lymphoid_tissue	lymphoid_neoplasm	acute_lymphoblastic_T_cell_leukaemia	T-cell_ALL	haematopoietic		DSMZ	1	1	1	1	1		P12ICHIKAWA
P31FUJ_HAEMATOPOIETIC_AND_LYMPHOID_TISSUE	P31/FUJ		M	haematopoietic_and_lymphoid_tissue	haematopoietic_neoplasm	acute_myeloid_leukaemia	AML	haematopoietic		HSRRB	1	1	1	1	1		P31FUJ
P3HR1_HAEMATOPOIETIC_AND_LYMPHOID_TISSUE	P3HR-1		M	haematopoietic_and_lymphoid_tissue	lymphoid_neoplasm	Burkitt_lymphoma	lymphoma_Burkitt	haematopoietic		ATCC	1	1	1	1	1		P3HR1
PANC0203_PANCREAS	Panc 02.03		F	pancreas	carcinoma		pancreas	solid		ATCC	1	1	1	1	1	1	PANC0203
PANC0213_PANCREAS	Panc 02.13		F	pancreas	carcinoma		pancreas	solid		ATCC	1	1	1		1		PANC0213
PANC0327_PANCREAS	Panc 03.27		F	pancreas	carcinoma	ductal_carcinoma	pancreas	solid		ATCC	1	1	1	1	1	1	PANC0327
PANC0403_PANCREAS	Panc 04.03		M	pancreas	carcinoma		pancreas	solid		ATCC	1	1	1	1	1	1	PANC0403
PANC0504_PANCREAS	Panc 05.04		F	pancreas	carcinoma		pancreas	solid		ATCC	1		1		1	1	PANC0504
PANC0813_PANCREAS	Panc 08.13		M	pancreas	carcinoma	ductal_carcinoma	pancreas	solid		ATCC	1	1	1		1	1	PANC0813
PANC1_PANCREAS	PANC-1			pancreas	carcinoma	ductal_carcinoma	pancreas	solid	Identical lines: PANC-1, KP-1N and KP-1NL share high SNP identity	ATCC	1		1		1	1	PANC1
PANC1005_PANCREAS	Panc 10.05		M	pancreas	carcinoma	ductal_carcinoma	pancreas	solid	Identical lines: Panc 10.05 and PL45 were derived from the same sample	ATCC	1	1	1	1	1	1	PANC1005
PATU8902_PANCREAS	PA-TU-8902		F	pancreas	carcinoma	ductal_carcinoma	pancreas	solid		DSMZ	1	1	1	1	1	1	PATU8902
PATU8988S_PANCREAS	PA-TU-8988S		F	pancreas	carcinoma	ductal_carcinoma	pancreas	solid	Identical lines: PA-TU-8988T and PA-TU-8988S are from the same patient	DSMZ	1		1		1	1	PATU8988S
PATU8988T_PANCREAS	PA-TU-8988T		F	pancreas	carcinoma	ductal_carcinoma	pancreas	solid	Identical lines: PA-TU-8988T and PA-TU-8988S are from the same patient	DSMZ	1		1		1	1	PATU8988T
PC14_LUNG	PC-14			lung	carcinoma	non_small_cell_carcinoma	lung_NSC	solid		RIKEN	1	1	1	1	1	1	PC14
PC3_PROSTATE	PC-3		M	prostate	carcinoma	adenocarcinoma	prostate	solid		ATCC	1	1	1	1	1	1	PC3
PCM6_HAEMATOPOIETIC_AND_LYMPHOID_TISSUE	PCM6			haematopoietic_and_lymphoid_tissue	lymphoid_neoplasm	plasma_cell_myeloma	multiple_myeloma	haematopoietic		RIKEN	1	1	1		1		PCM6
PECAPJ15_UPPER_AERODIGESTIVE_TRACT	PE/CA-PJ15		M	upper_aerodigestive_tract	carcinoma	squamous_cell_carcinoma	upper_aerodigestive	solid		ECACC	1	1	1		1	1	PECAPJ15
PECAPJ34CLONEC12_UPPER_AERODIGESTIVE_TRACT	PE/CA-PJ34 (clone C12)		M	upper_aerodigestive_tract	carcinoma	squamous_cell_carcinoma	upper_aerodigestive	solid		ECACC	1	1	1		1	1	PECAPJ34CLONEC12
PECAPJ41CLONED2_UPPER_AERODIGESTIVE_TRACT	PE/CA-PJ41 (clone D2)		F	upper_aerodigestive_tract	carcinoma	squamous_cell_carcinoma	upper_aerodigestive	solid		ECACC	1	1			1	1	PECAPJ41CLONED2
PECAPJ49_UPPER_AERODIGESTIVE_TRACT	PE/CA-PJ49		M	upper_aerodigestive_tract	carcinoma	squamous_cell_carcinoma	upper_aerodigestive	solid		ECACC	1	1	1		1	1	PECAPJ49
PEER_HAEMATOPOIETIC_AND_LYMPHOID_TISSUE	PEER		F	haematopoietic_and_lymphoid_tissue	lymphoid_neoplasm	acute_lymphoblastic_T_cell_leukaemia	T-cell_ALL	haematopoietic		HSRRB	1	1	1		1		PEER
PF382_HAEMATOPOIETIC_AND_LYMPHOID_TISSUE	PF-382		F	haematopoietic_and_lymphoid_tissue	lymphoid_neoplasm	acute_lymphoblastic_T_cell_leukaemia	T-cell_ALL	haematopoietic		DSMZ	1	1	1		1		PF382
PFEIFFER_HAEMATOPOIETIC_AND_LYMPHOID_TISSUE	Pfeiffer		M	haematopoietic_and_lymphoid_tissue	lymphoid_neoplasm	diffuse_large_B_cell_lymphoma	lymphoma_DLBCL	haematopoietic		ATCC	1	1	1	1	1		PFEIFFER
PK1_PANCREAS	PK-1			pancreas	carcinoma		pancreas	solid	PK-1 is derived from the same patient as KLM-1 cells	RIKEN	1	1	1	1	1	1	PK1
PK45H_PANCREAS	PK-45H			pancreas	carcinoma		pancreas	solid		RIKEN	1	1	1	1	1	1	PK45H
PK59_PANCREAS	PK-59			pancreas	carcinoma		pancreas	solid		RIKEN	1	1	1	1	1	1	PK59
PL21_HAEMATOPOIETIC_AND_LYMPHOID_TISSUE	PL-21		M	haematopoietic_and_lymphoid_tissue	haematopoietic_neoplasm	acute_myeloid_leukaemia	AML	haematopoietic		DSMZ	1	1	1		1		PL21
PL45_PANCREAS	PL45		M	pancreas	carcinoma	ductal_carcinoma	pancreas	solid	Identical lines: Panc 10.05 and PL45 were derived from the same sample	ATCC	1		1	1	1		PL45
PLCPRF5_LIVER	PLC/PRF/5		M	liver	carcinoma	hepatocellular_carcinoma	liver	solid	Identical lines: Alexander cells and PLC/PRF/5 share high SNP identity	ATCC	1		1	1	1	1	PLCPRF5
PRECLH_PROSTATE	PRECLH														1		PRECLH
PSN1_PANCREAS	PSN1			pancreas	carcinoma	ductal_carcinoma	pancreas	solid		ECACC	1	1	1	1	1	1	PSN1
QGP1_PANCREAS	QGP-1			pancreas	carcinoma		pancreas	solid		HSRRB	1	1	1	1	1	1	QGP1
RAJI_HAEMATOPOIETIC_AND_LYMPHOID_TISSUE	Raji		M	haematopoietic_and_lymphoid_tissue	lymphoid_neoplasm	Burkitt_lymphoma	lymphoma_Burkitt	haematopoietic		ATCC	1	1	1	1	1		RAJI
RCC10RGB_KIDNEY	RCC10RGB			kidney	carcinoma	renal_cell_carcinoma	kidney	solid		RIKEN	1	1	1		1	1	RCC10RGB
RCC4_KIDNEY	RCC4														1		RCC4
RCHACV_HAEMATOPOIETIC_AND_LYMPHOID_TISSUE	RCH-ACV		F	haematopoietic_and_lymphoid_tissue	lymphoid_neoplasm	acute_lymphoblastic_leukaemia	leukemia_other	haematopoietic		DSMZ	1	1	1		1		RCHACV
RCM1_LARGE_INTESTINE	RCM-1			large_intestine	carcinoma	adenocarcinoma	colorectal	solid		HSRRB	1	1	1		1	1	RCM1
RD_SOFT_TISSUE	RD		F	soft_tissue	rhabdomyosarcoma	embryonal	soft_tissue	solid		ATCC	1	1	1	1	1	1	RD
RDES_BONE	RD-ES		M	bone	Ewings_sarcoma-peripheral_primitive_neuroectodermal_tumour		Ewings_Sarcoma	solid		ATCC	1		1		1		RDES
REC1_HAEMATOPOIETIC_AND_LYMPHOID_TISSUE	REC-1		M	haematopoietic_and_lymphoid_tissue	lymphoid_neoplasm	mantle_cell_lymphoma	lymphoma_other	haematopoietic		DSMZ	1	1	1		1		REC1
REH_HAEMATOPOIETIC_AND_LYMPHOID_TISSUE	Reh			haematopoietic_and_lymphoid_tissue	lymphoid_neoplasm	acute_lymphoblastic_B_cell_leukaemia	B-cell_ALL	haematopoietic		ATCC	1	1	1	1	1		REH
RERFGC1B_STOMACH	RERF-GC-1B		M	stomach	carcinoma		stomach	solid		HSRRB	1	1	1	1	1		RERFGC1B
RERFLCAD1_LUNG	RERF-LC-Ad1		M	lung	carcinoma	adenocarcinoma	lung_NSC	solid		HSRRB	1	1	1		1	1	RERFLCAD1
RERFLCAD2_LUNG	RERF-LC-Ad2		M	lung	carcinoma	adenocarcinoma	lung_NSC	solid		HSRRB	1	1	1		1	1	RERFLCAD2
RERFLCAI_LUNG	RERF-LC-AI		M	lung	carcinoma	squamous_cell_carcinoma	lung_NSC	solid		RIKEN	1	1	1	1	1	1	RERFLCAI
RERFLCKJ_LUNG	RERF-LC-KJ		M	lung	carcinoma	non_small_cell_carcinoma	lung_NSC	solid		HSRRB	1	1	1		1		RERFLCKJ
RERFLCMS_LUNG	RERF-LC-MS			lung	carcinoma	non_small_cell_carcinoma	lung_NSC	solid		HSRRB	1	1	1	1	1	1	RERFLCMS
RERFLCSQ1_LUNG	RERF-LC-Sq1		F	lung	carcinoma	squamous_cell_carcinoma	lung_NSC	solid		HSRRB	1	1	1		1		RERFLCSQ1
RH18_SOFT_TISSUE	RH18														1	1	RH18
RH30_SOFT_TISSUE	RH-30		M	soft_tissue	rhabdomyosarcoma	alveolar	soft_tissue	solid	Identical lines: SJRH30 and RH30 share high SNP identity	DSMZ	1		1		1	1	RH30
RH41_SOFT_TISSUE	RH-41		F	soft_tissue	rhabdomyosarcoma	alveolar	soft_tissue	solid		DSMZ	1	1	1		1	1	RH41
RI1_HAEMATOPOIETIC_AND_LYMPHOID_TISSUE	RI-1		F	haematopoietic_and_lymphoid_tissue	lymphoid_neoplasm	B_cell_lymphoma_unspecified	lymphoma_other	haematopoietic		DSMZ	1	1	1		1		RI1
RKN_SOFT_TISSUE	RKN		F	soft_tissue	leiomyosarcoma		soft_tissue	solid		HSRRB	1	1	1	1	1	1	RKN
RKO_LARGE_INTESTINE	RKO			large_intestine	carcinoma	adenocarcinoma	colorectal	solid		ATCC	1	1	1	1	1	1	RKO
RL_HAEMATOPOIETIC_AND_LYMPHOID_TISSUE	RL		M	haematopoietic_and_lymphoid_tissue	lymphoid_neoplasm	B_cell_lymphoma_unspecified	lymphoma_other	haematopoietic		ATCC	1	1	1		1		RL
RL952_ENDOMETRIUM	RL95-2		F	endometrium	carcinoma	mixed_adenosquamous_carcinoma	endometrium	solid		ATCC	1	1	1	1	1	1	RL952
RMGI_OVARY	RMG-I		F	ovary	carcinoma	clear_cell_carcinoma	ovary	solid		HSRRB	1	1	1		1	1	RMGI
RMUGS_OVARY	RMUG-S		F	ovary	carcinoma	adenocarcinoma	ovary	solid		HSRRB	1	1	1		1		RMUGS
RPMI7951_SKIN	RPMI-7951		F	skin	malignant_melanoma		melanoma	solid		ATCC	1	1	1	1	1	1	RPMI7951
RPMI8226_HAEMATOPOIETIC_AND_LYMPHOID_TISSUE	RPMI 8226		M	haematopoietic_and_lymphoid_tissue	lymphoid_neoplasm	plasma_cell_myeloma	multiple_myeloma	haematopoietic	Identical lines: RPMI 8226, COLO 775 and COLO-677 share high SNP identity. Cells Cluster by expression with Plasma cell myelomas.	ATCC	1	1	1		1		RPMI8226
RPMI8402_HAEMATOPOIETIC_AND_LYMPHOID_TISSUE	RPMI-8402		F	haematopoietic_and_lymphoid_tissue	lymphoid_neoplasm	acute_lymphoblastic_T_cell_leukaemia	T-cell_ALL	haematopoietic		DSMZ	1	1	1	1	1		RPMI8402
RS411_HAEMATOPOIETIC_AND_LYMPHOID_TISSUE	RS4;11		F	haematopoietic_and_lymphoid_tissue	lymphoid_neoplasm	acute_lymphoblastic_B_cell_leukaemia	B-cell_ALL	haematopoietic		ATCC	1	1	1		1		RS411
RS5_PLEURA	RS5														1		RS5
RT112_URINARY_TRACT	RT-112		F	urinary_tract	carcinoma	transitional_cell_carcinoma	urinary_tract	solid	RT112/84 is a clonal derivative of the RT112 cell line originally derived from a bladder carcinoma by Marshall et al. (1977)	DSMZ	1	1	1	1	1	1	RT112
RT11284_URINARY_TRACT	RT112/84		F	urinary_tract	carcinoma		urinary_tract	solid	RT112/84 is a clonal derivative of the RT112 cell line originally derived from a bladder carcinoma by Marshall et al. (1977)	ECACC	1	1	1		1		RT11284
RT4_URINARY_TRACT	RT4		M	urinary_tract	carcinoma	transitional_cell_carcinoma	urinary_tract	solid		ATCC	1	1	1	1	1	1	RT4
RVH421_SKIN	RVH-421		M	skin	malignant_melanoma		melanoma	solid		DSMZ	1		1	1	1		RVH421
S117_SOFT_TISSUE	S-117		F	soft_tissue	sarcoma		soft_tissue	solid		DSMZ	1	1	1		1		S117
SALE_LUNG	SALE														1		SALE
SAOS2_BONE	SAOS2														1	1	SAOS2
SBC5_LUNG	SBC-5			lung	carcinoma	small_cell_carcinoma	lung_small_cell	solid		HSRRB	1	1	1	1	1	1	SBC5
SCABER_URINARY_TRACT	SCaBER		M	urinary_tract	carcinoma	transitional_cell_carcinoma	urinary_tract	solid		ATCC	1	1	1	1	1	1	SCABER
SCC15_UPPER_AERODIGESTIVE_TRACT	SCC-15		M	upper_aerodigestive_tract	carcinoma	squamous_cell_carcinoma	upper_aerodigestive	solid		ATCC	1	1	1		1		SCC15
SCC25_UPPER_AERODIGESTIVE_TRACT	SCC-25		M	upper_aerodigestive_tract	carcinoma	squamous_cell_carcinoma	upper_aerodigestive	solid		ATCC	1	1	1	1	1	1	SCC25
SCC4_UPPER_AERODIGESTIVE_TRACT	SCC-4		M	upper_aerodigestive_tract	carcinoma	squamous_cell_carcinoma	upper_aerodigestive	solid		ATCC	1	1	1		1	1	SCC4
SCC9_UPPER_AERODIGESTIVE_TRACT	SCC-9		M	upper_aerodigestive_tract	carcinoma	squamous_cell_carcinoma	upper_aerodigestive	solid		ATCC	1	1	1	1	1	1	SCC9
SCLC21H_LUNG	SCLC-21H		M	lung	carcinoma	small_cell_carcinoma	lung_small_cell	solid		DSMZ	1	1	1		1		SCLC21H
SEM_HAEMATOPOIETIC_AND_LYMPHOID_TISSUE	SEM		F	haematopoietic_and_lymphoid_tissue	lymphoid_neoplasm	acute_lymphoblastic_B_cell_leukaemia	B-cell_ALL	haematopoietic		DSMZ	1	1	1		1		SEM
SET2_HAEMATOPOIETIC_AND_LYMPHOID_TISSUE	Set-2		F	haematopoietic_and_lymphoid_tissue	haematopoietic_neoplasm	essential_thrombocythaemia	leukemia_other	haematopoietic		DSMZ	1	1	1		1		SET2
SF126_CENTRAL_NERVOUS_SYSTEM	SF126			central_nervous_system	glioma	astrocytoma	glioma	solid		HSRRB	1	1	1	1	1	1	SF126
SF172_CENTRAL_NERVOUS_SYSTEM	SF172														1		SF172
SF295_CENTRAL_NERVOUS_SYSTEM	SF-295			central_nervous_system	glioma	astrocytoma_Grade_IV	glioma	solid		NCI/DCTD	1	1	1	1	1	1	SF295
SF767_CENTRAL_NERVOUS_SYSTEM	SF767														1		SF767
SH10TC_STOMACH	SH-10-TC			stomach	carcinoma		stomach	solid		RIKEN	1	1	1	1	1	1	SH10TC
SH4_SKIN	SH-4		F	skin	malignant_melanoma		melanoma	solid		ATCC	1	1	1		1	1	SH4
SHP77_LUNG	SHP-77		M	lung	carcinoma	small_cell_carcinoma	lung_small_cell	solid		ATCC	1	1	1	1	1		SHP77
SHSY5Y_AUTONOMIC_GANGLIA	SH-SY5Y		F	autonomic_ganglia	neuroblastoma		neuroblastoma	solid	Identical lines: SH-SY5Y is a subclone derived from SK-N-SH and is identical to LAN-5	ATCC	1	1	1		1		SHSY5Y
SIGM5_HAEMATOPOIETIC_AND_LYMPHOID_TISSUE	SIG-M5		M	haematopoietic_and_lymphoid_tissue	haematopoietic_neoplasm	acute_myeloid_leukaemia	AML	haematopoietic		DSMZ	1	1	1	1	1		SIGM5
SIMA_AUTONOMIC_GANGLIA	SIMA		M	autonomic_ganglia	neuroblastoma		neuroblastoma	solid		DSMZ	1	1	1	1	1	1	SIMA
SJRH30_SOFT_TISSUE	SJRH30		M	soft_tissue	rhabdomyosarcoma		soft_tissue	solid	Identical lines: SJRH30 and RH30 share high SNP identity	ATCC	1	1	1	1	1		SJRH30
SJSA1_BONE	SJSA-1		M	bone	osteosarcoma		osteosarcoma	solid		ATCC	1	1	1	1	1	1	SJSA1
SKBR3_BREAST	SK-BR-3		F	breast	carcinoma		breast	solid	Metastatic pair: SK-BR-3 and AU565 are from the same patient	ATCC	1	1	1	1	1	1	SKBR3
SKCO1_LARGE_INTESTINE	SK-CO-1		M	large_intestine	carcinoma	adenocarcinoma	colorectal	solid		ATCC	1	1	1	1	1	1	SKCO1
SKES1_BONE	SK-ES-1		M	bone	Ewings_sarcoma-peripheral_primitive_neuroectodermal_tumour		Ewings_Sarcoma	solid		ATCC	1	1	1	1	1	1	SKES1
SKHEP1_LIVER	SK-HEP-1		M	liver	carcinoma	adenocarcinoma	liver	solid		ATCC	1	1	1	1	1	1	SKHEP1
SKLMS1_SOFT_TISSUE	SK-LMS-1		F	soft_tissue	sarcoma		soft_tissue	solid		ATCC	1	1	1	1	1	1	SKLMS1
SKLU1_LUNG	SK-LU-1		F	lung	carcinoma	adenocarcinoma	lung_NSC	solid		ATCC	1	1	1	1	1	1	SKLU1
SKM1_HAEMATOPOIETIC_AND_LYMPHOID_TISSUE	SKM-1		M	haematopoietic_and_lymphoid_tissue	haematopoietic_neoplasm	acute_myeloid_leukaemia	AML	haematopoietic		HSRRB	1	1	1		1		SKM1
SKMEL1_SKIN	SK-MEL-1		M	skin	malignant_melanoma		melanoma	solid		ATCC	1	1	1		1		SKMEL1
SKMEL2_SKIN	SK-MEL-2		M	skin	malignant_melanoma		melanoma	solid		ATCC	1	1	1	1	1	1	SKMEL2
SKMEL24_SKIN	SK-MEL-24		M	skin	malignant_melanoma		melanoma	solid		ATCC	1	1	1	1	1	1	SKMEL24
SKMEL28_SKIN	SK-MEL-28		M	skin	malignant_melanoma		melanoma	solid		ATCC	1	1	1		1	1	SKMEL28
SKMEL3_SKIN	SK-MEL-3		F	skin	malignant_melanoma		melanoma	solid		ATCC	1	1	1		1	1	SKMEL3
SKMEL30_SKIN	SK-MEL-30		M	skin	malignant_melanoma		melanoma	solid		DSMZ	1	1	1	1	1	1	SKMEL30
SKMEL31_SKIN	SK-MEL-31		F	skin	malignant_melanoma		melanoma	solid		ATCC	1		1	1	1	1	SKMEL31
SKMEL5_SKIN	SK-MEL-5		F	skin	malignant_melanoma		melanoma	solid		ATCC	1	1	1	1	1	1	SKMEL5
SKMES1_LUNG	SK-MES-1		M	lung	carcinoma	squamous_cell_carcinoma	lung_NSC	solid		ATCC	1	1	1	1	1	1	SKMES1
SKMM2_HAEMATOPOIETIC_AND_LYMPHOID_TISSUE	SK-MM-2		M	haematopoietic_and_lymphoid_tissue	lymphoid_neoplasm	plasma_cell_myeloma	multiple_myeloma	haematopoietic		DSMZ	1		1	1	1		SKMM2
SKNAS_AUTONOMIC_GANGLIA	SK-N-AS		F	autonomic_ganglia	neuroblastoma		neuroblastoma	solid		ATCC	1	1	1	1	1	1	SKNAS
SKNBE2_AUTONOMIC_GANGLIA	SK-N-BE(2)		M	autonomic_ganglia	neuroblastoma		neuroblastoma	solid		ATCC	1		1	1	1	1	SKNBE2
SKNDZ_AUTONOMIC_GANGLIA	SK-N-DZ		F	autonomic_ganglia	neuroblastoma		neuroblastoma	solid		ATCC	1	1	1	1	1	1	SKNDZ
SKNFI_AUTONOMIC_GANGLIA	SK-N-FI	SK-N-F1	M	autonomic_ganglia	neuroblastoma		neuroblastoma	solid		ATCC	1	1	1	1	1	1	SKNFI
SKNMC_BONE	SK-N-MC		F	bone	Ewings_sarcoma-peripheral_primitive_neuroectodermal_tumour		Ewings_Sarcoma	solid		ATCC	1	1	1		1	1	SKNMC
SKNSH_AUTONOMIC_GANGLIA	SK-N-SH		F	autonomic_ganglia	neuroblastoma		neuroblastoma	solid	Identical lines: SH-SY5Y is a subclone derived from SK-N-SH and is identical to LAN-5	ATCC	1	1	1		1	1	SKNSH
SKOV3_OVARY	SK-OV-3		F	ovary	carcinoma	adenocarcinoma	ovary	solid		ATCC	1	1	1	1	1	1	SKOV3
SKRC20_KIDNEY	SKRC20														1		SKRC20
SKRC31_KIDNEY	SKRC31														1		SKRC31
SKUT1_SOFT_TISSUE	SK-UT-1		F	soft_tissue	leiomyosarcoma		soft_tissue	solid		ATCC	1	1	1		1	1	SKUT1
SLR20_KIDNEY	SLR20														1		SLR20
SLR21_KIDNEY	SLR21														1		SLR21
SLR23_KIDNEY	SLR23														1		SLR23
SLR24_KIDNEY	SLR24														1		SLR24
SLR25_KIDNEY	SLR25														1		SLR25
SLR26_KIDNEY	SLR26														1		SLR26
SNB19_CENTRAL_NERVOUS_SYSTEM	SNB-19		M	central_nervous_system	glioma	astrocytoma_Grade_IV	glioma	solid	Identical lines: SNB-19 and U-251 MG share high SNP identity	DSMZ	1		1		1		SNB19
SNGM_ENDOMETRIUM	SNG-M		F	endometrium	carcinoma	adenocarcinoma	endometrium	solid		HSRRB	1	1	1	1	1	1	SNGM
SNU1_STOMACH	SNU-1	NCI-SNU-1	M	stomach	carcinoma	undifferentiated_adenocarcinoma	stomach	solid		ATCC	1	1	1	1	1		SNU1
SNU1033_LARGE_INTESTINE	SNU1033														1	1	SNU1033
SNU1040_LARGE_INTESTINE	SNU-1040	NCI-SNU-1040	M	large_intestine	carcinoma		colorectal	solid		KCLB	1	1	1		1		SNU1040
SNU1041_UPPER_AERODIGESTIVE_TRACT	SNU1041														1	1	SNU1041
SNU1066_UPPER_AERODIGESTIVE_TRACT	SNU1066														1	1	SNU1066
SNU1076_UPPER_AERODIGESTIVE_TRACT	SNU-1076	NCI-SNU-1076	M	upper_aerodigestive_tract	carcinoma	squamous_cell_carcinoma	upper_aerodigestive	solid		KCLB	1	1	1		1	1	SNU1076
SNU1077_ENDOMETRIUM	SNU-1077	NCI-SNU-1077	F	endometrium	carcinoma	carcinosarcoma-malignant_mesodermal_mixed_tumour	endometrium	solid		KCLB	1	1	1		1	1	SNU1077
SNU1079_BILIARY_TRACT	SNU-1079	NCI-SNU-1079		biliary_tract	carcinoma		bile_duct	solid		KCLB	1	1	1		1	1	SNU1079
SNU1105_CENTRAL_NERVOUS_SYSTEM	SNU-1105	NCI-SNU-1105	M	central_nervous_system	glioma	astrocytoma_Grade_IV	glioma	solid		KCLB	1	1	1		1	1	SNU1105
SNU119_OVARY	SNU-119	NCI-SNU-119	F	ovary	carcinoma	adenocarcinoma	ovary	solid		KCLB	1	1	1		1	1	SNU119
SNU1196_BILIARY_TRACT	SNU-1196	NCI-SNU-1196		biliary_tract	carcinoma		bile_duct	solid		KCLB	1	1	1		1	1	SNU1196
SNU1197_LARGE_INTESTINE	SNU1197														1		SNU1197
SNU1214_UPPER_AERODIGESTIVE_TRACT	SNU-1214	NCI-SNU-1214	M	upper_aerodigestive_tract	carcinoma	squamous_cell_carcinoma	upper_aerodigestive	solid		KCLB	1	1	1		1	1	SNU1214
SNU1272_KIDNEY	SNU-1272	NCI-SNU-1272	F	kidney	carcinoma	clear_cell_renal_cell_carcinoma	kidney	solid		KCLB	1	1	1		1	1	SNU1272
SNU16_STOMACH	SNU-16	NCI-SNU-16	F	stomach	carcinoma	undifferentiated_adenocarcinoma	stomach	solid		ATCC	1		1	1	1		SNU16
SNU175_LARGE_INTESTINE	SNU-175	NCI-SNU-175	F	large_intestine	carcinoma		colorectal	solid		KCLB	1	1	1		1		SNU175
SNU182_LIVER	SNU-182	NCI-SNU-182	M	liver	carcinoma	hepatocellular_carcinoma	liver	solid		ATCC	1	1	1	1	1	1	SNU182
SNU201_CENTRAL_NERVOUS_SYSTEM	SNU-201	NCI-SNU-201	M	central_nervous_system	glioma	astrocytoma_Grade_IV	glioma	solid		KCLB	1	1	1		1	1	SNU201
SNU213_PANCREAS	SNU-213	NCI-SNU-213	M	pancreas	carcinoma		pancreas	solid		KCLB	1	1	1		1	1	SNU213
SNU216_STOMACH	SNU-216	NCI-SNU-216	F	stomach	carcinoma		stomach	solid		KCLB	1	1	1		1	1	SNU216
SNU245_BILIARY_TRACT	SNU-245	NCI-SNU-245		biliary_tract	carcinoma		bile_duct	solid		KCLB	1	1	1		1	1	SNU245
SNU283_LARGE_INTESTINE	SNU-283	NCI-SNU-283	F	large_intestine	carcinoma		colorectal	solid		KCLB	1	1	1		1		SNU283
SNU308_BILIARY_TRACT	SNU-308	NCI-SNU-308		biliary_tract	carcinoma		bile_duct	solid		KCLB	1	1	1		1	1	SNU308
SNU324_PANCREAS	SNU-324	NCI-SNU-324	M	pancreas	carcinoma		pancreas	solid		KCLB	1	1	1		1		SNU324
SNU349_KIDNEY	SNU-349	NCI-SNU-349	M	kidney	carcinoma	clear_cell_renal_cell_carcinoma	kidney	solid		KCLB	1	1	1		1		SNU349
SNU387_LIVER	SNU-387	NCI-SNU-387	F	liver	carcinoma	hepatocellular_carcinoma	liver	solid		ATCC	1	1	1	1	1	1	SNU387
SNU398_LIVER	SNU-398	NCI-SNU-398	M	liver	carcinoma	hepatocellular_carcinoma	liver	solid		ATCC	1	1	1	1	1	1	SNU398
SNU407_LARGE_INTESTINE	SNU-407	NCI-SNU-407	M	large_intestine	carcinoma		colorectal	solid		KCLB	1	1	1		1	1	SNU407
SNU410_PANCREAS	SNU-410	NCI-SNU-410	M	pancreas	carcinoma		pancreas	solid		KCLB	1	1	1		1	1	SNU410
SNU423_LIVER	SNU-423	NCI-SNU-423	M	liver	carcinoma	hepatocellular_carcinoma	liver	solid		ATCC	1	1	1	1	1	1	SNU423
SNU449_LIVER	SNU-449	NCI-SNU-449	M	liver	carcinoma	hepatocellular_carcinoma	liver	solid		ATCC	1	1	1	1	1	1	SNU449
SNU46_UPPER_AERODIGESTIVE_TRACT	SNU-46	NCI-SNU-46	M	upper_aerodigestive_tract	carcinoma	squamous_cell_carcinoma	upper_aerodigestive	solid		KCLB	1	1	1		1	1	SNU46
SNU466_CENTRAL_NERVOUS_SYSTEM	SNU-466	NCI-SNU-466	M	central_nervous_system	glioma	astrocytoma_Grade_IV	glioma	solid		KCLB	1	1	1		1	1	SNU466
SNU475_LIVER	SNU-475	NCI-SNU-475	M	liver	carcinoma	hepatocellular_carcinoma	liver	solid		ATCC	1	1	1	1	1	1	SNU475
SNU478_BILIARY_TRACT	SNU-478	NCI-SNU-478		biliary_tract	carcinoma		bile_duct	solid		KCLB	1	1	1		1	1	SNU478
SNU489_CENTRAL_NERVOUS_SYSTEM	SNU-489	NCI-SNU-489	M	central_nervous_system	glioma	astrocytoma_Grade_IV	glioma	solid		KCLB	1	1	1		1	1	SNU489
SNU5_STOMACH	SNU-5	NCI-SNU-5	F	stomach	carcinoma	undifferentiated_adenocarcinoma	stomach	solid		ATCC	1	1	1		1		SNU5
SNU503_LARGE_INTESTINE	SNU-503	NCI-SNU-503	M	large_intestine	carcinoma		colorectal	solid		KCLB	1	1	1		1	1	SNU503
SNU520_STOMACH	SNU-520	NCI-SNU-520	F	stomach	carcinoma		stomach	solid		KCLB	1	1	1		1		SNU520
SNU601_STOMACH	SNU-601	NCI-SNU-601	M	stomach	carcinoma		stomach	solid		KCLB	1	1	1		1	1	SNU601
SNU61_LARGE_INTESTINE	SNU-61	NCI-SNU-61	M	large_intestine	carcinoma		colorectal	solid		KCLB	1		1		1	1	SNU61
SNU620_STOMACH	SNU-620	NCI-SNU-620	F	stomach	carcinoma		stomach	solid		KCLB	1	1	1		1		SNU620
SNU626_CENTRAL_NERVOUS_SYSTEM	SNU-626	NCI-SNU-626	M	central_nervous_system	glioma	astrocytoma_Grade_IV	glioma	solid		KCLB	1	1	1		1	1	SNU626
SNU668_STOMACH	SNU-668	NCI-SNU-668	M	stomach	carcinoma	signet_ring_adenocarcinoma	stomach	solid		KCLB	1	1	1		1	1	SNU668
SNU685_ENDOMETRIUM	SNU-685	NCI-SNU-685	F	endometrium	carcinoma	carcinosarcoma-malignant_mesodermal_mixed_tumour	endometrium	solid		KCLB	1	1	1		1	1	SNU685
SNU719_STOMACH	SNU-719	NCI-SNU-719	M	stomach	carcinoma		stomach	solid		KCLB	1	1	1		1	1	SNU719
SNU738_CENTRAL_NERVOUS_SYSTEM	SNU-738	NCI-SNU-738	M	central_nervous_system	glioma	oligodendroglioma	glioma	solid		KCLB	1	1	1		1	1	SNU738
SNU761_LIVER	SNU-761	NCI-SNU-761	M	liver	carcinoma	hepatocellular_carcinoma	liver	solid		KCLB	1	1	1		1	1	SNU761
SNU8_OVARY	SNU8														1	1	SNU8
SNU81_LARGE_INTESTINE	SNU-81	NCI-SNU-81	M	large_intestine	carcinoma		colorectal	solid		KCLB	1	1	1		1	1	SNU81
SNU840_OVARY	SNU-840	NCI-SNU-840	F	ovary	carcinoma	Brenner_tumour	ovary	solid		KCLB	1	1	1		1	1	SNU840
SNU869_BILIARY_TRACT	SNU869														1	1	SNU869
SNU878_LIVER	SNU-878	NCI-SNU-878	F	liver	carcinoma	hepatocellular_carcinoma	liver	solid		KCLB	1	1	1		1	1	SNU878
SNU886_LIVER	SNU-886	NCI-SNU-886	M	liver	carcinoma	hepatocellular_carcinoma	liver	solid		KCLB	1	1	1		1	1	SNU886
SNU899_UPPER_AERODIGESTIVE_TRACT	SNU-899	NCI-SNU-899	M	upper_aerodigestive_tract	carcinoma	squamous_cell_carcinoma	upper_aerodigestive	solid		KCLB	1	1	1		1	1	SNU899
SNUC1_LARGE_INTESTINE	SNU-C1		M	large_intestine	carcinoma	adenocarcinoma	colorectal	solid		ATCC	1		1		1		SNUC1
SNUC2A_LARGE_INTESTINE	SNU-C2A		F	large_intestine	carcinoma	adenocarcinoma	colorectal	solid		ATCC	1	1	1	1	1	1	SNUC2A
SNUC4_LARGE_INTESTINE	SNU-C4		M	large_intestine	carcinoma	adenocarcinoma	colorectal	solid		KCLB	1	1	1		1	1	SNUC4
SNUC5_LARGE_INTESTINE	SNU-C5		F	large_intestine	carcinoma	adenocarcinoma	colorectal	solid		KCLB	1	1	1		1	1	SNUC5
SQ1_LUNG	Sq-1			lung	carcinoma	squamous_cell_carcinoma	lung_NSC	solid		RIKEN	1	1	1	1	1	1	SQ1
SR786_HAEMATOPOIETIC_AND_LYMPHOID_TISSUE	SR-786	SR	M	haematopoietic_and_lymphoid_tissue	lymphoid_neoplasm	anaplastic_large_cell_lymphoma	lymphoma_other	haematopoietic		DSMZ	1	1	1		1		SR786
ST486_HAEMATOPOIETIC_AND_LYMPHOID_TISSUE	ST486		F	haematopoietic_and_lymphoid_tissue	lymphoid_neoplasm	Burkitt_lymphoma	lymphoma_Burkitt	haematopoietic		ATCC	1	1	1		1		ST486
SU8686_PANCREAS	SU.86.86		F	pancreas	carcinoma	ductal_carcinoma	pancreas	solid		ATCC	1	1	1	1	1	1	SU8686
SUDHL1_HAEMATOPOIETIC_AND_LYMPHOID_TISSUE	SU-DHL-1		M	haematopoietic_and_lymphoid_tissue	lymphoid_neoplasm	anaplastic_large_cell_lymphoma	lymphoma_other	haematopoietic		DSMZ	1	1	1		1		SUDHL1
SUDHL10_HAEMATOPOIETIC_AND_LYMPHOID_TISSUE	SU-DHL-10		M	haematopoietic_and_lymphoid_tissue	lymphoid_neoplasm	diffuse_large_B_cell_lymphoma	lymphoma_DLBCL	haematopoietic		DSMZ	1	1	1	1	1		SUDHL10
SUDHL4_HAEMATOPOIETIC_AND_LYMPHOID_TISSUE	SU-DHL-4		M	haematopoietic_and_lymphoid_tissue	lymphoid_neoplasm	diffuse_large_B_cell_lymphoma	lymphoma_DLBCL	haematopoietic		DSMZ	1	1	1	1	1		SUDHL4
SUDHL5_HAEMATOPOIETIC_AND_LYMPHOID_TISSUE	SU-DHL-5		F	haematopoietic_and_lymphoid_tissue	lymphoid_neoplasm	diffuse_large_B_cell_lymphoma	lymphoma_DLBCL	haematopoietic		DSMZ	1	1	1		1		SUDHL5
SUDHL6_HAEMATOPOIETIC_AND_LYMPHOID_TISSUE	SU-DHL-6		M	haematopoietic_and_lymphoid_tissue	lymphoid_neoplasm	diffuse_large_B_cell_lymphoma	lymphoma_DLBCL	haematopoietic		DSMZ	1	1	1	1	1		SUDHL6
SUDHL8_HAEMATOPOIETIC_AND_LYMPHOID_TISSUE	SU-DHL-8		M	haematopoietic_and_lymphoid_tissue	lymphoid_neoplasm	diffuse_large_B_cell_lymphoma	lymphoma_DLBCL	haematopoietic		DSMZ	1	1	1	1	1		SUDHL8
SUIT2_PANCREAS	SUIT-2		M	pancreas	carcinoma	ductal_carcinoma	pancreas	solid		HSRRB	1		1	1	1	1	SUIT2
SUPB15_HAEMATOPOIETIC_AND_LYMPHOID_TISSUE	SUP-B15		M	haematopoietic_and_lymphoid_tissue	lymphoid_neoplasm	acute_lymphoblastic_B_cell_leukaemia	B-cell_ALL	haematopoietic		ATCC	1	1	1		1		SUPB15
SUPHD1_HAEMATOPOIETIC_AND_LYMPHOID_TISSUE	SUP-HD1		M	haematopoietic_and_lymphoid_tissue	lymphoid_neoplasm	Hodgkin_lymphoma	lymphoma_Hodgkin	haematopoietic		DSMZ	1	1	1		1		SUPHD1
SUPM2_HAEMATOPOIETIC_AND_LYMPHOID_TISSUE	SUP-M2		F	haematopoietic_and_lymphoid_tissue	lymphoid_neoplasm	anaplastic_large_cell_lymphoma	lymphoma_other	haematopoietic		DSMZ	1	1	1	1	1		SUPM2
SUPT1_HAEMATOPOIETIC_AND_LYMPHOID_TISSUE	SUP-T1		M	haematopoietic_and_lymphoid_tissue	lymphoid_neoplasm	acute_lymphoblastic_T_cell_leukaemia	T-cell_ALL	haematopoietic		ATCC	1		1	1	1		SUPT1
SUPT11_HAEMATOPOIETIC_AND_LYMPHOID_TISSUE	SUP-T11		M	haematopoietic_and_lymphoid_tissue	lymphoid_neoplasm	peripheral_T_cell_lymphoma_unspecified	lymphoma_other	haematopoietic		DSMZ	1	1	1		1		SUPT11
SW1088_CENTRAL_NERVOUS_SYSTEM	SW 1088		M	central_nervous_system	glioma		glioma	solid		ATCC	1	1	1	1	1	1	SW1088
SW1116_LARGE_INTESTINE	SW1116		M	large_intestine	carcinoma	adenocarcinoma	colorectal	solid		ATCC	1	1	1		1	1	SW1116
SW1271_LUNG	SW 1271		M	lung	carcinoma	small_cell_carcinoma	lung_small_cell	solid		ATCC	1	1	1	1	1	1	SW1271
SW1353_BONE	SW 1353		F	bone	chondrosarcoma		chondrosarcoma	solid		ATCC	1	1	1	1	1	1	SW1353
SW1417_LARGE_INTESTINE	SW1417		F	large_intestine	carcinoma	adenocarcinoma	colorectal	solid		ATCC	1	1	1	1	1	1	SW1417
SW1463_LARGE_INTESTINE	SW1463		F	large_intestine	carcinoma	adenocarcinoma	colorectal	solid		ATCC	1	1	1		1	1	SW1463
SW1573_LUNG	SW 1573		F	lung	carcinoma	squamous_cell_carcinoma	lung_NSC	solid		ATCC	1	1	1	1	1	1	SW1573
SW1710_URINARY_TRACT	SW-1710		F	urinary_tract	carcinoma	transitional_cell_carcinoma	urinary_tract	solid		DSMZ	1	1	1		1	1	SW1710
SW1783_CENTRAL_NERVOUS_SYSTEM	SW 1783		M	central_nervous_system	glioma	astrocytoma_Grade_III	glioma	solid		ATCC	1	1	1		1	1	SW1783
SW1990_PANCREAS	SW 1990		M	pancreas	carcinoma	ductal_carcinoma	pancreas	solid		ATCC	1	1	1	1	1	1	SW1990
SW403_LARGE_INTESTINE	SW403		F	large_intestine	carcinoma	adenocarcinoma	colorectal	solid		ATCC	1	1	1	1	1		SW403
SW48_LARGE_INTESTINE	SW48		F	large_intestine	carcinoma	adenocarcinoma	colorectal	solid		ATCC	1	1	1	1	1	1	SW48
SW480_LARGE_INTESTINE	SW480		M	large_intestine	carcinoma	adenocarcinoma	colorectal	solid	Metastatic pair: SW620 and SW480 are from the same patient	ATCC	1	1	1	1	1		SW480
SW579_THYROID	SW579		M	thyroid	carcinoma	anaplastic_carcinoma	thyroid	solid	Identical lines: SW579 and CGTH-W-1 share high SNP identity	ATCC	1	1	1	1	1	1	SW579
SW620_LARGE_INTESTINE	SW620		M	large_intestine	carcinoma	adenocarcinoma	colorectal	solid	Metastatic pair: SW620 and SW480 are from the same patient	ATCC	1	1	1	1	1	1	SW620
SW780_URINARY_TRACT	SW 780		F	urinary_tract	carcinoma	transitional_cell_carcinoma	urinary_tract	solid		ATCC	1	1	1	1	1		SW780
SW837_LARGE_INTESTINE	SW837		M	large_intestine	carcinoma	adenocarcinoma	colorectal	solid		ATCC	1	1	1		1		SW837
SW900_LUNG	SW 900		M	lung	carcinoma	squamous_cell_carcinoma	lung_NSC	solid		ATCC	1	1	1	1	1		SW900
SW948_LARGE_INTESTINE	SW948		F	large_intestine	carcinoma	adenocarcinoma	colorectal	solid		ATCC	1	1	1		1	1	SW948
T173_BONE	T1-73			bone	osteosarcoma		osteosarcoma	solid		ATCC	1	1	1		1		T173
T24_URINARY_TRACT	T24		F	urinary_tract	carcinoma	transitional_cell_carcinoma	urinary_tract	solid	Identical lines: T24 and ACCS share high SNP identity	ATCC	1		1	1	1	1	T24
T3M10_LUNG	T3M10														1	1	T3M10
T3M4_PANCREAS	T3M-4		M	pancreas	carcinoma	ductal_carcinoma	pancreas	solid		RIKEN	1	1	1		1		T3M4
T47D_BREAST	T-47D		F	breast	carcinoma	ductal_carcinoma	breast	solid		ATCC	1	1	1	1	1	1	T47D
T84_LARGE_INTESTINE	T84		M	large_intestine	carcinoma	adenocarcinoma	colorectal	solid		ATCC	1	1	1	1	1	1	T84
T98G_CENTRAL_NERVOUS_SYSTEM	T98G		M	central_nervous_system	glioma	astrocytoma_Grade_IV	glioma	solid		ATCC	1	1	1	1	1	1	T98G
TALL1_HAEMATOPOIETIC_AND_LYMPHOID_TISSUE	TALL-1		M	haematopoietic_and_lymphoid_tissue	lymphoid_neoplasm	acute_lymphoblastic_T_cell_leukaemia	T-cell_ALL	haematopoietic		DSMZ	1		1		1		TALL1
TC32_BONE	TC32														1		TC32
TC71_BONE	TC-71		M	bone	Ewings_sarcoma-peripheral_primitive_neuroectodermal_tumour		Ewings_Sarcoma	solid		DSMZ	1	1	1	1	1		TC71
TCCPAN2_PANCREAS	TCC-PAN2		F	pancreas	carcinoma		pancreas	solid		HSRRB	1	1	1		1	1	TCCPAN2
TCCSUP_URINARY_TRACT	TCCSUP		F	urinary_tract	carcinoma	transitional_cell_carcinoma	urinary_tract	solid		ATCC	1		1	1	1	1	TCCSUP
TE1_OESOPHAGUS	TE-1		M	oesophagus	carcinoma	squamous_cell_carcinoma	esophagus	solid		RIKEN	1	1	1	1	1	1	TE1
TE10_OESOPHAGUS	TE-10			oesophagus	carcinoma	squamous_cell_carcinoma	esophagus	solid		RIKEN	1	1	1		1	1	TE10
TE11_OESOPHAGUS	TE-11			oesophagus	carcinoma	squamous_cell_carcinoma	esophagus	solid		RIKEN	1	1	1	1	1	1	TE11
TE125T_SOFT_TISSUE	TE125T														1		TE125T
TE14_OESOPHAGUS	TE-14			oesophagus	carcinoma	squamous_cell_carcinoma	esophagus	solid		RIKEN	1	1	1		1	1	TE14
TE15_OESOPHAGUS	TE-15		F	oesophagus	carcinoma	squamous_cell_carcinoma	esophagus	solid		RIKEN	1		1	1	1	1	TE15
TE159T_SOFT_TISSUE	TE159T														1		TE159T
TE4_OESOPHAGUS	TE-4			oesophagus	carcinoma	squamous_cell_carcinoma	esophagus	solid		RIKEN	1	1	1		1	1	TE4
TE441T_SOFT_TISSUE	TE 441.T		F	soft_tissue	rhabdomyosarcoma		soft_tissue	solid		ATCC	1	1	1		1	1	TE441T
TE5_OESOPHAGUS	TE-5			oesophagus	carcinoma	squamous_cell_carcinoma	esophagus	solid		RIKEN	1	1	1	1	1	1	TE5
TE6_OESOPHAGUS	TE-6			oesophagus	carcinoma	squamous_cell_carcinoma	esophagus	solid		RIKEN	1	1	1		1	1	TE6
TE617T_SOFT_TISSUE	TE 617.T		F	soft_tissue	rhabdomyosarcoma		soft_tissue	solid		ATCC	1	1	1	1	1	1	TE617T
TE8_OESOPHAGUS	TE-8			oesophagus	carcinoma	squamous_cell_carcinoma	esophagus	solid		RIKEN	1	1	1		1	1	TE8
TE9_OESOPHAGUS	TE-9		M	oesophagus	carcinoma	squamous_cell_carcinoma	esophagus	solid		RIKEN	1	1	1	1	1	1	TE9
TEN_ENDOMETRIUM	TEN		F	endometrium	carcinoma	clear_cell_carcinoma	endometrium	solid		RIKEN	1	1	1	1	1		TEN
TF1_HAEMATOPOIETIC_AND_LYMPHOID_TISSUE	TF-1		M	haematopoietic_and_lymphoid_tissue	haematopoietic_neoplasm	acute_myeloid_leukaemia	AML	haematopoietic		ATCC	1	1	1		1		TF1
TGBC11TKB_STOMACH	TGBC11TKB			stomach	carcinoma		stomach	solid		RIKEN	1	1	1		1		TGBC11TKB
THP1_HAEMATOPOIETIC_AND_LYMPHOID_TISSUE	THP-1		M	haematopoietic_and_lymphoid_tissue	haematopoietic_neoplasm	acute_myeloid_leukaemia	AML	haematopoietic		ATCC	1	1	1		1		THP1
TIG3TD_LUNG	TIG3TD														1		TIG3TD
TM31_CENTRAL_NERVOUS_SYSTEM	TM-31			central_nervous_system	glioma	astrocytoma	glioma	solid		RIKEN	1	1	1		1	1	TM31
TO175T_HAEMATOPOIETIC_AND_LYMPHOID_TISSUE	TO 175.T		M	haematopoietic_and_lymphoid_tissue	lymphoid_neoplasm	Hodgkin_lymphoma	lymphoma_Hodgkin	haematopoietic		ATCC	1	1	1		1		TO175T
TOLEDO_HAEMATOPOIETIC_AND_LYMPHOID_TISSUE	Toledo		F	haematopoietic_and_lymphoid_tissue	lymphoid_neoplasm	diffuse_large_B_cell_lymphoma	lymphoma_DLBCL	haematopoietic		ATCC	1	1	1	1	1		TOLEDO
TOV112D_OVARY	TOV-112D		F	ovary	carcinoma	endometrioid_carcinoma	ovary	solid		ATCC	1		1	1	1	1	TOV112D
TOV21G_OVARY	TOV-21G		F	ovary	carcinoma	clear_cell_carcinoma	ovary	solid		ATCC	1	1	1	1	1	1	TOV21G
TT_OESOPHAGUS	T.T		M	oesophagus	carcinoma	squamous_cell_carcinoma	esophagus	solid		HSRRB	1	1	1		1	1	TT
TT_THYROID	TT		F	thyroid	carcinoma	medullary_carcinoma	thyroid	solid		ATCC	1	1	1		1	1	TT
TT2609C02_THYROID	TT2609-C02		M	thyroid	carcinoma	follicular_carcinoma	thyroid	solid		DSMZ	1	1	1	1	1	1	TT2609C02
TUHR10TKB_KIDNEY	TUHR10TKB			kidney	carcinoma		kidney	solid		RIKEN	1	1	1		1	1	TUHR10TKB
TUHR14TKB_KIDNEY	TUHR14TKB			kidney	carcinoma		kidney	solid		RIKEN	1	1	1		1	1	TUHR14TKB
TUHR4TKB_KIDNEY	TUHR4TKB			kidney	carcinoma		kidney	solid		RIKEN	1	1	1		1	1	TUHR4TKB
TYKNU_OVARY	TYK-nu		F	ovary	carcinoma	undifferentiated_carcinoma	ovary	solid		HSRRB	1	1	1	1	1	1	TYKNU
U118MG_CENTRAL_NERVOUS_SYSTEM	U-118 MG	U118	M	central_nervous_system	glioma	astrocytoma	glioma	solid	Identical lines: U-118 MG, U-138 MG and 1321N1 share high SNP identity	ATCC	1		1	1	1	1	U118MG
U138MG_CENTRAL_NERVOUS_SYSTEM	U-138 MG		M	central_nervous_system	glioma	astrocytoma	glioma	solid	Identical lines: U-118 MG, U-138 MG and 1321N1 share high SNP identity	ATCC	1	1	1		1		U138MG
U178_CENTRAL_NERVOUS_SYSTEM	U178														1		U178
U251MG_CENTRAL_NERVOUS_SYSTEM	U-251 MG	U251	M	central_nervous_system	glioma	astrocytoma	glioma	solid	Identical lines: SNB-19 and U-251 MG share high SNP identity	HSRRB	1		1		1	1	U251MG
U266B1_HAEMATOPOIETIC_AND_LYMPHOID_TISSUE	U266B1	U-266	M	haematopoietic_and_lymphoid_tissue	lymphoid_neoplasm	plasma_cell_myeloma	multiple_myeloma	haematopoietic		ATCC	1	1	1		1		U266B1
U2OS_BONE	U-2 OS		F	bone	osteosarcoma		osteosarcoma	solid		ATCC	1	1	1	1	1	1	U2OS
U343_CENTRAL_NERVOUS_SYSTEM	U343														1		U343
U87MG_CENTRAL_NERVOUS_SYSTEM	U-87 MG		F	central_nervous_system	glioma	astrocytoma	glioma	solid		ATCC	1	1	1	1	1	1	U87MG
U937_HAEMATOPOIETIC_AND_LYMPHOID_TISSUE	U-937		M	haematopoietic_and_lymphoid_tissue	lymphoid_neoplasm	diffuse_large_B_cell_lymphoma	lymphoma_DLBCL	haematopoietic		ATCC	1	1	1	1	1		U937
UACC257_SKIN	UACC-257			skin	malignant_melanoma		melanoma	solid		NCI/DCTD	1	1	1	1	1	1	UACC257
UACC62_SKIN	UACC-62			skin	malignant_melanoma		melanoma	solid		NCI/DCTD	1	1	1	1	1	1	UACC62
UACC812_BREAST	UACC-812		F	breast	carcinoma	ductal_carcinoma	breast	solid		ATCC	1	1	1	1	1		UACC812
UACC893_BREAST	UACC-893		F	breast	carcinoma	ductal_carcinoma	breast	solid		ATCC	1	1	1		1		UACC893
UBLC1_URINARY_TRACT	UBLC1														1	1	UBLC1
UMRC2_KIDNEY	UMRC2														1		UMRC2
UMRC6_KIDNEY	UMRC6														1		UMRC6
UMUC1_URINARY_TRACT	UM-UC-1		M	urinary_tract	carcinoma	transitional_cell_carcinoma	urinary_tract	solid		ECACC	1	1	1		1	1	UMUC1
UMUC3_URINARY_TRACT	UM-UC-3		M	urinary_tract	carcinoma	transitional_cell_carcinoma	urinary_tract	solid		ATCC	1	1	1	1	1	1	UMUC3
UOK101_KIDNEY	UOK101														1		UOK101
UT7_HAEMATOPOIETIC_AND_LYMPHOID_TISSUE	UT-7		M	haematopoietic_and_lymphoid_tissue	haematopoietic_neoplasm	acute_myeloid_leukaemia	AML	haematopoietic		DSMZ	1	1	1		1		UT7
VCAP_PROSTATE	VCaP		M	prostate	carcinoma	adenocarcinoma	prostate	solid		ATCC	1	1	1		1	1	VCAP
VMCUB1_URINARY_TRACT	VM-CUB1		M	urinary_tract	carcinoma	transitional_cell_carcinoma	urinary_tract	solid		DSMZ	1	1	1		1	1	VMCUB1
VMRCLCD_LUNG	VMRCLCD														1	1	VMRCLCD
VMRCLCP_LUNG	VMRCLCP														1		VMRCLCP
VMRCRCW_KIDNEY	VMRC-RCW		M	kidney	carcinoma		kidney	solid		RIKEN	1	1	1	1	1	1	VMRCRCW
VMRCRCZ_KIDNEY	VMRC-RCZ			kidney	carcinoma	renal_cell_carcinoma	kidney	solid		HSRRB	1	1	1	1	1	1	VMRCRCZ
WM115_SKIN	WM-115		F	skin	malignant_melanoma		melanoma	solid	Metastatic pair: WM-115 and WM-266-4 are from the same patient	ATCC	1	1	1	1	1	1	WM115
WM1799_SKIN	WM1799			skin	malignant_melanoma		melanoma	solid		Academic Lab	1	1	1	1	1	1	WM1799
WM2664_SKIN	WM-266-4		F	skin	malignant_melanoma		melanoma	solid	Metastatic pair: WM-115 and WM-266-4 are from the same patient	ATCC	1	1	1	1	1	1	WM2664
WM793_SKIN	WM-793			skin	malignant_melanoma		melanoma	solid		Academic Lab	1	1	1	1	1	1	WM793
WM88_SKIN	WM-88			skin	malignant_melanoma		melanoma	solid		Academic Lab	1	1	1	1	1	1	WM88
WM983B_SKIN	WM-983B			skin	malignant_melanoma		melanoma	solid		Academic Lab	1	1	1	1	1	1	WM983B
WSUDLCL2_HAEMATOPOIETIC_AND_LYMPHOID_TISSUE	WSU-DLCL2		M	haematopoietic_and_lymphoid_tissue	lymphoid_neoplasm	diffuse_large_B_cell_lymphoma	lymphoma_DLBCL	haematopoietic		DSMZ	1	1	1		1		WSUDLCL2
YAPC_PANCREAS	YAPC		M	pancreas	carcinoma		pancreas	solid		DSMZ	1	1	1		1	1	YAPC
YD10B_UPPER_AERODIGESTIVE_TRACT	YD-10B		M	upper_aerodigestive_tract	carcinoma	squamous_cell_carcinoma	upper_aerodigestive	solid		KCLB	1	1	1		1	1	YD10B
YD15_SALIVARY_GLAND	YD-15		M	salivary_gland	carcinoma	mucoepidermoid_carcinoma	other	solid		KCLB	1	1	1		1	1	YD15
YD38_UPPER_AERODIGESTIVE_TRACT	YD-38		M	upper_aerodigestive_tract	carcinoma	squamous_cell_carcinoma	upper_aerodigestive	solid		KCLB	1	1	1		1	1	YD38
YD8_UPPER_AERODIGESTIVE_TRACT	YD-8		F	upper_aerodigestive_tract	carcinoma	squamous_cell_carcinoma	upper_aerodigestive	solid		KCLB	1	1	1		1	1	YD8
YH13_CENTRAL_NERVOUS_SYSTEM	YH-13		M	central_nervous_system	glioma	astrocytoma_Grade_IV	glioma	solid		HSRRB	1	1	1		1	1	YH13
YKG1_CENTRAL_NERVOUS_SYSTEM	YKG1		F	central_nervous_system	glioma	astrocytoma_Grade_IV	glioma	solid		HSRRB	1	1	1	1	1	1	YKG1
YMB1_BREAST	YMB-1		F	breast	carcinoma		breast	solid	Identical lines: ZR-75-1 and YMB-1 share high SNP identity	HSRRB	1		1		1		YMB1
ZR751_BREAST	ZR-75-1		F	breast	carcinoma	ductal_carcinoma	breast	solid	Identical lines: ZR-75-1 and YMB-1 share high SNP identity	ATCC	1	1	1	1	1	1	ZR751
ZR7530_BREAST	ZR-75-30		F	breast	carcinoma	ductal_carcinoma	breast	solid		ATCC	1	1	1	1	1	1	ZR7530
COLO699_LUNG	COLO-699	COLO 699N | COLO 699 N	F	lung	carcinoma	adenocarcinoma	lung_NSC	solid	Identical lines: COLO-699, CHL-1 and HMCB share high SNP identity	DSMZ	1	1	1	1		1	COLO699
HN_UPPER_AERODIGESTIVE_TRACT	HN		M	upper_aerodigestive_tract	carcinoma	squamous_cell_carcinoma	upper_aerodigestive	solid		DSMZ	1		1				HN
JHUEM7_ENDOMETRIUM	JHUEM-7		F	endometrium	carcinoma	adenocarcinoma	endometrium	solid		RIKEN	1	1	1			1	JHUEM7
NCIH2073_LUNG	NCI-H2073	H2073	F	lung	carcinoma	adenocarcinoma	lung_NSC	solid		ATCC	1	1	1				NCIH2073
OE21_OESOPHAGUS	OE21		M	oesophagus	carcinoma	squamous_cell_carcinoma	esophagus	solid		ECACC	1	1	1	1		1	OE21
RPMI6666_HAEMATOPOIETIC_AND_LYMPHOID_TISSUE	RPMI 6666		M	haematopoietic_and_lymphoid_tissue	lymphoid_neoplasm	Hodgkin_lymphoma	lymphoma_Hodgkin	haematopoietic		ATCC	1	1	1				RPMI6666

## Sheet: Table S3
Table S3: Drugs annotation in CTRP
Compound_name	Target	Annotation
zebularine	DNMT1	inhibitor of DNA methyltransferases
azacitidine	DNMT1	inhibitor of DNA methyltransferase
nelarabine	POLA1	deoxyguanosine analog; inhibitor of DNA synthesis
myricetin		flavonoid antioxidant
BRD-K64610608		product of diversity oriented synthesis; screening hit
ML334 diastereomer	KEAP1;NFE2L2	inhibitor of KEAP1-NFE2L2 protein-protein interaction
BRD-K09344309		screening hit
isonicotinohydroxamic acid	HDAC6	inhibitor of HDAC6
QS-11	ARFGAP1	inhibitor of GTPase activating protein of ARF 1 (ARFGAP1)
brivanib	FLT1;KDR	inhibitor of VEGFR 1/2
BRD8958	EP300	inhibitor of E1A binding protein p300
BRD-K34099515		screening hit
A-804598	P2RX7	inhibitor of purinergic receptor P2X
erismodegib		screening hit
abiraterone	CYP17A1	inhibitor of 17 alpha-hydroxylase and C17,20 lyase
ifosfamide		DNA alkylator
temozolomide		DNA alkylator
BRD-A05715709	IDH1	putative inhibitor of IDH1 R132H
BRD-K48477130		screening hit
CAY10594	PLD2	inhibitor of phospholipase D2
WP1130	UCHL5;USP14;USP5;USP9X	inhibitor of the deubiquitinase activity of USP9X, USP5, USP14, and UCH37
tamoxifen	ESR1;ESR2	modulator of estrogen receptors
importazole	KPNB1	inhibitor of importin
ML006	S1PR3	agonist of sphingosine 1-phosphate receptor 3
AM-580	RARA	agonist of retinoic acid receptor alpha
CD-1530	RARG	agonist of retinoic acid receptor gamma
silmitasertib	CSNK2A1;CSNK2A2	inhibitor of casein kinase 2
PRL-3 inhibitor I	PTP4A3	inhibitor of phosphatase of regenerating liver-3 (PRL3)
NPC-26		induces cell death through a non-apoptotic, mitochondrial-dependent mechanism
betulinic acid		natural product; inhibitor of specificity protein 1 transcription factor in cells
salermide	SIRT1;SIRT2	inhibitor of sirtuin 1 and sirtuin 2
BRD-M00053801	BCL2	inhibitor of BCL2
AA-COCF3	FAAH;PLA2G4A;PLA2G4B;PLA2G4C;PLA2G4D	inhibitor of cytosolic phospholipase A2; inhibitor of fatty acid amide hydrolase
CI-976	ACAT1	inhibitor of acetyl-CoA acetyltransferase I
pifithrin-alpha		inhibitor of p53-dependent signaling
purmorphamine	SMO	activator of smoothened receptor
BIBR-1532	TERT	inhibitor of telomerase reverse transcriptase
niclosamide	STAT3	inhibitor of STAT3 signaling
bardoxolone methyl		electrophilic inducer of the NFE2L2-KEAP1 pathway
hyperforin	TRPC6	agonist of calcium-permeable ion channels
BRD4132		screening hit
regorafenib	BRAF;KDR;KIT;RET	inhibitor of BRAF, RET, KIT, and VEGFR2
sorafenib	BRAF;FLT3;KDR;RAF1	inhibitor of BRAF, CRAF, and VEGFR2
BRD-K51490254	HDAC6;HDAC8	inhibitor of HDAC6 and HDAC8
EX-527	SIRT1	inhibitor of sirtuin 1
bendamustine		DNA alkylator
PYR-41	UBA1	inhibitor of ubiquitin-activating enzyme in cells
B02	RAD51	inhibitor of RAD51
ML031	S1PR2	inhibitor of sphingosine 1-phosphate receptor 2
tipifarnib-P1	FNTA	inhibitor of farnesyltransferase
BRD9876		screening hit
parthenolide		natural product; modulator of ROS; modulator of NF-kappa-B signaling
tandutinib	FLT3;KIT	inhibitor of c-KIT and VEGFR3
CID-5951923	KLF5	modulator of KLF5 expression
DBeQ	VCP	inhibitor of p97 in cells
LE-135	RARB	antagonist of retinoic acid receptor beta
BRD-K24690302	HDAC1	inhibitor of HDAC1
ML203	PKM	activator of muscle pyruvate kinase (PKM2)
dexamethasone	NR3C1	agonist of glucocorticoid receptor
BRD8899	STK33	inhibitor of serine/threonine kinasase STK33
KH-CB19	CLK1;CLK4	inhibitor of CDC2-like kinases 1 and 4
MK-0752	APH1A;NCSTN;PSEN1;PSENEN	inhibitor of gamma-secretase
SB-431542	TGFBR1	inhibitor of the transforming growth factor beta type 1 receptor
Repligen 136	HDAC3	inhibitor of HDAC3
OSI-930	KDR;KIT	inhibitor of c-KIT and VEGFR2
tacrolimus	PPP3CA;PPP3CB;PPP3CC;PPP3R1;PPP3R2	inhibitor of calcineurin
cytarabine hydrochloride		inducer of DNA damage
clofarabine		inducer of DNA damage
3-Cl-AHPC	NR0B2	binder of nuclear receptor SHP
CD-437	RARG	agonist of retinoic acid receptor gamma
gemcitabine	CMPK1;RRM1;TYMS	inhibitor of DNA replication; inhibitor of ribonucleotide reductase, thymidylate synthetase, and cytidine monophosphate (UMP-CMP) kinase
mitomycin		DNA crosslinker
PF-184	IKBKB	inhibitor of IKK-2
chlorambucil		DNA alkylator
SN-38	TOP1	metabolite of irinotecan; inhibitor of topoisomerase I
topotecan	TOP1	inhibitor of topoisomerase I
indisulam	CA9	inhibitor of carbonic anhydrase isoform IX
barasertib	AURKB	inhibitor of aurora kinase B
alisertib	AURKA;AURKB	inhibitor of aurora kinases A and B
bleomycin A2		inducer of DNA damage
doxorubicin	TOP2A	inhibitor of topoisomerase II
teniposide	TOP2A;TOP2B	inhibitor of topoisomerase II
etoposide	TOP2A	inhibitor of topoisomerase II
ruxolitinib	JAK1;JAK2	inhibitor of Janus kinases 1 and 2
RAF265	BRAF;KDR	ihibitor of VEGFR2 and BRAF
pyrazolanthrone	MAPK10;MAPK8;MAPK9	inhibitor of Jun N-terminal kinase (JNK) 1/2/3
TPCA-1	IKBKB	inhibitor of IKK-2
AZ-3146	TTK	inhibitor of TTK protein kinase
Mdivi-1	DNM1	inhibitor of dynamin 1; inhibitor of mitrochondrial division inhibitor
elocalcitol	VDR	agonist of vitamin D receptor
SU11274	MET	inhibitor of MET
BRD1835	EZH2	product of diversity oriented synthesis; screening hit
SID 26681509	CTSL1	inhibitor of cathepsin L
pevonedistat	NAE1	inhibitor of Nedd-8 activating enzyme
BRD-K35604418	MCL1	inhibitor of MCL1
ETP-46464	ATM;ATR	inhibitor of serine/threonine-protein kinase ATR
NSC48300	TASP1	inhibitor of threonine endopeptidase taspase 1
curcumin		natural product; modulator of ROS; modulator of NF-kappa-B signaling
sunitinib	FLT1;FLT3;KDR;KIT;PDGFRA;PDGFRB	inhibitor of VEGFRs, c-KIT, and PDGFR alpha and beta
KW-2449	AURKA;FLT3	inhibitor of FLT3 and AURKA
AZD4547	FGFR1;FGFR2;FGFR3	inhibitor of fibroblast growth factor receptors
lenvatinib	FLT1;FLT3;KDR;KIT;PDGFRA;PDGFRB	inhibitor of VEGFRs, c-KIT, and PDGFR alpha and beta
pazopanib	FLT1;FLT3;KDR;KIT;PDGFRB	inhibitor of VEGFRs, c-KIT, and PDGFRB
tivozanib	FLT1;FLT3;KDR	inhibitor of VEGFRs
axitinib	FLT1;FLT3;KDR;KIT;PDGFRA;PDGFRB	inhibitor of VEGFRs, c-KIT, and PDGFR alpha and beta
Ki8751	KDR;KIT;PDGFRA	inhibitor of VEGFR2, c-KIT, and PDGFRA
cediranib	FLT1;FLT4;KDR	inhibitor of VEGFRs
MGCD-265	FLT1;FLT3;KDR;MET	inhibitor of c-MET and VEGFRs
foretinib	KDR;MET	inhibitor of MET and VEGFR2
cabozantinib	FLT3;KDR;MET;RET	inhibitor of c-MET, VEGFR2/3, and RET
tamatinib	SYK	inhibitor of spleen tyrosine kinase
nintedanib	FGFR1;FGFR2;FGFR3;FLT1;FLT3;KDR;PDGFRA;PDGFRB	inhibitor of c-KIT, VEGFRs, PDGFRs, and FGFRs
PIK-93	PIK3CG	inhibitor of PI3K catalytic subunit gamma
KU 0060648	PRKDC	inhibitor of DNA-dependent protein kinase
MK-2206	AKT1	inhibitor of AKT1
GDC-0941	PIK3CA;PIK3CB;PIK3CD;PIK3CG	inhibitor of PI3K kinase activity
ZSTK474	PIK3CB;PIK3CD;PIK3CG	inhibitor of PI3K catalytic subunits beta, delta, and gamma
GSK1059615	MTOR;PIK3CA;PIK3CB;PIK3CD;PIK3CG	inhibitor of PI3K and mTOR kinase activity
NVP-BEZ235	MTOR;PIK3CA;PIK3CB;PIK3CD;PIK3CG	inhibitor of PI3K and mTOR kinase activity
BYL-719	PIK3CA	inhibitor of PI3K catalytic subunit alpha
temsirolimus	MTOR	inhibitor of mTOR
sirolimus	MTOR	inhibitor of mTOR
OSI-027	MTOR	inhibitor of mTORC1 and mTORC2
KU-0063794	MTOR	inhibitor of mTOR
AZD8055	MTOR	inhibitor of mTOR
PF-573228	PTK2	inhibitor of focal adhesion kinase
crizotinib	ALK;MET	inhibitor of c-MET and ALK
NVP-BSK805	JAK2	inhibitor of Janus kinase 2
TG-101348	JAK2	inhibitor of Janus kinase 2
AT7867	AKT1;AKT2;AKT3;RPS6KB2	inhibitor of AKT1/2/3 and S6K
cytochalasin B		inhibitor of actin polymerization
NVP-TAE684	ALK	inhibitor of ALK and ALK-NPM fusion protein
BMS-754807	IGF1R	inhibitor of insulin-like growth factor 1 receptor and insulin receptor
BMS-536924	IGF1R;INSR	inhibitor of insulin-like growth factor 1 receptor (IGF1R) and insulin receptor (INSR)
linsitinib	IGF1R;INSR	inhibitor of insulin-like growth factor 1 receptor and insulin receptor
NVP-ADW742	IGF1R	inhibitor of insulin-like growth factor 1 receptor
cyanoquinoline 11	MAP3K8	inhibitor of MAP3K8; inhibitor of phosphorylated EGFR in cells
austocystin D		natural product; inducer of DNA damage
olaparib	PARP1;PARP2	inhibitor of poly (ADP-ribose) polymerase 1 and 2
PI-103	MTOR;PIK3CA;PIK3CB;PIK3CD;PIK3CG;PRKDC	inhibitor of DNA-PK, PI3K p110 delta, mTORC1, and catalytic subunits of PI3K
triptolide		natural product; inhibitor of RNA polymerase II
cucurbitacin I		natural product; modulator of NFKB1 and STAT3 signaling
KPT185	XPO1	inhibitor of exportin 1
NSC632839	USP13;USP5	inhibitor of ubiquitin isopeptidase
LRRK2-IN-1	DCLK1;LRRK2	inhibitor of leucine-rich repeat kinase 2; inhibitor of doublecortin-like kinase
JQ-1	BRDT	inhibitor of bromodomain (BRD) and extra-C terminal domain (BET) proteins
GSK525762A	BRD2;BRD3;BRD4	inhibitor of bromodomain (BRD) and extra-C terminal domain (BET) proteins
I-BET151	BRD2;BRD3;BRD4	inhibitor of bromodomain (BRD) and extra-C terminal domain (BET) proteins
nutlin-3	MDM2	inhibitor of p53-MDM2 interaction
HLI 373	MDM2	inhibitor of MDM2
serdemetan	MDM2	inhibitor of MDM2
necrosulfonamide		inhibitor of downstream signaling of RIP3 associated with MLKL
HBX-41108	USP7	inhibitor of the deubiquitinase activity of USP7
SMER-3	CUL1;SKP1	inhibitor of E3-ubiquitin ligase
BRD-K28456706	HNF4A	inhibitor of hepatocyte nuclear factor 4 alpha
BRD-K45681478		product of diversity oriented synthesis; screening hit
methylstat	KDM3A;KDM4A;KDM4B;KDM4C;KDM4D	inhibitor of lysine specific demethylases
PL-DI		dimer of piperlongumine; inducer of ROS
piperlongumine		natural product; modulator of ROS levels
BRD-K34222889		analog of the natural product piperlongumine
cerulenin	FASN;HMGCS1	inhibitor of fatty acid synthase; inhibitor of HMG-CoA synthase
BRD-K26531177		analog of the natural product piperlongumine
NSC95397	CDC25A;CDC25B;CDC25C	inhibitor of cell division cycle 25 phosphatase (CDC25)
manumycin A	FNTA;FNTB	inhibitor of RAS farnesyltransferase
CCT036477		inhibitor of WNT signaling by blocking beta-catenin transcription
PX-12	TXN	inhibitor of thioredoxin-1
PRIMA-1	TP53	re-activator of the pro-apoptotic activity of mutant p53
968	GLS	inhibitor of glutaminase
ML029		inhibitor of antigen receptor-mediated NFkappaB activity
AZD1480	JAK1;JAK2	inhibitor of Janus kinases 1 and 2
RITA	MDM2;TP53	inhibitor of p53-MDM2 interaction
ABT-199	BCL2	inhibitor of BCL2
ABT-737	BCL2;BCL2L1;BCL2L2	inhibitor of BCL2, BCL-xL, and BCL-W
navitoclax	BCL2;BCL2L1;BCL2L2	inhibitor of BCL2, BCL-xL, and BCL-W
R428	AXL	inhibitor of the tyrosine-protein kinase receptor UFO
NSC23766	RAC1;TIAM1;TRIO	inhibitor of RAC1-GEF interaction; prevents Rac1 activation by Rac-specific guanine nucleotide exchange factors (GEFs) TrioN and Tiam1
BIX-01294	EHMT2	inhibitor of G9a histone methyltransferase
UNC0638	EHMT1;EHMT2	inhibitor of EHMT2 and GLP methyltransferase
PF-543	SPHK1	inhibitor of sphingosine kinase-1
prochlorperazine	DRD2	inhibitor of dopamine receptor D2
trifluoperazine	DRD2	antagonist of dopamine receptor D2
SCH-529074	TP53	activator of mutant p53
fingolimod	S1PR1	inhibitor of sphingosine 1-phosphate receptor
GW-405833	CNR2	partial agonist of cannabinoid receptor 2
StemRegenin 1	AHR	inhibitor of aryl hydrocarbon receptor
Bax channel blocker	BAX	inhibitor of BAX-mediated mitochondrial cytochrome c release
Compound 23 citrate		analog of natural product cortistatin
nilotinib	ABL1;BCR;KIT	inhibitor of ABL1, BCR, and c-KIT
masitinib	KIT;PDGFRA;PDGFRB	inhibitor of c-KIT, PDGFRA, and PDGFRB
imatinib	ABL1;BCR;KIT	inhibitor of BCR-ABL1 and c-KIT
GANT-61		inhibitor of hedgehog signaling pathway
KU-55933	ATM	inhibitor of ataxia telangiectasia mutated (ATM)
KU-60019	ATM	inhibitor of ataxia telangiectasia mutated (ATM)
BRD-K11533227	HDAC1;HDAC2	inhibitor of HDAC1 and HDAC2
neuronal differentiation inducer III		induction of rat HCN cell differentiation as judged by induction of neuronal reporter neuroD activity
BRD-K66532283	HDAC1;HDAC2	inhibitor of HDAC1 and HDAC2
BRD-K80183349	HDAC1;HDAC2	inhibitor of HDAC1 and HDAC2
tacedinaline	HDAC1;HDAC2;HDAC3;HDAC6;HDAC8	inhibitor of HDAC1, HDAC2, HDAC3, HDAC6, and HDAC8
LBH-589	HDAC1;HDAC2;HDAC3;HDAC6;HDAC8	inhibitor of HDAC1, HDAC2, HDAC3, HDAC6, and HDAC8
belinostat	HDAC1;HDAC2;HDAC3;HDAC6;HDAC8	inhibitor of HDAC1, HDAC2, HDAC3, HDAC6, and HDAC8
vorinostat	HDAC1;HDAC2;HDAC3;HDAC6;HDAC8	inhibitor of HDAC1, HDAC2, HDAC3, HDAC6, and HDAC8
apicidin	HDAC1;HDAC2;HDAC3;HDAC6;HDAC8	inhibitor of HDAC1, HDAC2, HDAC3, HDAC6, and HDAC8
ISOX	HDAC6	inhibitor of HDAC6
entinostat	HDAC1;HDAC2;HDAC3;HDAC6;HDAC8	inhibitor of HDAC1, HDAC2, HDAC3, HDAC6, and HDAC8
Merck60	HDAC1;HDAC2	inhibitor of HDAC1 and HDAC2
BRD-K61166597		inhibitor of HDAC1 and HDAC2
BRD-A86708339		screening hit
ciclopirox	RRM1	substituted pyridone antimycotic; inhibitor of the iron-dependent enzyme ribonucleotide reductase
PAC-1	CASP3	activator of procaspase-3
obatoclax	BCL2;BCL2L1;MCL1	inhibitor of MCL1, BCL2, and BCL-xL
BRD-K63431240		product of diversity oriented synthesis; screening hit
sotrastaurin	PRKCB	inhibitor of protein kinase C beta
NSC19630	WRN	inhibitor of Werner syndrome helicase activity
PDMP	UGCG	inhibitor of ceramide glucosyltransferase
marinopyrrole A	MCL1	natural product; putative inhibitor of MCL1
bafilomycin A1	ATP6V0A1	inhibitor of the vacuolar-type H+-ATPase
BRD-K33514849		screening hit
BRD-K04800985		product of diversity oriented synthesis
BRD-K02251932		product of diversity oriented synthesis
BRD-K14844214		product of diversity oriented synthesis
istradefylline	ADORA2A	antagonist of the adenosine A2A receptor
BIRB-796	MAPK11;MAPK11;MAPK14	inhibitor of p38 MAPK
WAY-362450	NR1H4	agonist of farnesoid X receptor
veliparib	PARP1;PARP2	inhibitor of poly (ADP-ribose) polymerase 1 (PARP1) and 2 (PARP2)
BRD-K90370028		screening hit
thalidomide	CRBN	immunomodulatory drug; binder of cereblon
SZ4TA2	BCL2L1	inhibitor of BCL-xL
CBB-1007	KDM1A	inhibitor of lysine-specific demethylase 1A (LSD1)
ML050	GPER1	antagonist of GPR30
BMS-270394	RARG	antagonist of retinoic acid receptor gamma
skepinone-L	MAPK14	inhibitor of p38 MAPK
MI-2	MEN1	binder of menin; inhibitor of menin-MLL fusion protein
TG-100-115	PIK3CD;PIK3CG	inhibitor of PI3K catalytic subunits delta and gamma
AZD6482	PIK3CB;PIK3CD	inhibitor of PI3K catalytic subunits beta and delta
TGX-221	PIK3CB	inhibitor of PI3K catalytic subunit beta
CAL-101	PIK3CD	inhibitor of PI3K catalytic subunit delta
pluripotin	MAPK1;RASAL1	promoter of embryonic stem cell self-renewal; inhibitor of Ras-GAP and ERK
saracatinib	ABL1;SRC	inhibitor of SRC and ABL1
dasatinib	EPHA2;KIT;LCK;SRC;YES1	inhibitor of SRC, YES1, EPHA2, c-KIT, and LCK
WZ4002	EGFR	inhibitor of EGFR targeting T790M resistance
PD 153035	EGFR	inhibitor of EGFR
ibrutinib	BTK	inhibitor of Bruton's tyrosine kinase
WZ8040	EGFR	inhibitor of EGFR targeting T790M resistance
bosutinib	ABL1;SRC	inhibitor of SRC and ABL1
gefitinib	AKT1;EGFR	inhibitor of EGFR and AKT1
erlotinib	EGFR;ERBB2	inhibitor of EGFR and HER2
vandetanib	EGFR;KDR	inhibitor of VEGFR2 and EGFR
canertinib	EGFR;ERBB2	inhibitor of EGFR and HER2
lapatinib	EGFR;ERBB2	inhibitor of EGFR and HER2
afatinib	EGFR;ERBB2	inhibitor of EGFR and HER2
neratinib	EGFR;ERBB2	inhibitor of EGFR and HER2
BRD-K71935468		inducer of ROS
BRD-K94991378		inducer of ROS
VER-155008	HSPA1A;HSPA1B;HSPA1L	inhibitor of HSP70
IPR-456	PLAUR	inhibitor of the interaction of urokinase receptor with binding partners
BRD9647		screening hit
C6-ceramide	MAPK1;PPP2CA;UGCG	inhibitor of glucosylceramide synthase; activator of MAP kinase (ERK); stimulator of protein phosphatase 2A
VU0155056	PLD1;PLD2	inhibitor of phospholipase D1/D2
Ko-143	ABCG2	inhibitor of breast cancer resistance protein multidrug transporter (BCRP)
L-685458	APH1A;NCSTN;PSEN1;PSENEN	inhibitor of gamma-secretase
MI-1	MEN1	binder of menin; inhibitor of menin-MLL fusion protein
UNC0321	EHMT2	inhibitor of G9a histone methyltransferase
fumonisin B1	CERS1;CERS2;CERS3;CERS4;CERS5;CERS6	inhibitor of ceramide synthase
GSK4112	NR1D1	antagonist of Rev-ErbAalpha
ciclosporin	PPID	inhibitor of calcineurin by binding to cyclophilin D
HC-067047	TRPV4	inhibitor of cation channel TRPV4
BRD-A71883111	IDH1	putative inhibitor of IDH1 R132H
tretinoin	RARA;RARB;RARG	agonist of retinoid acid receptors
Ch-55	RARA;RARB;RARG	agonist of retinoid acid receptors
BRD-K29086754		product of diversity oriented synthesis
AGK-2	SIRT2	inhibitor of sirtuin 2
BRD-K33199242		product of diversity oriented synthesis
BRD-K19103580		product of diversity oriented synthesis
BRD-K41597374		product of diversity oriented synthesis
BRD-K09587429		product of diversity oriented synthesis
BRD-K52037352		product of diversity oriented synthesis
BRD-K27986637		product of diversity oriented synthesis; screening hit
BRD-K48334597		product of diversity oriented synthesis
RO4929097	APH1A;NCSTN;PSEN1;PSENEN	inhibitor of gamma-secretase
trametinib	MAP2K1;MAP2K2	inhibitor of MEK1 and MEK2
PD318088	MAP2K1;MAP2K2	inhibitor of MEK1 and MEK2
selumetinib	MAP2K1;MAP2K2	inhibitor of MEK1 and MEK2
BRD-K51831558	EZH2	inhibitor of enhancer of zeste polycomb repressive complex 2 subunit
JW-55	TNKS	inhibitor of tankyrase
JW-74		inhibitor of WNT signaling
GSK2636771	PIK3CB	inhibitor of PI3K catalytic subunit beta
PRIMA-1-Met	TP53	re-activator of the pro-apoptotic activity of mutant p53
ML312	SCARB1	inhibitor of scavenger receptor class B, member 1 (SCARB1)-mediated lipid uptake
BRD-K16147474		product of diversity oriented synthesis
etomoxir	CPT1A	inhibitor of carnitine palmitoyltransferase
BRD-K49290616		product of diversity oriented synthesis
FGIN-1-27	TSPO	activator of peripheral benzodiazepine receptor/translocator protein
BRD-K96431673		product of diversity oriented synthesis
BRD-K96970199		product of diversity oriented synthesis
BRD-K17060750		product of diversity oriented synthesis
BRD-K86535717		product of diversity oriented synthesis
BRD-K02492147		product of diversity oriented synthesis
BRD-K75293299		product of diversity oriented synthesis
sitagliptin	DPP4	inhibitor of dipetidyl peptidase-4
SGX-523	MET	inhibitor of MET
NSC30930	SRD5A2	inhibitor of steroid 5-alpha reductase
quizartinib	FLT3	inhibtor of VEGFR3
XL765	MTOR;PIK3CA;PIK3CB;PIK3CD;PIK3CG;PRKDC	inhibitor of mTOR and PI3K kinase acitivities
BRD-K85133207	HDAC1	inhibitor of HDAC1
16-beta-bromoandrosterone		dehydroepiandrosterone (DHEA) analog
tosedostat	ANPEP;LAP3;NPEPPS	inhibitor of leucine aminopeptidase 3 (LAP), puromycin-sensitive aminopeptidase (PuSA), and aminopeptidase N
AT-406	XIAP	SMAC mimetic; inhibitor of inhibitor of apoptosis proteins (IAPs)
birinapant	DIABLO;XIAP	SMAC mimetic; inhibitor of inhibitor of apoptosis proteins (IAPs)
SRT-1720	SIRT1	activator of sirtuin-1
epigallocatechin-3-monogallate		natural product
BRD-K13999467		product of diversity oriented synthesis
BRD-A94377914	HDAC1;HDAC2;HDAC3;HDAC6;HDAC8	inhibitor of HDAC1, HDAC2, HDAC3, HDAC6, and HDAC8
Compound 7d-cis	XPO1	inhibitor of CRM1-mediated nucleocytoplasmic transport
tipifarnib-P2	FNTA	inhibitor of farnesyltransferase
myriocin	SPTLC1;SPTLC2;SPTLC3	inhibitor of serine palmitoyltransferase
avrainvillamide	NPM1	natural product; inhibitor of nucleophosmin
AC55649	RARB	agonist of retinoic acid receptor beta
lomeguatrib	MGMT	inhibitor of methylguanine-DNA methyltransferase
semagacestat	APH1A;NCSTN;PSEN1;PSENEN	inhibitor of gamma-secretase
SR1001	RORA;RORC	synthetic ROR ligand; suppressor of TH17 differentiation
BMS-195614	RARA;RARB;RARG	antagonist of retinoic acid receptors
vorapaxar	F2R	antagonist of proteinase-activated receptor 1 (PAR1)
blebbistatin	MYH1;MYH2	inhibitor of myosin II ATPases
FSC231	PICK1	inhibitor of PDZ domain of protein interacting with PRKCA 1 (PICK1)
ML258	BCL2L10	inhibitor of BIM-BCL-B interaction
O-6-benzylguanine	MGMT	inhibitor of O(6)-alkylguanine DNA alkyltransferases
Compound 1541A	CASP3;CASP6;CASP7	activators of executioner procaspases 3, 6, and 7
tubastatin A	HDAC6	inhibitor of tubulin deacetylase activity of HDAC6
CIL55		screening hit
CAY10576	IKBKE	inhibitor of IKK-epsilon
BRD-K41334119		product of diversity oriented synthesis
BRD-K27224038		product of diversity oriented synthesis
BRD-K84807411		product of diversity oriented synthesis
BRD-K30019337		product of diversity oriented synthesis
BRD-K78574327		product of diversity oriented synthesis
BRD-K42260513	EZH2	inhibitor of enhancer of zeste polycomb repressive complex 2 subunit
IU1	USP14	inhibitor of the deubiquitinase activity of USP14
LY-2157299	TGFBR1	inhibitor of the transforming growth factor beta type 1 receptor
BCL-LZH-4		inhibitor of BCL2, BCL-xL, and MCL1
PF-4800567 hydrochloride	CSNK1D;CSNK1E	inhibitor of casein kinase isoforms delta and epsilon
pandacostat	HDAC1;HDAC2;HDAC3;HDAC6;HDAC8	inhibitor of HDAC1, HDAC2, HDAC3, HDAC6, and HDAC8
BRD6340		screening hit
BEC	ARG1;ARG2	inhibitor of arginase I and II
VAF-347	AHR	inhibitor of aryl hydrocarbon receptor
BRD-K34485477		product of diversity oriented synthesis
BRD-K37390332		product of diversity oriented synthesis
BRD-K44224150		product of diversity oriented synthesis
procarbazine		inducer of DNA damage
necrostatin-1	RIPK1	inhibitor of receptor-interacting protein kinase 1; inhibitor of the necroptosis cell death pathway
sildenafil	PDE5A	inhibitor of phosphodiesterase 5A
cyclophosphamide		DNA alkylator
ML083	PKM	activator of muscle pyruvate kinase
necrostatin-7		inhibitor of necroptosis
bexarotene	RXRA;RXRB;RXRG	inhibitor of retinoid X receptors
SCH-79797	F2R	antagonist of proteinase-activated receptor 1 (PAR1)
methotrexate	DHFR	inhibitor of dihydrofolate reductase
RG-108	DNMT1	inhibitor of DNA methyltransferase
GMX-1778	NAMPT	inhibitor of nicotinamide phosphoribosyltransferase
STF-31	NAMPT	inhibitor of nicotinamide phosphoribosyltransferase
daporinad	NAMPT	inhibitor of nicotinamide phosphoribosyltransferase
CAY10618	NAMPT	inhibitor of nicotinamide phosphoribosyltransferase
dacarbazine		DNA alkylator
fluorouracil	TYMS	pyrimidine analog; inhibitor of thymidylate synthase
decitabine	DNMT1	inhibitor of DNA methyltransferase
PF-3758309	PAK4	inhibitor of serine/threonine p21-activating kinase 4
omacetaxine mepesuccinate		inhibitor of protein translation by preventing protein elongation
SNS-032	CDK16;CDK17;CDK2;CDK7;CDK9;CDKL5	inhibitor of cyclin-dependent kinases
PHA-793887	CDK1;CDK2;CDK4;CDK5;CDK7;CDK9	inhibitor of cyclin-dependent kinases
leptomycin B	XPO1	inhibitor of exportin 1
narciclasine	RHOA	activates cellular activity of RhoA; modulator of Rho/Rho kinase/LIM kinase/cofilin signaling
SR-II-138A	EIF4A2;EIF4E;EIF4G1	silvestrol analog; inhibits translation by modulating the eIF4F complex
CR-1-31B	EIF4A2;EIF4E;EIF4G1	silvestrol analog; inhibits translation by modulating the eIF4F complex
BMS-345541	IKBKB	inhibitor of IKK-2
dinaciclib	CDK1;CDK2;CDK5;CDK9	inhibitor of cyclin-dependent kinases
alvocidib	CDK1;CDK2;CDK4;CDK6	inhibitor of cyclin-dependent kinases
linifanib	FLT1;FLT3;KDR	inhibitor of VEGFRs
MK-1775	WEE1	inhibitor of WEE1
AZD7762	CHEK1;CHEK2	inhibitor of checkpoint kinases 1 and 2
N9-isopropylolomoucine	CCNB1;CDK1;CDK5;CDK5R1	inhibitor of CDK1/cyclin B and CDK5/p35 complexes
momelotinib	JAK1;JAK2	inhibitor of Janus kinases 1 and 2
AT13387	HSP90AA1	inhibitor of HSP90
SNX-2112	HSP90AA1;HSP90B1	inhibitor of HSP90alpha and HSP90beta
tanespimycin	HSP90AA1	inhibitor of HSP90
NVP-231	CERK	inhibitor of ceramide kinase
ML311	MCL1	inhibitor of MCL1
GW-843682X	PLK1;PLK3	inhibitor of PLK1 and PLK3
LY-2183240	FAAH	inhibitor of fatty acid amide hydrolase; inhibitor of anandamide uptake
BI-2536	PLK1	inhibitor of polo-like kinase 1 (PLK1)
GSK461364	PLK1	inhibitor of polo-like kinase 1 (PLK1)
triazolothiadiazine	PDE4A;PDE4B;PDE4D	inhibitor of phosphdiesterase 4A/B/D
vincristine		inhibitor of mictrotubule assembly
parbendazole		inhibitor of microtubule assembly
KX2-391	SRC	peptide mimetic; inhibitor of SRC activity in cells
paclitaxel		inhibitor of microtubule assembly
SB-743921	KIF11	inhibitor of kinesin 11
rigosertib	PIK3CA;PIK3CB;PLK1	inhibitor of polo-like kinase 1; inhibitor of PI3K catalytic subunits alpha and beta
BRD-K70511574	PLK1	inhibitor of polo-like kinase 1 (PLK1)
ceranib-2	ACER1;ACER2;ACER3;ASAH1;ASAH2;ASAH2B	inhibitor of ceramidase activity
nakiterpiosin		natural product; inhibitor of microtubule assembly
BRD-K66453893		product of diversity oriented synthesis
SB-225002	CXCR2	inhibitor of chemokine receptor 2
CHM-1		inhibitor of tubulin polymerization
FQI-1		inhibitor of LSF1-mediated transcription
FQI-2		inhibitor of LSF1-mediated transcription
ELCPK		screening hit
docetaxel		inhibitor of microtubule assembly
tivantinib	MET	inhibitor of MET; inhibitor of microtubule assembly
YK 4-279	DHX9;ERG;ETV1	inhibitor of RNA helicase A (RHA) binding to EWS-FLI1; inhibitor of ERG and ETV1 activity
isoevodiamine		natural product
brefeldin A	ARF1	modulator of ADP-ribosylation factor 1; inhibitor of protein translocation from ER to Golgi
ouabain	ATP1A1;ATP1A2;ATP1A3;ATP1A4;ATP1B1;ATP1B2;ATP1B3;ATP1B4	cardiac glycoside; inhibitor of the Na+/K+-ATPase
BRD-K30748066	CDK9	inhibitor of CDK9
CIL55A		screening hit
MG-132	PSMB1;PSMB2;PSMB5;PSMD1;PSMD2	inhibitor of the proteosome
MLN2238	PSMB5	inhibitor of 20S proteasome at the chymotrypsin-like proteolytic (beta-5) site
bortezomib	PSMB1;PSMB2;PSMB5;PSMD1;PSMD2	inhibitor of 26S proteasome
palmostatin B	LYPLA1	inhibitor of acyl-protein thioesterase 1
pitstop2	CLTA;CLTB;CLTC;CLTCL1	inhibitor of clathrin and clathrin-independent endocytosis
darinaparsin		inducer of ROS; inhibitor of microtubule assembly
QW-BI-011	EHMT2	inhibitor of G9a histone methyltransferase
SJ-172550	MDM2;TP53	inhibitor of p53-MDM2 interaction
IC-87114	PIK3CD	inhibitor of PI3K catalytic subunit delta
BRD-K50799972		product of diversity oriented synthesis
BRD-K55116708		product of diversity oriented synthesis; inhibitor of leukemic stem cells
fluvastatin	HMGCR	inhibitor of HMG-CoA reductase
lovastatin	HMGCR	inhibitor of HMG-CoA reductase
simvastatin	HMGCR	inhibitor of HMG-CoA reductase
staurosporine		inhibitor of multiple kinases
GSK-3 inhibitor IX		inhibitor of JAK/STAT signaling
CHIR-99021	GSK3B	inhibitor of GSK3 beta
avicin D		natural product
CIL56		screening hit
erastin	SLC7A11;VDAC1;VDAC2	modulator of voltage-dependent anion channels; inhibitor of solute carrier SLC7A11
ML210		selectively kills engineered cells expressing mutant HRAS
ML162		selectively kills engineered cells expressing mutant HRAS
1S,3R-RSL-3	GPX4	synthetic lethal with HRAS in engineered cells; inhibitor of GPX4
CIL41		screening hit
CIL70		screening hit
BRD-K01737880		screening hit
VX-680	AURKA;AURKB;AURKC	inhibitor of aurora kinases
isoliquiritigenin		natural product
tigecycline		analog of tetracycline
COL-3		analog of tetracycline
BRD-K71781559		screening hit
MLN2480	ARAF;BRAF;RAF1	inhibitor of RAF kinases
GDC-0879	BRAF	inhibitor of BRAF
dabrafenib	BRAF	inhibitor of BRAF
PLX-4720	BRAF	inhibitor of BRAF
ML320	GSK3B	inhibitor of GSK3 beta
BRD-K29313308	HDAC3	inhibitor of HDAC3
BRD-K88742110	HDAC8	inhibitor of HDAC8
BRD-A02303741	DOT1L	inhibitor of histone methyltransferases
NSC 74859	STAT3	inhibitor of STAT3
AZD7545	PDK2	inhibitor of pyruvate dehydrogenase kinase 2
PLX-4032	BRAF	inhibitor of BRAF
compound 1B		screening hit
BRD-K99006945		screening hit
fulvestrant	ESR1;GPER1	antagonist of the estrogen receptor
SKI-II	SPHK1	inhibitor of sphingosine kinase 1
cimetidine	HRH2	inhibitor of histidine receptor H2
JW-480	NCEH1	inhibitor of serine hydrolase enzyme NCEH
itraconazole		anti-fungal agent; inhibitor of hedgehog signaling pathway
pifithrin-mu	HSPA1A;HSPA1B;HSPA1L;TP53	inhibitor of p53 binding to mitochondria; inhibitor of HSP70
SB-525334	TGFBR1	inhibitor of the transforming growth factor beta type 1 receptor
phloretin	SLC5A1	natural product; inhibitor of glucose uptake
valdecoxib	PTGS2	inhibitor of cyclooxygenase-2 (COX2)
PF-750	FAAH	inhibitor of fatty acid amide hydrolase
ML239		ML239; inhibitor of breast cancer stem cell proliferation
MST-312	TERT	inhibitor of telomerase reverse transcriptase
TW-37	BCL2;BCL2L1	inhibitor of BCL2 and BCL-xL
gossypol	BCL2;BCL2L1;LDHA;LDHB;LDHC	inhibitor of lactate dehydrogenase; inhibitor of BCL2 family members
BRD1812		screening hit
YM-155	BIRC5	inhibitor of survivin expression
BRD-K92856060		screening hit
neopeltolide		inhibitor of cellular respiration
KHS101	TACC3	binder of TACC3, a component of the centrosome and mitotic spindle
spautin-1	USP10;USP13	inhibitor of the deubiquitinase activity of USP13 and USP10
oligomycin A	ATP5L2	inhibitor of mitochondrial ATP synthase
BRD-K97651142		aphrocallistin derivative
SR8278	NR1D1	antagonist of Rev-ErbAalpha
GSK-J4	KDM6A;KDM6B	inhibitor of lysine-specific demethylases

## Sheet: Table S4
Table S4: Drug response to breast cancer patient in TCGA
Cancer	bcr_patient_barcode	drug_name	DrugBank ID	measure_of_response	days_to_drug_therapy_start	days_to_drug_therapy_end	days_to_initial_pathologic_diagnosis	method_of_sample_procurement	days_to_sample_procurement	days_to_new_tumor_event_after_initial_treatment	additional_pharmaceutical_therapy	new_tumor_event_additional_surgery_procedure	history_of_neoadjuvant_treatment
Breast invasive carcinoma (BRCA)	TCGA-AC-A2FB	Anastrozole	DB01217	Complete Response	225	895	0	Simple Mastectomy	35	NA	NA	NA	No
Breast invasive carcinoma (BRCA)	TCGA-GM-A2DM	Anastrozole	DB01217	Complete Response	279	772	0	Lumpectomy	50	NA	NA	NA	No
Breast invasive carcinoma (BRCA)	TCGA-GM-A2DN	Anastrozole	DB01217	Complete Response	335	1063	0	Modified Radical Mastectomy	77	NA	NA	NA	No
Breast invasive carcinoma (BRCA)	TCGA-GM-A2DC	Anastrozole	DB01217	Complete Response	355	383	0	Lumpectomy	36	NA	NA	NA	No
Breast invasive carcinoma (BRCA)	TCGA-A7-A3RF	Anastrozole	DB01217	Clinical Progressive Disease	137	[Not Available]	0	Lumpectomy	17	NA	NA	NA	No
Breast invasive carcinoma (BRCA)	TCGA-GM-A3NW	Anastrozole	DB01217	Stable Disease	205	2055	0	Simple Mastectomy	37	NA	NA	NA	No
Breast invasive carcinoma (BRCA)	TCGA-A2-A0EP	Anastrozole	DB01217	Complete Response	222	1781	0	Simple Mastectomy	40	NA	NA	NA	No
Breast invasive carcinoma (BRCA)	TCGA-A2-A0EP	Anastrozole	DB01217	Complete Response	1959	2461	0	Simple Mastectomy	40	NA	NA	NA	No
Breast invasive carcinoma (BRCA)	TCGA-A2-A3XU	Anastrozole	DB01217	Clinical Progressive Disease	596	718	0	Lumpectomy	0	NA	YES	YES	No
Breast invasive carcinoma (BRCA)	TCGA-A2-A3Y0	Anastrozole	DB01217	Complete Response	[Not Available]	[Not Available]	0	Modified Radical Mastectomy	31	NA	NA	NA	No
Breast invasive carcinoma (BRCA)	TCGA-GM-A3XG	Anastrozole	DB01217	Complete Response	813	843	0	Modified Radical Mastectomy	113	NA	NA	NA	No
Breast invasive carcinoma (BRCA)	TCGA-LL-A50Y	Anastrozole	DB01217	Complete Response	54	608	0	Modified Radical Mastectomy	16	NA	NA	NA	No
Breast invasive carcinoma (BRCA)	TCGA-GM-A5PX	Anastrozole	DB01217	Complete Response	112	236	0	Simple Mastectomy	33	NA	NA	NA	No
Breast invasive carcinoma (BRCA)	TCGA-S3-AA11	Anastrozole	DB01217	Complete Response	309	[Not Available]	0	Lumpectomy	12	NA	NA	NA	No
Breast invasive carcinoma (BRCA)	TCGA-WT-AB41	Anastrozole	DB01217	Complete Response	181	273	0	Modified Radical Mastectomy	28	NA	NA	NA	No
Breast invasive carcinoma (BRCA)	TCGA-A8-A08O	Anastrozole	DB01217	Clinical Progressive Disease	366	397	0	Other method (please specify)	31	NA	NA	NA	No
Breast invasive carcinoma (BRCA)	TCGA-BH-A0W5	Anastrozole	DB01217	Complete Response	22	144	0	Other method (please specify)	29	NA	NA	NA	No
Breast invasive carcinoma (BRCA)	TCGA-BH-A0W7	Anastrozole	DB01217	Complete Response	1171	1324	0	Other method (please specify)	27	NA	NA	NA	No
Breast invasive carcinoma (BRCA)	TCGA-A2-A3XS	Bevacizumab	DB00112	Clinical Progressive Disease	895	958	0	Lumpectomy	36	NA	[Not Available]	[Not Available]	No
Breast invasive carcinoma (BRCA)	TCGA-A8-A08O	Bevacizumab	DB00112	Clinical Progressive Disease	60	335	0	Other method (please specify)	31	NA	NA	NA	No
Breast invasive carcinoma (BRCA)	TCGA-GM-A2DC	Capecitabine	DB01101	Complete Response	57	119	0	Lumpectomy	36	NA	NA	NA	No
Breast invasive carcinoma (BRCA)	TCGA-A2-A3XS	Capecitabine	DB01101	Clinical Progressive Disease	874	980	0	Lumpectomy	36	NA	[Not Available]	[Not Available]	No
Breast invasive carcinoma (BRCA)	TCGA-A2-A3XU	Capecitabine	DB01101	Clinical Progressive Disease	657	902	0	Lumpectomy	0	NA	YES	YES	No
Breast invasive carcinoma (BRCA)	TCGA-GM-A4E0	Capecitabine	DB01101	Complete Response	121	184	0	Modified Radical Mastectomy	59	NA	NA	NA	No
Breast invasive carcinoma (BRCA)	TCGA-A2-A3XV	Carboplatin	DB00958	Complete Response	62	175	0	Lumpectomy	36	NA	NA	NA	No
Breast invasive carcinoma (BRCA)	TCGA-A2-A3XY	Carboplatin	DB00958	Clinical Progressive Disease	816	913	0	Modified Radical Mastectomy	52	NA	NA	NA	No
Breast invasive carcinoma (BRCA)	TCGA-A2-A3XZ	Carboplatin	DB00958	Complete Response	97	202	0	Simple Mastectomy	56	NA	NA	NA	No
Breast invasive carcinoma (BRCA)	TCGA-A7-A4SF	Carboplatin	DB00958	Complete Response	89	202	0	Lumpectomy	19	NA	NA	NA	No
Breast invasive carcinoma (BRCA)	TCGA-BH-A0HY	Carboplatin	DB00958	Complete Response	88	190	0	Other method (please specify)	49	NA	NA	NA	No
Breast invasive carcinoma (BRCA)	TCGA-AQ-A04H	Carboplatin	DB00958	Complete Response	29	133	0	Other method (please specify)	8	NA	NA	NA	No
Breast invasive carcinoma (BRCA)	TCGA-EW-A3U0	Cisplatin	DB00515	Complete Response	85	127	0	Other (please specify)	25	NA	NA	NA	No
Breast invasive carcinoma (BRCA)	TCGA-E9-A1NI	Cyclophosphamide	DB00531	Complete Response	0	80	0	Modified Radical Mastectomy	-7	NA	NA	NA	No
Breast invasive carcinoma (BRCA)	TCGA-E9-A1NE	Cyclophosphamide	DB00531	Complete Response	10	121	0	Modified Radical Mastectomy	0	NA	NA	NA	No
Breast invasive carcinoma (BRCA)	TCGA-E9-A1NC	Cyclophosphamide	DB00531	Complete Response	10	122	0	Modified Radical Mastectomy	0	NA	NA	NA	No
Breast invasive carcinoma (BRCA)	TCGA-E9-A2JS	Cyclophosphamide	DB00531	Complete Response	17	191	0	Lumpectomy	7	NA	NA	NA	No
Breast invasive carcinoma (BRCA)	TCGA-GM-A2DF	Cyclophosphamide	DB00531	Complete Response	166	229	0	Lumpectomy	42	NA	NA	NA	No
Breast invasive carcinoma (BRCA)	TCGA-GM-A2DH	Cyclophosphamide	DB00531	Complete Response	170	233	0	Simple Mastectomy	55	NA	NA	NA	No
Breast invasive carcinoma (BRCA)	TCGA-GM-A2DM	Cyclophosphamide	DB00531	Complete Response	176	218	0	Lumpectomy	50	NA	NA	NA	No
Breast invasive carcinoma (BRCA)	TCGA-GM-A2DN	Cyclophosphamide	DB00531	Complete Response	251	314	0	Modified Radical Mastectomy	77	NA	NA	NA	No
Breast invasive carcinoma (BRCA)	TCGA-BH-A2L8	Cyclophosphamide	DB00531	Complete Response	136	197	0	Simple Mastectomy	70	NA	NA	NA	No
Breast invasive carcinoma (BRCA)	TCGA-GM-A2DA	Cyclophosphamide	DB00531	Complete Response	74	147	0	Modified Radical Mastectomy	51	NA	[Not Available]	[Not Available]	No
Breast invasive carcinoma (BRCA)	TCGA-GM-A2DB	Cyclophosphamide	DB00531	Complete Response	181	248	0	Lumpectomy	49	NA	NA	NA	No
Breast invasive carcinoma (BRCA)	TCGA-GM-A2DC	Cyclophosphamide	DB00531	Complete Response	140	208	0	Lumpectomy	36	NA	NA	NA	No
Breast invasive carcinoma (BRCA)	TCGA-GM-A2DI	Cyclophosphamide	DB00531	Complete Response	154	217	0	Simple Mastectomy	31	NA	NA	NA	No
Breast invasive carcinoma (BRCA)	TCGA-E9-A3HO	Cyclophosphamide	DB00531	Complete Response	26	26	0	Modified Radical Mastectomy	14	NA	NA	NA	No
Breast invasive carcinoma (BRCA)	TCGA-E9-A3Q9	Cyclophosphamide	DB00531	Complete Response	28	51	0	Modified Radical Mastectomy	0	NA	NA	NA	No
Breast invasive carcinoma (BRCA)	TCGA-A2-A0CK	Cyclophosphamide	DB00531	Complete Response	[Not Available]	[Not Available]	0	Lumpectomy	16	NA	NA	NA	No
Breast invasive carcinoma (BRCA)	TCGA-A2-A0CR	Cyclophosphamide	DB00531	Complete Response	105	147	0	Modified Radical Mastectomy	37	NA	NA	NA	No
Breast invasive carcinoma (BRCA)	TCGA-AC-A3W5	Cyclophosphamide	DB00531	Complete Response	56	139	0	Lumpectomy	22	NA	NA	NA	No
Breast invasive carcinoma (BRCA)	TCGA-EW-A3U0	Cyclophosphamide	DB00531	Complete Response	148	197	0	Other (please specify)	25	NA	NA	NA	No
Breast invasive carcinoma (BRCA)	TCGA-GM-A3NW	Cyclophosphamide	DB00531	Stable Disease	65	181	0	Simple Mastectomy	37	NA	NA	NA	No
Breast invasive carcinoma (BRCA)	TCGA-A2-A0EP	Cyclophosphamide	DB00531	Complete Response	92	141	0	Simple Mastectomy	40	NA	NA	NA	No
Breast invasive carcinoma (BRCA)	TCGA-A2-A3XS	Cyclophosphamide	DB00531	Complete Response	112	154	0	Lumpectomy	36	NA	[Not Available]	[Not Available]	No
Breast invasive carcinoma (BRCA)	TCGA-A2-A3XT	Cyclophosphamide	DB00531	Partial Response	35	83	0	Lumpectomy	0	NA	NA	NA	No
Breast invasive carcinoma (BRCA)	TCGA-E9-A3X8	Cyclophosphamide	DB00531	Complete Response	14	160	0	Other (please specify)	0	NA	NA	NA	No
Breast invasive carcinoma (BRCA)	TCGA-GM-A3XL	Cyclophosphamide	DB00531	Complete Response	100	163	0	Lumpectomy	65	NA	NA	NA	No
Breast invasive carcinoma (BRCA)	TCGA-GM-A3XN	Cyclophosphamide	DB00531	Complete Response	218	282	0	Lumpectomy	85	NA	NA	NA	No
Breast invasive carcinoma (BRCA)	TCGA-A2-A3XW	Cyclophosphamide	DB00531	Complete Response	69	139	0	Simple Mastectomy	20	NA	NA	NA	No
Breast invasive carcinoma (BRCA)	TCGA-A2-A3XX	Cyclophosphamide	DB00531	Complete Response	80	129	0	Simple Mastectomy	22	NA	NA	NA	No
Breast invasive carcinoma (BRCA)	TCGA-A2-A3XY	Cyclophosphamide	DB00531	Complete Response	86	149	0	Modified Radical Mastectomy	52	NA	NA	NA	No
Breast invasive carcinoma (BRCA)	TCGA-A2-A3XY	Cyclophosphamide	DB00531	Complete Response	170	170	0	Modified Radical Mastectomy	52	NA	NA	NA	No
Breast invasive carcinoma (BRCA)	TCGA-A2-A3Y0	Cyclophosphamide	DB00531	Complete Response	74	137	0	Modified Radical Mastectomy	31	NA	NA	NA	No
Breast invasive carcinoma (BRCA)	TCGA-AC-A3YI	Cyclophosphamide	DB00531	Complete Response	82	167	0	Lumpectomy	47	NA	NA	NA	No
Breast invasive carcinoma (BRCA)	TCGA-B6-A402	Cyclophosphamide	DB00531	Partial Response	30	93	0	Other (please specify)	0	1516	YES	NO	No
Breast invasive carcinoma (BRCA)	TCGA-D8-A3Z6	Cyclophosphamide	DB00531	Stable Disease	22	86	0	Modified Radical Mastectomy	7	NA	NA	NA	No
Breast invasive carcinoma (BRCA)	TCGA-EW-A424	Cyclophosphamide	DB00531	Complete Response	118	181	0	Simple Mastectomy	43	NA	NA	NA	No
Breast invasive carcinoma (BRCA)	TCGA-GM-A3XG	Cyclophosphamide	DB00531	Complete Response	261	324	0	Modified Radical Mastectomy	113	NA	NA	NA	No
Breast invasive carcinoma (BRCA)	TCGA-LL-A440	Cyclophosphamide	DB00531	Complete Response	60	123	0	Simple Mastectomy	18	NA	NA	NA	No
Breast invasive carcinoma (BRCA)	TCGA-LL-A441	Cyclophosphamide	DB00531	Complete Response	61	133	0	Lumpectomy	27	NA	NA	NA	No
Breast invasive carcinoma (BRCA)	TCGA-A2-A4RY	Cyclophosphamide	DB00531	Complete Response	58	164	0	Modified Radical Mastectomy	25	NA	NA	NA	No
Breast invasive carcinoma (BRCA)	TCGA-A2-A4S2	Cyclophosphamide	DB00531	Complete Response	47	96	0	Modified Radical Mastectomy	19	NA	NA	NA	No
Breast invasive carcinoma (BRCA)	TCGA-A7-A4SA	Cyclophosphamide	DB00531	Complete Response	73	115	0	Simple Mastectomy	34	NA	NA	NA	No
Breast invasive carcinoma (BRCA)	TCGA-A7-A4SB	Cyclophosphamide	DB00531	Complete Response	61	124	0	Lumpectomy	19	NA	NA	NA	No
Breast invasive carcinoma (BRCA)	TCGA-A7-A4SD	Cyclophosphamide	DB00531	Complete Response	64	134	0	Simple Mastectomy	12	NA	NA	NA	No
Breast invasive carcinoma (BRCA)	TCGA-A7-A4SE	Cyclophosphamide	DB00531	Complete Response	49	91	0	Lumpectomy	17	NA	NA	NA	No
Breast invasive carcinoma (BRCA)	TCGA-AQ-A54O	Cyclophosphamide	DB00531	Complete Response	77	118	0	Simple Mastectomy	27	NA	NA	NA	No
Breast invasive carcinoma (BRCA)	TCGA-GM-A4E0	Cyclophosphamide	DB00531	Complete Response	226	289	0	Modified Radical Mastectomy	59	NA	NA	NA	No
Breast invasive carcinoma (BRCA)	TCGA-BH-A5IZ	Cyclophosphamide	DB00531	Complete Response	77	140	0	Lumpectomy	46	NA	NA	NA	No
Breast invasive carcinoma (BRCA)	TCGA-E9-A5FK	Cyclophosphamide	DB00531	Complete Response	21	200	0	Modified Radical Mastectomy	12	NA	NA	NA	No
Breast invasive carcinoma (BRCA)	TCGA-PE-A5DE	Cyclophosphamide	DB00531	Complete Response	42	105	0	Other (please specify)	13	NA	NA	NA	No
Breast invasive carcinoma (BRCA)	TCGA-A7-A5ZV	Cyclophosphamide	DB00531	Complete Response	95	137	0	Lumpectomy	55	NA	NA	NA	No
Breast invasive carcinoma (BRCA)	TCGA-GM-A5PV	Cyclophosphamide	DB00531	Complete Response	107	174	0	Modified Radical Mastectomy	72	NA	NA	NA	No
Breast invasive carcinoma (BRCA)	TCGA-LL-A5YO	Cyclophosphamide	DB00531	Complete Response	56	160	0	Lumpectomy	24	NA	NA	NA	No
Breast invasive carcinoma (BRCA)	TCGA-A7-A5ZW	Cyclophosphamide	DB00531	Complete Response	71	176	0	Lumpectomy	20	NA	NA	NA	No
Breast invasive carcinoma (BRCA)	TCGA-A7-A5ZX	Cyclophosphamide	DB00531	Complete Response	76	118	0	Simple Mastectomy	46	NA	NA	NA	No
Breast invasive carcinoma (BRCA)	TCGA-E2-A573	Cyclophosphamide	DB00531	Complete Response	104	167	0	Other (please specify)	50	NA	NA	NA	No
Breast invasive carcinoma (BRCA)	TCGA-OL-A66I	Cyclophosphamide	DB00531	Complete Response	43	312	0	Lumpectomy	-7	NA	NA	NA	No
Breast invasive carcinoma (BRCA)	TCGA-E9-A6HE	Cyclophosphamide	DB00531	Complete Response	104	174	0	Other (please specify)	62	NA	NA	NA	No
Breast invasive carcinoma (BRCA)	TCGA-OL-A66O	Cyclophosphamide	DB00531	Complete Response	129	192	0	Modified Radical Mastectomy	30	NA	NA	NA	No
Breast invasive carcinoma (BRCA)	TCGA-LL-A73Z	Cyclophosphamide	DB00531	Clinical Progressive Disease	18	60	0	Lumpectomy	0	NA	NA	NA	No
Breast invasive carcinoma (BRCA)	TCGA-LL-A740	Cyclophosphamide	DB00531	Complete Response	122	164	0	Lumpectomy	18	NA	NA	NA	No
Breast invasive carcinoma (BRCA)	TCGA-S3-A6ZF	Cyclophosphamide	DB00531	Complete Response	65	170	0	Simple Mastectomy	19	NA	NA	NA	No
Breast invasive carcinoma (BRCA)	TCGA-S3-A6ZG	Cyclophosphamide	DB00531	Complete Response	52	100	0	Lumpectomy	0	NA	NA	NA	No
Breast invasive carcinoma (BRCA)	TCGA-S3-A6ZH	Cyclophosphamide	DB00531	Complete Response	141	185	0	Simple Mastectomy	106	NA	NA	NA	No
Breast invasive carcinoma (BRCA)	TCGA-A7-A6VV	Cyclophosphamide	DB00531	Complete Response	160	266	0	Modified Radical Mastectomy	34	NA	NA	NA	No
Breast invasive carcinoma (BRCA)	TCGA-A7-A6VW	Cyclophosphamide	DB00531	Complete Response	84	134	0	Lumpectomy	29	NA	NA	NA	No
Breast invasive carcinoma (BRCA)	TCGA-A7-A6VX	Cyclophosphamide	DB00531	Complete Response	79	142	0	Lumpectomy	37	NA	NA	NA	No
Breast invasive carcinoma (BRCA)	TCGA-A7-A6VY	Cyclophosphamide	DB00531	Complete Response	68	111	0	Lumpectomy	12	NA	NA	NA	No
Breast invasive carcinoma (BRCA)	TCGA-OL-A6VO	Cyclophosphamide	DB00531	Complete Response	71	147	0	Lumpectomy	46	NA	NA	NA	No
Breast invasive carcinoma (BRCA)	TCGA-BH-A8G0	Cyclophosphamide	DB00531	Complete Response	155	267	0	Simple Mastectomy	50	NA	NA	NA	No
Breast invasive carcinoma (BRCA)	TCGA-LL-A7SZ	Cyclophosphamide	DB00531	Complete Response	62	104	0	Other (please specify)	30	NA	NA	NA	No
Breast invasive carcinoma (BRCA)	TCGA-XX-A899	Cyclophosphamide	DB00531	Complete Response	96	201	0	Modified Radical Mastectomy	52	NA	NA	NA	No
Breast invasive carcinoma (BRCA)	TCGA-4H-AAAK	Cyclophosphamide	DB00531	Complete Response	27	98	0	Modified Radical Mastectomy	5	NA	NA	NA	No
Breast invasive carcinoma (BRCA)	TCGA-S3-AA0Z	Cyclophosphamide	DB00531	Complete Response	84	84	0	Modified Radical Mastectomy	36	NA	NA	NA	No
Breast invasive carcinoma (BRCA)	TCGA-S3-AA10	Cyclophosphamide	DB00531	Complete Response	75	199	0	Simple Mastectomy	27	NA	NA	NA	No
Breast invasive carcinoma (BRCA)	TCGA-S3-AA14	Cyclophosphamide	DB00531	Complete Response	62	104	0	Other (please specify)	26	NA	NA	NA	No
Breast invasive carcinoma (BRCA)	TCGA-S3-AA15	Cyclophosphamide	DB00531	Complete Response	82	125	0	Simple Mastectomy	12	NA	NA	NA	No
Breast invasive carcinoma (BRCA)	TCGA-WT-AB41	Cyclophosphamide	DB00531	Complete Response	89	150	0	Modified Radical Mastectomy	28	NA	NA	NA	No
Breast invasive carcinoma (BRCA)	TCGA-Z7-A8R5	Cyclophosphamide	DB00531	Stable Disease	61	181	0	Lumpectomy	30	181	YES	YES	No
Breast invasive carcinoma (BRCA)	TCGA-Z7-A8R6	Cyclophosphamide	DB00531	Complete Response	31	153	0	Lumpectomy	0	NA	NA	NA	No
Breast invasive carcinoma (BRCA)	TCGA-A8-A06R	Cyclophosphamide	DB00531	Complete Response	59	151	0	Other method (please specify)	31	NA	NA	NA	No
Breast invasive carcinoma (BRCA)	TCGA-A8-A086	Cyclophosphamide	DB00531	Complete Response	0	92	0	Other method (please specify)	0	NA	NA	NA	No
Breast invasive carcinoma (BRCA)	TCGA-A8-A08B	Cyclophosphamide	DB00531	Complete Response	31	122	0	Other method (please specify)	0	NA	NA	NA	No
Breast invasive carcinoma (BRCA)	TCGA-A8-A08C	Cyclophosphamide	DB00531	Complete Response	31	151	0	Other method (please specify)	31	NA	NA	NA	No
Breast invasive carcinoma (BRCA)	TCGA-A8-A08F	Cyclophosphamide	DB00531	Complete Response	31	92	0	Other method (please specify)	0	NA	NA	NA	Yes
Breast invasive carcinoma (BRCA)	TCGA-A8-A08G	Cyclophosphamide	DB00531	Complete Response	28	89	0	Other method (please specify)	0	NA	NA	NA	No
Breast invasive carcinoma (BRCA)	TCGA-A8-A08I	Cyclophosphamide	DB00531	Complete Response	31	153	0	Other method (please specify)	31	NA	NA	NA	No
Breast invasive carcinoma (BRCA)	TCGA-A8-A08P	Cyclophosphamide	DB00531	Complete Response	60	182	0	Other method (please specify)	31	NA	NA	NA	No
Breast invasive carcinoma (BRCA)	TCGA-A8-A08X	Cyclophosphamide	DB00531	Complete Response	0	61	0	Other method (please specify)	0	NA	NA	NA	No
Breast invasive carcinoma (BRCA)	TCGA-A8-A092	Cyclophosphamide	DB00531	Complete Response	30	153	0	Other method (please specify)	0	NA	NA	NA	No
Breast invasive carcinoma (BRCA)	TCGA-A8-A095	Cyclophosphamide	DB00531	Complete Response	0	120	0	Tumor Resection	0	NA	NA	NA	No
Breast invasive carcinoma (BRCA)	TCGA-A8-A09D	Cyclophosphamide	DB00531	Complete Response	0	92	0	Other method (please specify)	0	NA	NA	NA	No
Breast invasive carcinoma (BRCA)	TCGA-A8-A07C	Cyclophosphamide	DB00531	Complete Response	0	62	0	Other method (please specify)	0	NA	NA	NA	No
Breast invasive carcinoma (BRCA)	TCGA-A8-A097	Cyclophosphamide	DB00531	Complete Response	61	153	0	Other method (please specify)	0	NA	NA	NA	No
Breast invasive carcinoma (BRCA)	TCGA-A8-A0A6	Cyclophosphamide	DB00531	Complete Response	61	184	0	Other method (please specify)	31	NA	NA	NA	No
Breast invasive carcinoma (BRCA)	TCGA-A8-A075	Cyclophosphamide	DB00531	Complete Response	31	122	0	Other method (please specify)	0	NA	NA	NA	No
Breast invasive carcinoma (BRCA)	TCGA-BH-A0W7	Cyclophosphamide	DB00531	Complete Response	76	138	0	Other method (please specify)	27	NA	NA	NA	No
Breast invasive carcinoma (BRCA)	TCGA-A2-A3XY	Denosumab	DB06643	Clinical Progressive Disease	816	1058	0	Modified Radical Mastectomy	52	NA	NA	NA	No
Breast invasive carcinoma (BRCA)	TCGA-AC-A62V	Denosumab	DB06643	Partial Response	21	266	0	Modified Radical Mastectomy	2	NA	NA	NA	No
Breast invasive carcinoma (BRCA)	TCGA-AC-A2FB	Docetaxel	DB01248	Complete Response	101	205	0	Simple Mastectomy	35	NA	NA	NA	No
Breast invasive carcinoma (BRCA)	TCGA-GM-A2DA	Docetaxel	DB01248	Stable Disease	3141	3415	0	Modified Radical Mastectomy	51	NA	[Not Available]	[Not Available]	No
Breast invasive carcinoma (BRCA)	TCGA-GM-A2DC	Docetaxel	DB01248	Complete Response	57	119	0	Lumpectomy	36	NA	NA	NA	No
Breast invasive carcinoma (BRCA)	TCGA-GM-A2DI	Docetaxel	DB01248	Complete Response	70	133	0	Simple Mastectomy	31	NA	NA	NA	No
Breast invasive carcinoma (BRCA)	TCGA-A2-A0CK	Docetaxel	DB01248	Complete Response	1451	1518	0	Lumpectomy	16	NA	NA	NA	No
Breast invasive carcinoma (BRCA)	TCGA-AC-A3W5	Docetaxel	DB01248	Complete Response	56	139	0	Lumpectomy	22	NA	NA	NA	No
Breast invasive carcinoma (BRCA)	TCGA-EW-A3U0	Docetaxel	DB01248	Complete Response	85	127	0	Other (please specify)	25	NA	NA	NA	No
Breast invasive carcinoma (BRCA)	TCGA-A2-A3XS	Docetaxel	DB01248	Clinical Progressive Disease	695	806	0	Lumpectomy	36	NA	[Not Available]	[Not Available]	No
Breast invasive carcinoma (BRCA)	TCGA-A2-A3XT	Docetaxel	DB01248	Partial Response	97	161	0	Lumpectomy	0	NA	NA	NA	No
Breast invasive carcinoma (BRCA)	TCGA-A2-A3XV	Docetaxel	DB01248	Complete Response	62	175	0	Lumpectomy	36	NA	NA	NA	No
Breast invasive carcinoma (BRCA)	TCGA-A2-A3XY	Docetaxel	DB01248	Clinical Progressive Disease	1040	1061	0	Modified Radical Mastectomy	52	NA	NA	NA	No
Breast invasive carcinoma (BRCA)	TCGA-A2-A3XZ	Docetaxel	DB01248	Complete Response	97	202	0	Simple Mastectomy	56	NA	NA	NA	No
Breast invasive carcinoma (BRCA)	TCGA-A2-A3Y0	Docetaxel	DB01248	Complete Response	165	247	0	Modified Radical Mastectomy	31	NA	NA	NA	No
Breast invasive carcinoma (BRCA)	TCGA-EW-A424	Docetaxel	DB01248	Complete Response	118	181	0	Simple Mastectomy	43	NA	NA	NA	No
Breast invasive carcinoma (BRCA)	TCGA-LL-A440	Docetaxel	DB01248	Complete Response	60	123	0	Simple Mastectomy	18	NA	NA	NA	No
Breast invasive carcinoma (BRCA)	TCGA-LL-A441	Docetaxel	DB01248	Complete Response	61	133	0	Lumpectomy	27	NA	NA	NA	No
Breast invasive carcinoma (BRCA)	TCGA-A2-A4RY	Docetaxel	DB01248	Complete Response	58	164	0	Modified Radical Mastectomy	25	NA	NA	NA	No
Breast invasive carcinoma (BRCA)	TCGA-A7-A4SB	Docetaxel	DB01248	Complete Response	61	124	0	Lumpectomy	19	NA	NA	NA	No
Breast invasive carcinoma (BRCA)	TCGA-A7-A4SD	Docetaxel	DB01248	Complete Response	64	134	0	Simple Mastectomy	12	NA	NA	NA	No
Breast invasive carcinoma (BRCA)	TCGA-A7-A4SF	Docetaxel	DB01248	Complete Response	89	202	0	Lumpectomy	19	NA	NA	NA	No
Breast invasive carcinoma (BRCA)	TCGA-GM-A4E0	Docetaxel	DB01248	Complete Response	121	184	0	Modified Radical Mastectomy	59	NA	NA	NA	No
Breast invasive carcinoma (BRCA)	TCGA-BH-A5IZ	Docetaxel	DB01248	Complete Response	161	161	0	Lumpectomy	46	NA	NA	NA	No
Breast invasive carcinoma (BRCA)	TCGA-PE-A5DE	Docetaxel	DB01248	Complete Response	42	105	0	Other (please specify)	13	NA	NA	NA	No
Breast invasive carcinoma (BRCA)	TCGA-GM-A5PV	Docetaxel	DB01248	Complete Response	107	174	0	Modified Radical Mastectomy	72	NA	NA	NA	No
Breast invasive carcinoma (BRCA)	TCGA-LL-A5YO	Docetaxel	DB01248	Complete Response	56	160	0	Lumpectomy	24	NA	NA	NA	No
Breast invasive carcinoma (BRCA)	TCGA-A7-A5ZW	Docetaxel	DB01248	Complete Response	71	176	0	Lumpectomy	20	NA	NA	NA	No
Breast invasive carcinoma (BRCA)	TCGA-E2-A573	Docetaxel	DB01248	Complete Response	104	167	0	Other (please specify)	50	NA	NA	NA	No
Breast invasive carcinoma (BRCA)	TCGA-OL-A66O	Docetaxel	DB01248	Complete Response	129	192	0	Modified Radical Mastectomy	30	NA	NA	NA	No
Breast invasive carcinoma (BRCA)	TCGA-S3-A6ZF	Docetaxel	DB01248	Complete Response	65	170	0	Simple Mastectomy	19	NA	NA	NA	No
Breast invasive carcinoma (BRCA)	TCGA-A7-A6VV	Docetaxel	DB01248	Complete Response	160	266	0	Modified Radical Mastectomy	34	NA	NA	NA	No
Breast invasive carcinoma (BRCA)	TCGA-A7-A6VX	Docetaxel	DB01248	Complete Response	79	142	0	Lumpectomy	37	NA	NA	NA	No
Breast invasive carcinoma (BRCA)	TCGA-OL-A6VO	Docetaxel	DB01248	Complete Response	71	147	0	Lumpectomy	46	NA	NA	NA	No
Breast invasive carcinoma (BRCA)	TCGA-BH-A8G0	Docetaxel	DB01248	Complete Response	155	267	0	Simple Mastectomy	50	NA	NA	NA	No
Breast invasive carcinoma (BRCA)	TCGA-LD-A7W5	Docetaxel	DB01248	Stable Disease	82	145	0	Lumpectomy	39	NA	NA	NA	No
Breast invasive carcinoma (BRCA)	TCGA-XX-A899	Docetaxel	DB01248	Complete Response	96	201	0	Modified Radical Mastectomy	52	NA	NA	NA	No
Breast invasive carcinoma (BRCA)	TCGA-S3-AA10	Docetaxel	DB01248	Complete Response	75	199	0	Simple Mastectomy	27	NA	NA	NA	No
Breast invasive carcinoma (BRCA)	TCGA-WT-AB41	Docetaxel	DB01248	Complete Response	89	150	0	Modified Radical Mastectomy	28	NA	NA	NA	No
Breast invasive carcinoma (BRCA)	TCGA-A8-A086	Docetaxel	DB01248	Complete Response	0	92	0	Other method (please specify)	0	NA	NA	NA	No
Breast invasive carcinoma (BRCA)	TCGA-A8-A08F	Docetaxel	DB01248	Complete Response	92	123	0	Other method (please specify)	0	NA	NA	NA	Yes
Breast invasive carcinoma (BRCA)	TCGA-A8-A08G	Docetaxel	DB01248	Complete Response	89	150	0	Other method (please specify)	0	NA	NA	NA	No
Breast invasive carcinoma (BRCA)	TCGA-A8-A08P	Docetaxel	DB01248	Complete Response	60	182	0	Other method (please specify)	31	NA	NA	NA	No
Breast invasive carcinoma (BRCA)	TCGA-A8-A07C	Docetaxel	DB01248	Complete Response	92	123	0	Other method (please specify)	0	NA	NA	NA	No
Breast invasive carcinoma (BRCA)	TCGA-A8-A097	Docetaxel	DB01248	Complete Response	61	153	0	Other method (please specify)	0	NA	NA	NA	No
Breast invasive carcinoma (BRCA)	TCGA-A8-A08O	Docetaxel	DB01248	Clinical Progressive Disease	31	121	0	Other method (please specify)	31	NA	NA	NA	No
Breast invasive carcinoma (BRCA)	TCGA-BH-A0HY	Docetaxel	DB01248	Complete Response	88	190	0	Other method (please specify)	49	NA	NA	NA	No
Breast invasive carcinoma (BRCA)	TCGA-A8-A075	Docetaxel	DB01248	Complete Response	122	214	0	Other method (please specify)	0	NA	NA	NA	No
Breast invasive carcinoma (BRCA)	TCGA-BH-A0W7	Docetaxel	DB01248	Complete Response	76	138	0	Other method (please specify)	27	NA	NA	NA	No
Breast invasive carcinoma (BRCA)	TCGA-E9-A1NI	Doxorubicin	DB00997	Complete Response	0	80	0	Modified Radical Mastectomy	-7	NA	NA	NA	No
Breast invasive carcinoma (BRCA)	TCGA-E9-A1NE	Doxorubicin	DB00997	Complete Response	10	121	0	Modified Radical Mastectomy	0	NA	NA	NA	No
Breast invasive carcinoma (BRCA)	TCGA-E9-A1NC	Doxorubicin	DB00997	Complete Response	10	122	0	Modified Radical Mastectomy	0	NA	NA	NA	No
Breast invasive carcinoma (BRCA)	TCGA-GM-A2DH	Doxorubicin	DB00997	Complete Response	170	233	0	Simple Mastectomy	55	NA	NA	NA	No
Breast invasive carcinoma (BRCA)	TCGA-GM-A2DA	Doxorubicin	DB00997	Complete Response	74	147	0	Modified Radical Mastectomy	51	NA	[Not Available]	[Not Available]	No
Breast invasive carcinoma (BRCA)	TCGA-A2-A0CK	Doxorubicin	DB00997	Complete Response	[Not Available]	[Not Available]	0	Lumpectomy	16	NA	NA	NA	No
Breast invasive carcinoma (BRCA)	TCGA-A2-A0CR	Doxorubicin	DB00997	Complete Response	105	147	0	Modified Radical Mastectomy	37	NA	NA	NA	No
Breast invasive carcinoma (BRCA)	TCGA-EW-A3U0	Doxorubicin	DB00997	Complete Response	148	197	0	Other (please specify)	25	NA	NA	NA	No
Breast invasive carcinoma (BRCA)	TCGA-A2-A0EP	Doxorubicin	DB00997	Complete Response	92	141	0	Simple Mastectomy	40	NA	NA	NA	No
Breast invasive carcinoma (BRCA)	TCGA-A2-A3XS	Doxorubicin	DB00997	Complete Response	112	154	0	Lumpectomy	36	NA	[Not Available]	[Not Available]	No
Breast invasive carcinoma (BRCA)	TCGA-A2-A3XT	Doxorubicin	DB00997	Partial Response	35	83	0	Lumpectomy	0	NA	NA	NA	No
Breast invasive carcinoma (BRCA)	TCGA-E9-A3X8	Doxorubicin	DB00997	Complete Response	14	160	0	Other (please specify)	0	NA	NA	NA	No
Breast invasive carcinoma (BRCA)	TCGA-GM-A3XL	Doxorubicin	DB00997	Complete Response	100	163	0	Lumpectomy	65	NA	NA	NA	No
Breast invasive carcinoma (BRCA)	TCGA-GM-A3XN	Doxorubicin	DB00997	Complete Response	218	282	0	Lumpectomy	85	NA	NA	NA	No
Breast invasive carcinoma (BRCA)	TCGA-A2-A3XW	Doxorubicin	DB00997	Complete Response	69	139	0	Simple Mastectomy	20	NA	NA	NA	No
Breast invasive carcinoma (BRCA)	TCGA-A2-A3XX	Doxorubicin	DB00997	Complete Response	80	129	0	Simple Mastectomy	22	NA	NA	NA	No
Breast invasive carcinoma (BRCA)	TCGA-A2-A3XY	Doxorubicin	DB00997	Complete Response	86	149	0	Modified Radical Mastectomy	52	NA	NA	NA	No
Breast invasive carcinoma (BRCA)	TCGA-A2-A3XY	Doxorubicin	DB00997	Complete Response	170	170	0	Modified Radical Mastectomy	52	NA	NA	NA	No
Breast invasive carcinoma (BRCA)	TCGA-A2-A3Y0	Doxorubicin	DB00997	Complete Response	74	137	0	Modified Radical Mastectomy	31	NA	NA	NA	No
Breast invasive carcinoma (BRCA)	TCGA-B6-A402	Doxorubicin	DB00997	Partial Response	30	93	0	Other (please specify)	0	1516	YES	NO	No
Breast invasive carcinoma (BRCA)	TCGA-D8-A3Z6	Doxorubicin	DB00997	Stable Disease	22	86	0	Modified Radical Mastectomy	7	NA	NA	NA	No
Breast invasive carcinoma (BRCA)	TCGA-GM-A3XG	Doxorubicin	DB00997	Complete Response	261	324	0	Modified Radical Mastectomy	113	NA	NA	NA	No
Breast invasive carcinoma (BRCA)	TCGA-A2-A4RY	Doxorubicin	DB00997	Complete Response	58	164	0	Modified Radical Mastectomy	25	NA	NA	NA	No
Breast invasive carcinoma (BRCA)	TCGA-A2-A4S2	Doxorubicin	DB00997	Complete Response	47	96	0	Modified Radical Mastectomy	19	NA	NA	NA	No
Breast invasive carcinoma (BRCA)	TCGA-A7-A4SA	Doxorubicin	DB00997	Complete Response	73	115	0	Simple Mastectomy	34	NA	NA	NA	No
Breast invasive carcinoma (BRCA)	TCGA-A7-A4SE	Doxorubicin	DB00997	Complete Response	49	91	0	Lumpectomy	17	NA	NA	NA	No
Breast invasive carcinoma (BRCA)	TCGA-AQ-A54O	Doxorubicin	DB00997	Complete Response	77	118	0	Simple Mastectomy	27	NA	NA	NA	No
Breast invasive carcinoma (BRCA)	TCGA-BH-A5IZ	Doxorubicin	DB00997	Complete Response	77	140	0	Lumpectomy	46	NA	NA	NA	No
Breast invasive carcinoma (BRCA)	TCGA-A7-A5ZV	Doxorubicin	DB00997	Complete Response	95	137	0	Lumpectomy	55	NA	NA	NA	No
Breast invasive carcinoma (BRCA)	TCGA-A7-A5ZX	Doxorubicin	DB00997	Complete Response	76	118	0	Simple Mastectomy	46	NA	NA	NA	No
Breast invasive carcinoma (BRCA)	TCGA-OL-A66I	Doxorubicin	DB00997	Complete Response	43	312	0	Lumpectomy	-7	NA	NA	NA	No
Breast invasive carcinoma (BRCA)	TCGA-E9-A6HE	Doxorubicin	DB00997	Complete Response	104	174	0	Other (please specify)	62	NA	NA	NA	No
Breast invasive carcinoma (BRCA)	TCGA-LL-A73Z	Doxorubicin	DB00997	Clinical Progressive Disease	18	60	0	Lumpectomy	0	NA	NA	NA	No
Breast invasive carcinoma (BRCA)	TCGA-LL-A740	Doxorubicin	DB00997	Complete Response	122	164	0	Lumpectomy	18	NA	NA	NA	No
Breast invasive carcinoma (BRCA)	TCGA-S3-A6ZG	Doxorubicin	DB00997	Complete Response	52	100	0	Lumpectomy	0	NA	NA	NA	No
Breast invasive carcinoma (BRCA)	TCGA-S3-A6ZH	Doxorubicin	DB00997	Complete Response	141	185	0	Simple Mastectomy	106	NA	NA	NA	No
Breast invasive carcinoma (BRCA)	TCGA-A7-A6VW	Doxorubicin	DB00997	Complete Response	84	134	0	Lumpectomy	29	NA	NA	NA	No
Breast invasive carcinoma (BRCA)	TCGA-A7-A6VY	Doxorubicin	DB00997	Complete Response	68	111	0	Lumpectomy	12	NA	NA	NA	No
Breast invasive carcinoma (BRCA)	TCGA-LL-A7SZ	Doxorubicin	DB00997	Complete Response	62	104	0	Other (please specify)	30	NA	NA	NA	No
Breast invasive carcinoma (BRCA)	TCGA-4H-AAAK	Doxorubicin	DB00997	Complete Response	27	98	0	Modified Radical Mastectomy	5	NA	NA	NA	No
Breast invasive carcinoma (BRCA)	TCGA-S3-AA0Z	Doxorubicin	DB00997	Complete Response	84	84	0	Modified Radical Mastectomy	36	NA	NA	NA	No
Breast invasive carcinoma (BRCA)	TCGA-S3-AA14	Doxorubicin	DB00997	Complete Response	62	104	0	Other (please specify)	26	NA	NA	NA	No
Breast invasive carcinoma (BRCA)	TCGA-S3-AA15	Doxorubicin	DB00997	Complete Response	82	125	0	Simple Mastectomy	12	NA	NA	NA	No
Breast invasive carcinoma (BRCA)	TCGA-Z7-A8R5	Doxorubicin	DB00997	Stable Disease	61	181	0	Lumpectomy	30	181	YES	YES	No
Breast invasive carcinoma (BRCA)	TCGA-Z7-A8R6	Doxorubicin	DB00997	Complete Response	31	153	0	Lumpectomy	0	NA	NA	NA	No
Breast invasive carcinoma (BRCA)	TCGA-A8-A06R	Doxorubicin	DB00997	Complete Response	59	151	0	Other method (please specify)	31	NA	NA	NA	No
Breast invasive carcinoma (BRCA)	TCGA-A8-A08P	Doxorubicin	DB00997	Complete Response	60	182	0	Other method (please specify)	31	NA	NA	NA	No
Breast invasive carcinoma (BRCA)	TCGA-A8-A08X	Doxorubicin	DB00997	Complete Response	0	61	0	Other method (please specify)	0	NA	NA	NA	No
Breast invasive carcinoma (BRCA)	TCGA-A8-A095	Doxorubicin	DB00997	Complete Response	0	120	0	Tumor Resection	0	NA	NA	NA	No
Breast invasive carcinoma (BRCA)	TCGA-A8-A09D	Doxorubicin	DB00997	Complete Response	0	92	0	Other method (please specify)	0	NA	NA	NA	No
Breast invasive carcinoma (BRCA)	TCGA-GM-A2DF	Epirubicin	DB00445	Complete Response	166	229	0	Lumpectomy	42	NA	NA	NA	No
Breast invasive carcinoma (BRCA)	TCGA-GM-A2DM	Epirubicin	DB00445	Complete Response	176	218	0	Lumpectomy	50	NA	NA	NA	No
Breast invasive carcinoma (BRCA)	TCGA-GM-A2DN	Epirubicin	DB00445	Complete Response	251	314	0	Modified Radical Mastectomy	77	NA	NA	NA	No
Breast invasive carcinoma (BRCA)	TCGA-GM-A2DB	Epirubicin	DB00445	Complete Response	181	248	0	Lumpectomy	49	NA	NA	NA	No
Breast invasive carcinoma (BRCA)	TCGA-GM-A2DC	Epirubicin	DB00445	Complete Response	140	208	0	Lumpectomy	36	NA	NA	NA	No
Breast invasive carcinoma (BRCA)	TCGA-GM-A2DI	Epirubicin	DB00445	Complete Response	154	217	0	Simple Mastectomy	31	NA	NA	NA	No
Breast invasive carcinoma (BRCA)	TCGA-GM-A3NW	Epirubicin	DB00445	Stable Disease	65	181	0	Simple Mastectomy	37	NA	NA	NA	No
Breast invasive carcinoma (BRCA)	TCGA-GM-A4E0	Epirubicin	DB00445	Complete Response	226	289	0	Modified Radical Mastectomy	59	NA	NA	NA	No
Breast invasive carcinoma (BRCA)	TCGA-A8-A08B	Epirubicin	DB00445	Complete Response	31	122	0	Other method (please specify)	0	NA	NA	NA	No
Breast invasive carcinoma (BRCA)	TCGA-A8-A08C	Epirubicin	DB00445	Complete Response	31	151	0	Other method (please specify)	31	NA	NA	NA	No
Breast invasive carcinoma (BRCA)	TCGA-A8-A08F	Epirubicin	DB00445	Complete Response	31	92	0	Other method (please specify)	0	NA	NA	NA	Yes
Breast invasive carcinoma (BRCA)	TCGA-A8-A08G	Epirubicin	DB00445	Complete Response	28	89	0	Other method (please specify)	0	NA	NA	NA	No
Breast invasive carcinoma (BRCA)	TCGA-A8-A08I	Epirubicin	DB00445	Complete Response	31	153	0	Other method (please specify)	31	NA	NA	NA	No
Breast invasive carcinoma (BRCA)	TCGA-A8-A092	Epirubicin	DB00445	Complete Response	30	153	0	Other method (please specify)	0	NA	NA	NA	No
Breast invasive carcinoma (BRCA)	TCGA-A8-A07C	Epirubicin	DB00445	Complete Response	0	62	0	Other method (please specify)	0	NA	NA	NA	No
Breast invasive carcinoma (BRCA)	TCGA-A8-A0A6	Epirubicin	DB00445	Complete Response	61	184	0	Other method (please specify)	31	NA	NA	NA	No
Breast invasive carcinoma (BRCA)	TCGA-A8-A075	Epirubicin	DB00445	Complete Response	31	122	0	Other method (please specify)	0	NA	NA	NA	No
Breast invasive carcinoma (BRCA)	TCGA-GM-A5PX	Exemestane	DB00990	Complete Response	265	339	0	Simple Mastectomy	33	NA	NA	NA	No
Breast invasive carcinoma (BRCA)	TCGA-S3-AA11	Exemestane	DB00990	Complete Response	169	309	0	Lumpectomy	12	NA	NA	NA	No
Breast invasive carcinoma (BRCA)	TCGA-A8-A0A6	Exemestane	DB00990	Complete Response	214	245	0	Other method (please specify)	31	NA	NA	NA	No
Breast invasive carcinoma (BRCA)	TCGA-E9-A1NI	Fluorouracil	DB00544	Complete Response	0	80	0	Modified Radical Mastectomy	-7	NA	NA	NA	No
Breast invasive carcinoma (BRCA)	TCGA-E9-A1NE	Fluorouracil	DB00544	Complete Response	10	121	0	Modified Radical Mastectomy	0	NA	NA	NA	No
Breast invasive carcinoma (BRCA)	TCGA-E9-A1NC	Fluorouracil	DB00544	Complete Response	10	122	0	Modified Radical Mastectomy	0	NA	NA	NA	No
Breast invasive carcinoma (BRCA)	TCGA-E9-A2JS	Fluorouracil	DB00544	Complete Response	17	191	0	Lumpectomy	7	NA	NA	NA	No
Breast invasive carcinoma (BRCA)	TCGA-GM-A2DF	Fluorouracil	DB00544	Complete Response	166	229	0	Lumpectomy	42	NA	NA	NA	No
Breast invasive carcinoma (BRCA)	TCGA-GM-A2DH	Fluorouracil	DB00544	Complete Response	170	233	0	Simple Mastectomy	55	NA	NA	NA	No
Breast invasive carcinoma (BRCA)	TCGA-GM-A2DM	Fluorouracil	DB00544	Complete Response	176	218	0	Lumpectomy	50	NA	NA	NA	No
Breast invasive carcinoma (BRCA)	TCGA-GM-A2DN	Fluorouracil	DB00544	Complete Response	251	314	0	Modified Radical Mastectomy	77	NA	NA	NA	No
Breast invasive carcinoma (BRCA)	TCGA-GM-A2DA	Fluorouracil	DB00544	Complete Response	74	147	0	Modified Radical Mastectomy	51	NA	[Not Available]	[Not Available]	No
Breast invasive carcinoma (BRCA)	TCGA-GM-A2DB	Fluorouracil	DB00544	Complete Response	181	248	0	Lumpectomy	49	NA	NA	NA	No
Breast invasive carcinoma (BRCA)	TCGA-GM-A2DI	Fluorouracil	DB00544	Complete Response	154	217	0	Simple Mastectomy	31	NA	NA	NA	No
Breast invasive carcinoma (BRCA)	TCGA-E9-A3HO	Fluorouracil	DB00544	Complete Response	26	26	0	Modified Radical Mastectomy	14	NA	NA	NA	No
Breast invasive carcinoma (BRCA)	TCGA-E9-A3Q9	Fluorouracil	DB00544	Complete Response	28	51	0	Modified Radical Mastectomy	0	NA	NA	NA	No
Breast invasive carcinoma (BRCA)	TCGA-GM-A3NW	Fluorouracil	DB00544	Stable Disease	65	181	0	Simple Mastectomy	37	NA	NA	NA	No
Breast invasive carcinoma (BRCA)	TCGA-E9-A3X8	Fluorouracil	DB00544	Complete Response	14	160	0	Other (please specify)	0	NA	NA	NA	No
Breast invasive carcinoma (BRCA)	TCGA-GM-A3XL	Fluorouracil	DB00544	Complete Response	100	163	0	Lumpectomy	65	NA	NA	NA	No
Breast invasive carcinoma (BRCA)	TCGA-GM-A3XN	Fluorouracil	DB00544	Complete Response	218	282	0	Lumpectomy	85	NA	NA	NA	No
Breast invasive carcinoma (BRCA)	TCGA-AC-A3YI	Fluorouracil	DB00544	Complete Response	82	167	0	Lumpectomy	47	NA	NA	NA	No
Breast invasive carcinoma (BRCA)	TCGA-GM-A3XG	Fluorouracil	DB00544	Complete Response	261	324	0	Modified Radical Mastectomy	113	NA	NA	NA	No
Breast invasive carcinoma (BRCA)	TCGA-GM-A4E0	Fluorouracil	DB00544	Complete Response	226	289	0	Modified Radical Mastectomy	59	NA	NA	NA	No
Breast invasive carcinoma (BRCA)	TCGA-E9-A5FK	Fluorouracil	DB00544	Complete Response	21	200	0	Modified Radical Mastectomy	12	NA	NA	NA	No
Breast invasive carcinoma (BRCA)	TCGA-4H-AAAK	Fluorouracil	DB00544	Complete Response	27	98	0	Modified Radical Mastectomy	5	NA	NA	NA	No
Breast invasive carcinoma (BRCA)	TCGA-A8-A06R	Fluorouracil	DB00544	Complete Response	59	151	0	Other method (please specify)	31	NA	NA	NA	No
Breast invasive carcinoma (BRCA)	TCGA-A8-A08B	Fluorouracil	DB00544	Complete Response	31	122	0	Other method (please specify)	0	NA	NA	NA	No
Breast invasive carcinoma (BRCA)	TCGA-A8-A08C	Fluorouracil	DB00544	Complete Response	31	151	0	Other method (please specify)	31	NA	NA	NA	No
Breast invasive carcinoma (BRCA)	TCGA-A8-A08F	Fluorouracil	DB00544	Complete Response	31	92	0	Other method (please specify)	0	NA	NA	NA	Yes
Breast invasive carcinoma (BRCA)	TCGA-A8-A08G	Fluorouracil	DB00544	Complete Response	28	89	0	Other method (please specify)	0	NA	NA	NA	No
Breast invasive carcinoma (BRCA)	TCGA-A8-A08I	Fluorouracil	DB00544	Complete Response	31	153	0	Other method (please specify)	31	NA	NA	NA	No
Breast invasive carcinoma (BRCA)	TCGA-A8-A08P	Fluorouracil	DB00544	Complete Response	60	182	0	Other method (please specify)	31	NA	NA	NA	No
Breast invasive carcinoma (BRCA)	TCGA-A8-A095	Fluorouracil	DB00544	Complete Response	0	120	0	Tumor Resection	0	NA	NA	NA	No
Breast invasive carcinoma (BRCA)	TCGA-A8-A07C	Fluorouracil	DB00544	Complete Response	0	62	0	Other method (please specify)	0	NA	NA	NA	No
Breast invasive carcinoma (BRCA)	TCGA-LL-A73Z	Fulvestrant	DB00947	Clinical Progressive Disease	123	179	0	Lumpectomy	0	NA	NA	NA	No
Breast invasive carcinoma (BRCA)	TCGA-A2-A3XY	Gemcitabine	DB00441	Clinical Progressive Disease	816	1019	0	Modified Radical Mastectomy	52	NA	NA	NA	No
Breast invasive carcinoma (BRCA)	TCGA-EW-A2FS	Goserelin	DB00014	Stable Disease	140	1166	0	Simple Mastectomy	80	NA	NA	NA	No
Breast invasive carcinoma (BRCA)	TCGA-E9-A2JS	Goserelin	DB00014	Clinical Progressive Disease	677	713	0	Lumpectomy	7	NA	NA	NA	No
Breast invasive carcinoma (BRCA)	TCGA-E9-A3HO	Goserelin	DB00014	Complete Response	61	64	0	Modified Radical Mastectomy	14	NA	NA	NA	No
Breast invasive carcinoma (BRCA)	TCGA-GM-A2DA	Ixabepilone	DB04845	Clinical Progressive Disease	5684	5797	0	Modified Radical Mastectomy	51	NA	[Not Available]	[Not Available]	No
Breast invasive carcinoma (BRCA)	TCGA-GM-A2DA	Lapatinib	DB01259	Stable Disease	6051	6536	0	Modified Radical Mastectomy	51	NA	[Not Available]	[Not Available]	No
Breast invasive carcinoma (BRCA)	TCGA-GM-A2DA	Letrozole	DB01006	Clinical Progressive Disease	3434	4307	0	Modified Radical Mastectomy	51	NA	[Not Available]	[Not Available]	No
Breast invasive carcinoma (BRCA)	TCGA-GM-A2DC	Letrozole	DB01006	Complete Response	294	341	0	Lumpectomy	36	NA	NA	NA	No
Breast invasive carcinoma (BRCA)	TCGA-A2-A3Y0	Letrozole	DB01006	Complete Response	[Not Available]	[Not Available]	0	Modified Radical Mastectomy	31	NA	NA	NA	No
Breast invasive carcinoma (BRCA)	TCGA-S3-AA11	Letrozole	DB01006	Complete Response	53	169	0	Lumpectomy	12	NA	NA	NA	No
Breast invasive carcinoma (BRCA)	TCGA-E9-A1RI	Leuprolide	DB00007	Complete Response	418	425	0	Modified Radical Mastectomy	20	NA	NA	NA	No
Breast invasive carcinoma (BRCA)	TCGA-E9-A3HO	Leuprolide	DB00007	Complete Response	313	337	0	Modified Radical Mastectomy	14	NA	NA	NA	No
Breast invasive carcinoma (BRCA)	TCGA-GM-A2DA	Megestrol acetate	DB00351	Clinical Progressive Disease	4347	4435	0	Modified Radical Mastectomy	51	NA	[Not Available]	[Not Available]	No
Breast invasive carcinoma (BRCA)	TCGA-E9-A2JS	Methotrexate	DB00563	Complete Response	17	191	0	Lumpectomy	7	NA	NA	NA	No
Breast invasive carcinoma (BRCA)	TCGA-GM-A2DA	Methotrexate	DB00563	Complete Response	203	276	0	Modified Radical Mastectomy	51	NA	[Not Available]	[Not Available]	No
Breast invasive carcinoma (BRCA)	TCGA-E9-A3HO	Methotrexate	DB00563	Complete Response	26	26	0	Modified Radical Mastectomy	14	NA	NA	NA	No
Breast invasive carcinoma (BRCA)	TCGA-AC-A3YI	Methotrexate	DB00563	Complete Response	82	167	0	Lumpectomy	47	NA	NA	NA	No
Breast invasive carcinoma (BRCA)	TCGA-E9-A5FK	Methotrexate	DB00563	Complete Response	21	200	0	Modified Radical Mastectomy	12	NA	NA	NA	No
Breast invasive carcinoma (BRCA)	TCGA-E9-A3Q9	Mitoxantrone	DB01204	Complete Response	28	51	0	Modified Radical Mastectomy	0	NA	NA	NA	No
Breast invasive carcinoma (BRCA)	TCGA-EW-A1OY	Paclitaxel	DB01229	Stable Disease	180	308	0	Lumpectomy	29	NA	NA	NA	No
Breast invasive carcinoma (BRCA)	TCGA-EW-A1P3	Paclitaxel	DB01229	Stable Disease	167	233	0	Modified Radical Mastectomy	64	NA	NA	NA	No
Breast invasive carcinoma (BRCA)	TCGA-GM-A2DF	Paclitaxel	DB01229	Complete Response	82	159	0	Lumpectomy	42	NA	NA	NA	No
Breast invasive carcinoma (BRCA)	TCGA-GM-A2DH	Paclitaxel	DB01229	Complete Response	86	163	0	Simple Mastectomy	55	NA	NA	NA	No
Breast invasive carcinoma (BRCA)	TCGA-GM-A2DM	Paclitaxel	DB01229	Complete Response	81	169	0	Lumpectomy	50	NA	NA	NA	No
Breast invasive carcinoma (BRCA)	TCGA-GM-A2DN	Paclitaxel	DB01229	Complete Response	167	244	0	Modified Radical Mastectomy	77	NA	NA	NA	No
Breast invasive carcinoma (BRCA)	TCGA-GM-A2DA	Paclitaxel	DB01229	Stable Disease	5455	5678	0	Modified Radical Mastectomy	51	NA	[Not Available]	[Not Available]	No
Breast invasive carcinoma (BRCA)	TCGA-GM-A2DB	Paclitaxel	DB01229	Complete Response	91	167	0	Lumpectomy	49	NA	NA	NA	No
Breast invasive carcinoma (BRCA)	TCGA-EW-A2FR	Paclitaxel	DB01229	Stable Disease	97	174	0	Lumpectomy	13	NA	NA	NA	No
Breast invasive carcinoma (BRCA)	TCGA-A2-A0CK	Paclitaxel	DB01229	Complete Response	[Not Available]	[Not Available]	0	Lumpectomy	16	NA	NA	NA	No
Breast invasive carcinoma (BRCA)	TCGA-A2-A0CR	Paclitaxel	DB01229	Complete Response	140	203	0	Modified Radical Mastectomy	37	NA	NA	NA	No
Breast invasive carcinoma (BRCA)	TCGA-A2-A0EP	Paclitaxel	DB01229	Complete Response	169	195	0	Simple Mastectomy	40	NA	NA	NA	No
Breast invasive carcinoma (BRCA)	TCGA-A2-A3XS	Paclitaxel	DB01229	Complete Response	167	210	0	Lumpectomy	36	NA	[Not Available]	[Not Available]	No
Breast invasive carcinoma (BRCA)	TCGA-GM-A3XL	Paclitaxel	DB01229	Complete Response	191	248	0	Lumpectomy	65	NA	NA	NA	No
Breast invasive carcinoma (BRCA)	TCGA-GM-A3XN	Paclitaxel	DB01229	Complete Response	134	211	0	Lumpectomy	85	NA	NA	NA	No
Breast invasive carcinoma (BRCA)	TCGA-A2-A3XW	Paclitaxel	DB01229	Complete Response	153	223	0	Simple Mastectomy	20	NA	NA	NA	No
Breast invasive carcinoma (BRCA)	TCGA-A2-A3XX	Paclitaxel	DB01229	Complete Response	143	185	0	Simple Mastectomy	22	NA	NA	NA	No
Breast invasive carcinoma (BRCA)	TCGA-A2-A3XY	Paclitaxel	DB01229	Complete Response	184	254	0	Modified Radical Mastectomy	52	NA	NA	NA	No
Breast invasive carcinoma (BRCA)	TCGA-B6-A402	Paclitaxel	DB01229	Partial Response	112	191	0	Other (please specify)	0	1516	YES	NO	No
Breast invasive carcinoma (BRCA)	TCGA-D8-A3Z6	Paclitaxel	DB01229	Stable Disease	108	185	0	Modified Radical Mastectomy	7	NA	NA	NA	No
Breast invasive carcinoma (BRCA)	TCGA-GM-A3XG	Paclitaxel	DB01229	Complete Response	163	247	0	Modified Radical Mastectomy	113	NA	NA	NA	No
Breast invasive carcinoma (BRCA)	TCGA-A2-A4S2	Paclitaxel	DB01229	Complete Response	110	173	0	Modified Radical Mastectomy	19	NA	NA	NA	No
Breast invasive carcinoma (BRCA)	TCGA-A7-A4SA	Paclitaxel	DB01229	Complete Response	136	213	0	Simple Mastectomy	34	NA	NA	NA	No
Breast invasive carcinoma (BRCA)	TCGA-A7-A4SE	Paclitaxel	DB01229	Complete Response	105	154	0	Lumpectomy	17	NA	NA	NA	No
Breast invasive carcinoma (BRCA)	TCGA-AQ-A54O	Paclitaxel	DB01229	Complete Response	132	176	0	Simple Mastectomy	27	NA	NA	NA	No
Breast invasive carcinoma (BRCA)	TCGA-A7-A5ZV	Paclitaxel	DB01229	Complete Response	151	193	0	Lumpectomy	55	NA	NA	NA	No
Breast invasive carcinoma (BRCA)	TCGA-A7-A5ZX	Paclitaxel	DB01229	Complete Response	132	174	0	Simple Mastectomy	46	NA	NA	NA	No
Breast invasive carcinoma (BRCA)	TCGA-OL-A66I	Paclitaxel	DB01229	Complete Response	43	312	0	Lumpectomy	-7	NA	NA	NA	No
Breast invasive carcinoma (BRCA)	TCGA-AC-A62V	Paclitaxel	DB01229	Partial Response	114	245	0	Modified Radical Mastectomy	2	NA	NA	NA	No
Breast invasive carcinoma (BRCA)	TCGA-E9-A6HE	Paclitaxel	DB01229	Complete Response	104	307	0	Other (please specify)	62	NA	NA	NA	No
Breast invasive carcinoma (BRCA)	TCGA-LL-A73Z	Paclitaxel	DB01229	Clinical Progressive Disease	74	109	0	Lumpectomy	0	NA	NA	NA	No
Breast invasive carcinoma (BRCA)	TCGA-LL-A740	Paclitaxel	DB01229	Complete Response	178	255	0	Lumpectomy	18	NA	NA	NA	No
Breast invasive carcinoma (BRCA)	TCGA-A7-A6VW	Paclitaxel	DB01229	Complete Response	148	257	0	Lumpectomy	29	NA	NA	NA	No
Breast invasive carcinoma (BRCA)	TCGA-A7-A6VY	Paclitaxel	DB01229	Complete Response	126	167	0	Lumpectomy	12	NA	NA	NA	No
Breast invasive carcinoma (BRCA)	TCGA-LL-A8F5	Paclitaxel	DB01229	Complete Response	189	259	0	Lumpectomy	42	NA	NA	NA	No
Breast invasive carcinoma (BRCA)	TCGA-S3-AA15	Paclitaxel	DB01229	Complete Response	138	236	0	Simple Mastectomy	12	NA	NA	NA	No
Breast invasive carcinoma (BRCA)	TCGA-Z7-A8R5	Paclitaxel	DB01229	Stable Disease	61	181	0	Lumpectomy	30	181	YES	YES	No
Breast invasive carcinoma (BRCA)	TCGA-Z7-A8R6	Paclitaxel	DB01229	Complete Response	31	153	0	Lumpectomy	0	NA	NA	NA	No
Breast invasive carcinoma (BRCA)	TCGA-A8-A08X	Paclitaxel	DB01229	Complete Response	91	153	0	Other method (please specify)	0	NA	NA	NA	No
Breast invasive carcinoma (BRCA)	TCGA-A8-A092	Paclitaxel	DB01229	Complete Response	30	91	0	Other method (please specify)	0	NA	NA	NA	No
Breast invasive carcinoma (BRCA)	TCGA-A8-A09D	Paclitaxel	DB01229	Complete Response	92	153	0	Other method (please specify)	0	NA	NA	NA	No
Breast invasive carcinoma (BRCA)	TCGA-A8-A09M	Paclitaxel	DB01229	Complete Response	31	184	0	Other method (please specify)	0	NA	NA	NA	No
Breast invasive carcinoma (BRCA)	TCGA-E9-A226	Pamidronate	DB00282	Partial Response	790	937	0	Modified Radical Mastectomy	5	NA	NA	NA	No
Breast invasive carcinoma (BRCA)	TCGA-E9-A243	Pamidronate	DB00282	Stable Disease	305	519	0	Lumpectomy	17	NA	NA	NA	No
Breast invasive carcinoma (BRCA)	TCGA-A8-A091	Pamidronate	DB00282	Stable Disease	580	669	0	Other method (please specify)	0	NA	NA	NA	No
Breast invasive carcinoma (BRCA)	TCGA-S3-A6ZF	Pegfilgrastim	DB00019	Complete Response	78	170	0	Simple Mastectomy	19	NA	NA	NA	No
Breast invasive carcinoma (BRCA)	TCGA-S3-A6ZH	Pegfilgrastim	DB00019	Complete Response	141	185	0	Simple Mastectomy	106	NA	NA	NA	No
Breast invasive carcinoma (BRCA)	TCGA-S3-AA0Z	Pegfilgrastim	DB00019	Complete Response	84	84	0	Modified Radical Mastectomy	36	NA	NA	NA	No
Breast invasive carcinoma (BRCA)	TCGA-S3-AA10	Pegfilgrastim	DB00019	Complete Response	75	199	0	Simple Mastectomy	27	NA	NA	NA	No
Breast invasive carcinoma (BRCA)	TCGA-S3-AA14	Pegfilgrastim	DB00019	Complete Response	62	104	0	Other (please specify)	26	NA	NA	NA	No
Breast invasive carcinoma (BRCA)	TCGA-S3-AA15	Pegfilgrastim	DB00019	Complete Response	82	125	0	Simple Mastectomy	12	NA	NA	NA	No
Breast invasive carcinoma (BRCA)	TCGA-3C-AALI	Poly E	NA	Complete Response	43	117	0	Lumpectomy	13	NA	NA	NA	No
Breast invasive carcinoma (BRCA)	TCGA-EW-A1P3	Tamoxifen	DB00675	Stable Disease	261	1175	0	Modified Radical Mastectomy	64	NA	NA	NA	No
Breast invasive carcinoma (BRCA)	TCGA-E9-A1NG	Tamoxifen	DB00675	Complete Response	34	786	0	Modified Radical Mastectomy	0	NA	NA	NA	No
Breast invasive carcinoma (BRCA)	TCGA-E9-A1NC	Tamoxifen	DB00675	Complete Response	134	708	0	Modified Radical Mastectomy	0	NA	NA	NA	No
Breast invasive carcinoma (BRCA)	TCGA-GM-A2DA	Tamoxifen	DB00675	Clinical Progressive Disease	3061	3131	0	Modified Radical Mastectomy	51	NA	[Not Available]	[Not Available]	No
Breast invasive carcinoma (BRCA)	TCGA-GM-A2DA	Tamoxifen	DB00675	Clinical Progressive Disease	5909	6029	0	Modified Radical Mastectomy	51	NA	[Not Available]	[Not Available]	No
Breast invasive carcinoma (BRCA)	TCGA-GM-A2DL	Tamoxifen	DB00675	Complete Response	158	1989	0	Lumpectomy	54	NA	NA	NA	No
Breast invasive carcinoma (BRCA)	TCGA-A2-A0CO	Tamoxifen	DB00675	Complete Response	84	512	0	Other method (please specify)	40	NA	NA	NA	No
Breast invasive carcinoma (BRCA)	TCGA-A2-A0CR	Tamoxifen	DB00675	Complete Response	224	300	0	Modified Radical Mastectomy	37	NA	NA	NA	No
Breast invasive carcinoma (BRCA)	TCGA-A2-A3XS	Tamoxifen	DB00675	Clinical Progressive Disease	281	682	0	Lumpectomy	36	NA	[Not Available]	[Not Available]	No
Breast invasive carcinoma (BRCA)	TCGA-GM-A3XN	Tamoxifen	DB00675	Complete Response	416	1591	0	Lumpectomy	85	NA	NA	NA	No
Breast invasive carcinoma (BRCA)	TCGA-GM-A3XG	Tamoxifen	DB00675	Complete Response	434	473	0	Modified Radical Mastectomy	113	NA	NA	NA	No
Breast invasive carcinoma (BRCA)	TCGA-A7-A5ZX	Tamoxifen	DB00675	Complete Response	268	[Not Available]	0	Simple Mastectomy	46	NA	NA	NA	No
Breast invasive carcinoma (BRCA)	TCGA-LL-A7SZ	Tamoxifen	DB00675	Complete Response	237	447	0	Other (please specify)	30	NA	NA	NA	No
Breast invasive carcinoma (BRCA)	TCGA-A8-A06R	Tamoxifen	DB00675	Complete Response	243	334	0	Other method (please specify)	31	NA	NA	NA	No
Breast invasive carcinoma (BRCA)	TCGA-A8-A08B	Tamoxifen	DB00675	Complete Response	214	883	0	Other method (please specify)	0	NA	NA	NA	No
Breast invasive carcinoma (BRCA)	TCGA-A8-A091	Tamoxifen	DB00675	Stable Disease	184	639	0	Other method (please specify)	0	NA	NA	NA	No
Breast invasive carcinoma (BRCA)	TCGA-A8-A09D	Tamoxifen	DB00675	Complete Response	274	1400	0	Other method (please specify)	0	NA	NA	NA	No
Breast invasive carcinoma (BRCA)	TCGA-BH-A0W7	Tamoxifen	DB00675	Complete Response	168	1233	0	Other method (please specify)	27	NA	NA	NA	No
Breast invasive carcinoma (BRCA)	TCGA-GM-A2DA	Trabectedin	DB05109	Clinical Progressive Disease	4470	4494	0	Modified Radical Mastectomy	51	NA	[Not Available]	[Not Available]	No
Breast invasive carcinoma (BRCA)	TCGA-AC-A2FB	Trastuzumab	DB00072	Complete Response	212	443	0	Simple Mastectomy	35	NA	NA	NA	No
Breast invasive carcinoma (BRCA)	TCGA-GM-A2DA	Trastuzumab	DB00072	Stable Disease	5797	6028	0	Modified Radical Mastectomy	51	NA	[Not Available]	[Not Available]	No
Breast invasive carcinoma (BRCA)	TCGA-GM-A2DA	Trastuzumab	DB00072	Stable Disease	6372	6536	0	Modified Radical Mastectomy	51	NA	[Not Available]	[Not Available]	No
Breast invasive carcinoma (BRCA)	TCGA-E2-A3DX	Trastuzumab	DB00072	Complete Response	119	427	0	Modified Radical Mastectomy	24	NA	NA	NA	No
Breast invasive carcinoma (BRCA)	TCGA-A7-A2KD	Trastuzumab	DB00072	Complete Response	57	435	0	Modified Radical Mastectomy	34	NA	NA	NA	No
Breast invasive carcinoma (BRCA)	TCGA-AC-A3W5	Trastuzumab	DB00072	Complete Response	56	392	0	Lumpectomy	22	NA	NA	NA	No
Breast invasive carcinoma (BRCA)	TCGA-A2-A3XV	Trastuzumab	DB00072	Complete Response	62	428	0	Lumpectomy	36	NA	NA	NA	No
Breast invasive carcinoma (BRCA)	TCGA-A2-A3XZ	Trastuzumab	DB00072	Complete Response	97	423	0	Simple Mastectomy	56	NA	NA	NA	No
Breast invasive carcinoma (BRCA)	TCGA-A7-A4SF	Trastuzumab	DB00072	Complete Response	89	453	0	Lumpectomy	19	NA	NA	NA	No
Breast invasive carcinoma (BRCA)	TCGA-S3-A6ZF	Trastuzumab	DB00072	Complete Response	65	429	0	Simple Mastectomy	19	NA	NA	NA	No
Breast invasive carcinoma (BRCA)	TCGA-LL-A9Q3	Trastuzumab	DB00072	Complete Response	118	[Not Available]	0	Modified Radical Mastectomy	28	NA	NA	NA	No
Breast invasive carcinoma (BRCA)	TCGA-A8-A08B	Trastuzumab	DB00072	Complete Response	214	579	0	Other method (please specify)	0	NA	NA	NA	No
Breast invasive carcinoma (BRCA)	TCGA-A8-A08P	Trastuzumab	DB00072	Complete Response	213	578	0	Other method (please specify)	31	NA	NA	NA	No
Breast invasive carcinoma (BRCA)	TCGA-A8-A08X	Trastuzumab	DB00072	Complete Response	182	1249	0	Other method (please specify)	0	NA	NA	NA	No
Breast invasive carcinoma (BRCA)	TCGA-BH-A0HY	Trastuzumab	DB00072	Complete Response	88	427	0	Other method (please specify)	49	NA	NA	NA	No
Breast invasive carcinoma (BRCA)	TCGA-AQ-A04H	Trastuzumab	DB00072	Complete Response	29	133	0	Other method (please specify)	8	NA	NA	NA	No
Breast invasive carcinoma (BRCA)	TCGA-GM-A2DA	Vinblastine	DB00570	Complete Response	203	276	0	Modified Radical Mastectomy	51	NA	[Not Available]	[Not Available]	No
Breast invasive carcinoma (BRCA)	TCGA-GM-A2DA	Vinorelbine	DB00361	Clinical Progressive Disease	6372	6422	0	Modified Radical Mastectomy	51	NA	[Not Available]	[Not Available]	No
Breast invasive carcinoma (BRCA)	TCGA-A2-A3XS	Vinorelbine	DB00361	Clinical Progressive Disease	986	1022	0	Lumpectomy	36	NA	[Not Available]	[Not Available]	No
Breast invasive carcinoma (BRCA)	TCGA-A8-A08X	Vinorelbine	DB00361	Complete Response	669	884	0	Other method (please specify)	0	NA	NA	NA	No
Breast invasive carcinoma (BRCA)	TCGA-A8-A08O	Vinorelbine	DB00361	Clinical Progressive Disease	790	790	0	Other method (please specify)	31	NA	NA	NA	No

## Sheet: Table S5
Table S5: Validation drugs details
TCGA_Drug	TCGA_Samples	TCGA_Response	TCGA_NonResponse	TCGA_DrugBankID	CTRP_Drug	CTRP_Drug_Annotation
Cyclophosphamide	96	93	3	DB00531	cyclophosphamide	DNA alkylator
Docetaxel	47	43	4	DB01248	docetaxel	inhibitor of microtubule assembly
Doxorubicin	50	47	3	DB00997	Doxorubicin	inhibitor of topoisomerase II
Fluorouracil	31	31	0	DB00544	Fluorouracil	pyrimidine analog; inhibitor of thymidylate synthase
Paclitaxel	42	39	3	DB01229	Paclitaxel	inhibitor of microtubule assembly
Tamoxifen	18	15	3	DB00675	Tamoxifen	modulator of estrogen receptors
GEO_Drug	Accession_Id	Target	Cancer	#Samples	#Response	#Non-response
Lapitinib	GSE66305	EGFR,ERBB2	HER2+ Breast Cancer	31	8	23

## Sheet: Table S6
Table S6: Selection results for optimal cells and drugs recommendation to 1097 patients with breast cancer in TCGA
Patient_TCGA_barcode	30 most similar cell-lines	Drugs Recommended
		FDA-Approved	Clinical-Trial-Stage	preClinical-Stage	Others
TCGA-3C-AAAU	ZR7530_BREAST,BT474_BREAST,MDAMB361_BREAST,HCC1500_BREAST,KPL1_BREAST,HCC1419_BREAST,CAL148_BREAST,EFM192A_BREAST,HCC1428_BREAST,CAMA1_BREAST,MCF7_BREAST,MDAMB415_BREAST,MDAMB453_BREAST,ZR751_BREAST,SKBR3_BREAST,T47D_BREAST,KURAMOCHI_OVARY,SNU489_CENTRAL_NERVOUS_SYSTEM,COLO678_LARGE_INTESTINE,LCLC97TM1_LUNG,HCC1171_LUNG,HCC202_BREAST,SNU668_STOMACH,SNU81_LARGE_INTESTINE,AU565_BREAST,JL1_PLEURA,HC…	doxorubicin,docetaxel,paclitaxel,afatinib,belinostat,temsirolimus,neratinib,ibrutinib,sirolimus,vorinostat,gefitinib,fingolimod,cerulenin,erlotinib,masitinib,prochlorperazine,fulvestrant,nilotinib,tretinoin,fluorouracil,tamoxifen,nintedanib,phloretin,olaparib,imatinib,trifluoperazine,sildenafil,tacrolimus,azacitidine,tigecycline,istradefylline,sitagliptin,thalidomide,nelarabine,dexamethasone,abir…	NVP-BEZ235,YM-155,tanespimycin,GDC-0941,canertinib,GSK1059615,OSI-027,MK-2206,tosedostat,AZD6482,PAC-1,parthenolide,tacedinaline,AZD1480,ABT-737,barasertib,tandutinib,PX-12,serdemetan,OSI-930,navitoclax,indisulam,birinapant,MK-0752,GSK2636771,WAY-362450,MLN2480,quizartinib,sotrastaurin	RITA,PI-103,KU-0063794,PIK-93,NVP-ADW742,GSK-J4,NVP-BSK805,ETP-46464,AT7867,SB-225002,PF-750,AM-580,SB-525334,nutlin-3,LRRK2-IN-1,CD-1530,UNC0638,MGCD-265,KU-60019,skepinone-L,VER-155008,KU-55933,TGX-221,purmorphamine,JW-74,GANT-61,necrostatin-1,SB-431542,A-804598,FGIN-1-27,pifithrin-mu,UNC0321	LBH-589,oligomycin A,austocystin D,SMER-3,ML162,avicin D,KPT185,apicidin,BRD-A86708339,bafilomycin A1,ZSTK474,PL-DI,marinopyrrole A,BRD-K26531177,BYL-719,BRD-K97651142,HBX-41108,KU 0060648,WZ4002,tipifarnib-P2,PRIMA-1,KHS101,SCH-529074,importazole,BRD-K71935468,Ch-55,neuronal differentiation inducer III,NSC23766,ELCPK,BRD-K45681478,piperlongumine,BRD1812,BRD-K94991378,BRD-K33514849,BRD-A94377914,…
TCGA-3C-AALI	MDAMB361_BREAST,ZR7530_BREAST,EFM192A_BREAST,HCC1419_BREAST,SKBR3_BREAST,BT474_BREAST,HCC202_BREAST,AU565_BREAST,KPL1_BREAST,MDAMB453_BREAST,MDAMB415_BREAST,HCC2935_LUNG,CAL148_BREAST,ZR751_BREAST,SNU489_CENTRAL_NERVOUS_SYSTEM,CAL33_UPPER_AERODIGESTIVE_TRACT,UMUC1_URINARY_TRACT,KURAMOCHI_OVARY,YD8_UPPER_AERODIGESTIVE_TRACT,HCC1171_LUNG,BT20_BREAST,NCIH2126_LUNG,HCC1143_BREAST,HCC1428_BREAST,COLO6…	docetaxel,doxorubicin,paclitaxel,afatinib,belinostat,neratinib,sirolimus,temsirolimus,ibrutinib,gefitinib,vorinostat,fingolimod,vandetanib,erlotinib,cerulenin,masitinib,prochlorperazine,fulvestrant,nilotinib,fluorouracil,nintedanib,tamoxifen,tretinoin,phloretin,trifluoperazine,imatinib,sildenafil,lenvatinib,itraconazole,tacrolimus,tigecycline,istradefylline,sitagliptin,nelarabine,cyclophosphamide	NVP-BEZ235,YM-155,GDC-0941,tanespimycin,canertinib,GSK1059615,cediranib,OSI-027,tosedostat,MK-2206,AZD6482,saracatinib,PAC-1,AZD4547,AZD1480,tacedinaline,parthenolide,barasertib,tandutinib,OSI-930,serdemetan,PX-12,indisulam,linsitinib,birinapant,MK-0752,quizartinib,sotrastaurin,WAY-362450	NVP-TAE684,RITA,PI-103,KU-0063794,PIK-93,GSK-J4,NVP-ADW742,ETP-46464,AM-580,LRRK2-IN-1,PF-750,CD-1530,SB-525334,nutlin-3,MGCD-265,UNC0638,skepinone-L,KU-60019,KU-55933,VER-155008,purmorphamine,pifithrin-alpha,necrostatin-1,GANT-61,JW-74,JW-55,Mdivi-1,SB-431542,FGIN-1-27,pifithrin-mu,IU1,A-804598,UNC0321	LBH-589,oligomycin A,ML162,SMER-3,apicidin,bafilomycin A1,austocystin D,PL-DI,ZSTK474,marinopyrrole A,BYL-719,KU 0060648,HBX-41108,WZ4002,KHS101,AA-COCF3,PRIMA-1,importazole,tipifarnib-P2,BRD-K45681478,NSC23766,Ch-55,BRD-K33514849,SID 26681509,BRD-K55116708,BRD-K71935468,BRD-K94991378,PDMP,tamatinib,BRD-M00053801,Compound 23 citrate,StemRegenin 1,Bax channel blocker,epigallocatechin-3-monogallate…
TCGA-3C-AALJ	MDAMB361_BREAST,SNU489_CENTRAL_NERVOUS_SYSTEM,KPL1_BREAST,EFM192A_BREAST,YD8_UPPER_AERODIGESTIVE_TRACT,KURAMOCHI_OVARY,BT474_BREAST,JL1_PLEURA,ZR7530_BREAST,HS940T_SKIN,MCF7_BREAST,UMUC1_URINARY_TRACT,SNU201_CENTRAL_NERVOUS_SYSTEM,HCC1171_LUNG,SKBR3_BREAST,TE8_OESOPHAGUS,HCC1419_BREAST,SNU886_LIVER,HS888T_BONE,ML1_THYROID,HCC1500_BREAST,LCLC97TM1_LUNG,SNU387_LIVER,SNU685_ENDOMETRIUM,SNU410_PANCRE…	doxorubicin,paclitaxel,docetaxel,belinostat,afatinib,temsirolimus,neratinib,sirolimus,ibrutinib,bosutinib,vorinostat,gefitinib,fluvastatin,axitinib,cerulenin,simvastatin,erlotinib,masitinib,nintedanib,tretinoin,tamoxifen,regorafenib,fulvestrant,nilotinib,chlorambucil,lenvatinib,phloretin,imatinib,fluorouracil,vorapaxar,sildenafil,trifluoperazine,itraconazole,tacrolimus,tigecycline,dexamethasone,i…	NVP-BEZ235,canertinib,GSK1059615,GDC-0941,OSI-027,TG-101348,AZD4547,BMS-754807,AZD1480,MK-2206,AZD6482,PAC-1,tacedinaline,KW-2449,navitoclax,tandutinib,ABT-737,serdemetan,barasertib,PX-12,indisulam,birinapant,linsitinib,lomeguatrib,MK-0752,quizartinib,sotrastaurin,WAY-362450,CI-976	NVP-TAE684,WP1130,RITA,KU-0063794,PIK-93,NVP-ADW742,AT7867,ETP-46464,AM-580,CD-1530,LRRK2-IN-1,nutlin-3,UNC0638,SB-525334,MGCD-265,HC-067047,KU-55933,JW-74,GANT-61,purmorphamine,skepinone-L,necrostatin-1,A-804598,JW-55,SB-431542,IU1,FGIN-1-27,SKI-II,UNC0321	LBH-589,1S,3R-RSL-3,oligomycin A,ML162,SMER-3,apicidin,bafilomycin A1,ML210,BRD-K63431240,PL-DI,austocystin D,ZSTK474,marinopyrrole A,R428,BYL-719,PRIMA-1,WZ4002,HBX-41108,tipifarnib-P2,Ch-55,NSC23766,importazole,methylstat,neuronal differentiation inducer III,SID 26681509,tamatinib,BRD-K45681478,BRD-K55116708,silmitasertib,BRD-K61166597,BRD-K71935468,BRD-K94991378,Bax channel blocker,BRD-M000538…
TCGA-3C-AALK	MDAMB361_BREAST,ZR7530_BREAST,SNU489_CENTRAL_NERVOUS_SYSTEM,YD8_UPPER_AERODIGESTIVE_TRACT,BT474_BREAST,KURAMOCHI_OVARY,MDAMB415_BREAST,HS940T_SKIN,EFM192A_BREAST,HS888T_BONE,SNU201_CENTRAL_NERVOUS_SYSTEM,UMUC1_URINARY_TRACT,JL1_PLEURA,HCC1419_BREAST,HS934T_SKIN,HS688AT_SKIN,HS822T_BONE,HCC1171_LUNG,JHUEM3_ENDOMETRIUM,CAL33_UPPER_AERODIGESTIVE_TRACT,KPL1_BREAST,HCC1143_BREAST,TE8_OESOPHAGUS,SKBR3_…	doxorubicin,paclitaxel,afatinib,docetaxel,neratinib,temsirolimus,sirolimus,ibrutinib,bosutinib,gefitinib,vandetanib,fluvastatin,erlotinib,nintedanib,axitinib,cerulenin,masitinib,prochlorperazine,simvastatin,nilotinib,tamoxifen,tretinoin,regorafenib,lenvatinib,olaparib,fulvestrant,imatinib,phloretin,vorapaxar,sildenafil,trifluoperazine,fluorouracil,tacrolimus,itraconazole,abiraterone,tigecycline,d…	NVP-BEZ235,canertinib,foretinib,GDC-0941,GSK1059615,cediranib,AZD4547,TG-101348,OSI-027,AZD6482,saracatinib,MK-2206,PAC-1,AZD1480,tandutinib,tacedinaline,tivozanib,parthenolide,PX-12,navitoclax,serdemetan,ABT-737,quizartinib,MK-0752,sotrastaurin,CI-976,WAY-362450,veliparib	NVP-TAE684,WZ8040,WP1130,PI-103,RITA,KU-0063794,ETP-46464,PIK-93,NVP-ADW742,AT7867,NVP-BSK805,AM-580,LRRK2-IN-1,UNC0638,CD-1530,GANT-61,nutlin-3,MGCD-265,SB-525334,BIBR-1532,TGX-221,JW-55,JW-74,pifithrin-alpha,FGIN-1-27,necrostatin-1,skepinone-L,SB-431542,A-804598,CHIR-99021,UNC0321,IU1,isoliquiritigenin	1S,3R-RSL-3,ML162,SMER-3,avicin D,ML210,bafilomycin A1,apicidin,BRD-K63431240,PL-DI,ZSTK474,BRD-K26531177,BYL-719,WZ4002,KU 0060648,R428,PRIMA-1,GSK-3 inhibitor IX,Ch-55,methylstat,importazole,tamatinib,NSC23766,cytochalasin B,SID 26681509,silmitasertib,BRD-K45681478,BRD-K55116708,BRD-K71935468,Bax channel blocker,BRD-K94991378,BRD-M00053801,salermide,CAL-101,PD 153035,BRD-K33514849,Compound 23 c…
TCGA-4H-AAAK	SNU489_CENTRAL_NERVOUS_SYSTEM,YD8_UPPER_AERODIGESTIVE_TRACT,KURAMOCHI_OVARY,ZR7530_BREAST,HS940T_SKIN,HS688AT_SKIN,HS888T_BONE,HS934T_SKIN,HS822T_BONE,MDAMB361_BREAST,SNU201_CENTRAL_NERVOUS_SYSTEM,JL1_PLEURA,JHUEM3_ENDOMETRIUM,TE8_OESOPHAGUS,HCC1171_LUNG,BT474_BREAST,EFM192A_BREAST,YH13_CENTRAL_NERVOUS_SYSTEM,BCPAP_THYROID,ML1_THYROID,HCC1143_BREAST,HS839T_SKIN,SNU685_ENDOMETRIUM,MDAMB415_BREAST,…	paclitaxel,doxorubicin,dasatinib,docetaxel,afatinib,temsirolimus,neratinib,sirolimus,ibrutinib,gefitinib,vandetanib,fluvastatin,cabozantinib,axitinib,simvastatin,nintedanib,pazopanib,erlotinib,masitinib,nilotinib,regorafenib,lenvatinib,tamoxifen,tretinoin,fulvestrant,phloretin,olaparib,vorapaxar,imatinib,sildenafil,trifluoperazine,tacrolimus,itraconazole,fluorouracil,abiraterone,tigecycline,cimet…	NVP-BEZ235,foretinib,GSK1059615,canertinib,cediranib,GDC-0941,AZD4547,TG-101348,OSI-027,AZD6482,saracatinib,AZD1480,MK-2206,PAC-1,tandutinib,tivozanib,tacedinaline,parthenolide,PX-12,ABT-737,serdemetan,navitoclax,MK-0752,lomeguatrib,quizartinib,MLN2480,semagacestat,birinapant,etomoxir,sotrastaurin,CI-976,veliparib	NVP-TAE684,WP1130,PI-103,RITA,KU-0063794,PIK-93,ETP-46464,NVP-ADW742,NVP-BSK805,AT7867,erastin,AM-580,LRRK2-IN-1,UNC0638,nutlin-3,MGCD-265,SB-525334,GANT-61,JW-55,BIBR-1532,JW-74,TGX-221,pifithrin-alpha,HC-067047,necrostatin-1,A-804598,FGIN-1-27,CHIR-99021,SB-431542,UNC0321,IU1,PYR-41	1S,3R-RSL-3,ML162,pluripotin,ML210,SMER-3,bafilomycin A1,apicidin,BRD-K63431240,ZSTK474,BYL-719,R428,GSK-3 inhibitor IX,WZ4002,PRIMA-1,methylstat,NSC23766,tipifarnib-P2,tamatinib,Ch-55,SID 26681509,cytochalasin B,BRD1812,importazole,silmitasertib,BRD-K45681478,BRD-K71935468,BRD-K55116708,BRD-K99006945,BRD-K94991378,BRD-K61166597,BRD-M00053801,Ki8751,CAL-101,Bax channel blocker,BRD-K33514849,compo…
TCGA-5L-AAT0	SNU489_CENTRAL_NERVOUS_SYSTEM,KURAMOCHI_OVARY,YD8_UPPER_AERODIGESTIVE_TRACT,ZR7530_BREAST,MDAMB361_BREAST,HS940T_SKIN,HS822T_BONE,SNU201_CENTRAL_NERVOUS_SYSTEM,HS688AT_SKIN,HS888T_BONE,JL1_PLEURA,MDAMB415_BREAST,BCPAP_THYROID,HS934T_SKIN,JHUEM3_ENDOMETRIUM,UMUC1_URINARY_TRACT,TE8_OESOPHAGUS,CAL33_UPPER_AERODIGESTIVE_TRACT,EFM192A_BREAST,HCC1171_LUNG,BT474_BREAST,ML1_THYROID,COLO680N_OESOPHAGUS,HC…	paclitaxel,doxorubicin,dasatinib,docetaxel,afatinib,neratinib,sirolimus,sunitinib,lovastatin,vandetanib,ibrutinib,gefitinib,fluvastatin,cabozantinib,axitinib,simvastatin,nintedanib,erlotinib,masitinib,pazopanib,tamoxifen,regorafenib,nilotinib,lenvatinib,tretinoin,chlorambucil,olaparib,phloretin,sildenafil,vorapaxar,trifluoperazine,fulvestrant,tacrolimus,imatinib,itraconazole,fluorouracil,abirater…	foretinib,cediranib,GDC-0941,canertinib,TG-101348,AZD4547,BMS-754807,saracatinib,AZD6482,AZD1480,PAC-1,MK-2206,KW-2449,tandutinib,tivozanib,navitoclax,tacedinaline,ABT-737,PX-12,serdemetan,lomeguatrib,quizartinib,MLN2480,etomoxir,semagacestat,CI-976,MK-0752,birinapant,veliparib,WAY-362450	NVP-TAE684,RITA,PI-103,NVP-ADW742,NVP-BSK805,PIK-93,ETP-46464,erastin,AT7867,BMS-536924,AM-580,LRRK2-IN-1,UNC0638,SB-525334,MGCD-265,GANT-61,BIBR-1532,TGX-221,pifithrin-alpha,necrostatin-1,pyrazolanthrone,skepinone-L,JW-74,HC-067047,CHIR-99021,A-804598,JW-55,IU1,UNC0321,FGIN-1-27,SB-431542,isoliquiritigenin,SKI-II	1S,3R-RSL-3,ML162,pluripotin,ML210,avicin D,SMER-3,apicidin,bafilomycin A1,BRD-K63431240,BRD-K26531177,ZSTK474,GSK-3 inhibitor IX,BYL-719,WZ4002,PRIMA-1,methylstat,NSC23766,tamatinib,Ch-55,cytochalasin B,importazole,BRD-K55116708,PDMP,BRD-K45681478,BRD-K33514849,BRD-K71935468,BRD-M00053801,Bax channel blocker,Ki8751,CAL-101,Ko-143,BRD-K99006945,BRD-K94991378,Compound 7d-cis,HLI 373,compound 1B,NS…
TCGA-5L-AAT1	SNU489_CENTRAL_NERVOUS_SYSTEM,YD8_UPPER_AERODIGESTIVE_TRACT,MDAMB361_BREAST,ZR7530_BREAST,HS822T_BONE,KURAMOCHI_OVARY,HS940T_SKIN,MDAMB415_BREAST,EFM192A_BREAST,JL1_PLEURA,BCPAP_THYROID,HS688AT_SKIN,SNU201_CENTRAL_NERVOUS_SYSTEM,HS888T_BONE,CAL33_UPPER_AERODIGESTIVE_TRACT,SKBR3_BREAST,UMUC1_URINARY_TRACT,HCC1419_BREAST,HS934T_SKIN,JHUEM3_ENDOMETRIUM,BT474_BREAST,SNU886_LIVER,COLO680N_OESOPHAGUS,H…	paclitaxel,doxorubicin,docetaxel,afatinib,dasatinib,neratinib,ibrutinib,sirolimus,bosutinib,gefitinib,vandetanib,erlotinib,etoposide,fluvastatin,axitinib,cerulenin,simvastatin,masitinib,nintedanib,nilotinib,tretinoin,tamoxifen,olaparib,lenvatinib,chlorambucil,fluorouracil,imatinib,phloretin,vorapaxar,trifluoperazine,fulvestrant,sildenafil,tacrolimus,cimetidine,temozolomide,abiraterone,ifosfamide,…	NVP-BEZ235,canertinib,GDC-0941,GSK1059615,cediranib,TG-101348,AZD4547,OSI-027,AZD6482,saracatinib,MK-2206,AZD1480,PAC-1,tandutinib,parthenolide,tivozanib,tacedinaline,PX-12,serdemetan,navitoclax,MK-0752,MLN2480,quizartinib,CI-976,veliparib	NVP-TAE684,PI-103,RITA,KU-0063794,PIK-93,AT7867,NVP-ADW742,ETP-46464,NVP-BSK805,erastin,AM-580,LRRK2-IN-1,UNC0638,MGCD-265,SB-525334,BIBR-1532,GANT-61,JW-74,HC-067047,pifithrin-alpha,skepinone-L,necrostatin-1,CHIR-99021,JW-55,UNC0321,A-804598,FGIN-1-27,IU1,SB-431542,isoliquiritigenin	1S,3R-RSL-3,ML162,pluripotin,oligomycin A,SMER-3,ML210,apicidin,bafilomycin A1,BRD-K63431240,austocystin D,ZSTK474,BRD-K26531177,BYL-719,KU 0060648,WZ4002,GSK-3 inhibitor IX,PRIMA-1,methylstat,Ch-55,tamatinib,NSC23766,importazole,SID 26681509,silmitasertib,BRD-K45681478,BRD-K55116708,BRD-K71935468,BRD-K94991378,BRD-M00053801,tipifarnib-P1,CAL-101,BRD-K33514849,Bax channel blocker,PD 153035,Ko-143…
TCGA-5T-A9QA	ZR7530_BREAST,EFM192A_BREAST,BT474_BREAST,MDAMB361_BREAST,HCC1419_BREAST,CAMA1_BREAST,KPL1_BREAST,MDAMB453_BREAST,MCF7_BREAST,SKBR3_BREAST,ZR751_BREAST,MDAMB415_BREAST,CAL148_BREAST,T47D_BREAST,SNU81_LARGE_INTESTINE,HCC202_BREAST,HCC1500_BREAST,AU565_BREAST,NCIH2126_LUNG,SNU601_STOMACH,HCC1428_BREAST,UMUC1_URINARY_TRACT,MORCPR_LUNG,SNU61_LARGE_INTESTINE,SNUC4_LARGE_INTESTINE,HT29_LARGE_INTESTINE,…	paclitaxel,docetaxel,doxorubicin,afatinib,belinostat,ibrutinib,neratinib,teniposide,sirolimus,temsirolimus,vorinostat,gefitinib,ciclopirox,fingolimod,erlotinib,cerulenin,masitinib,prochlorperazine,fluorouracil,fulvestrant,tamoxifen,tretinoin,phloretin,nilotinib,nintedanib,imatinib,trifluoperazine,tigecycline,sildenafil,azacitidine,istradefylline,thalidomide,sitagliptin,cyclophosphamide,dexamethas…	SB-743921,NVP-BEZ235,tanespimycin,GDC-0941,YM-155,canertinib,GSK1059615,cediranib,entinostat,tosedostat,MK-2206,linifanib,AZD6482,PAC-1,parthenolide,AZD1480,tacedinaline,tandutinib,barasertib,birinapant,PX-12,OSI-930,navitoclax,ABT-737,serdemetan,indisulam,GSK2636771,sotrastaurin,brivanib,MK-0752,WAY-362450,quizartinib	RITA,KU-0063794,BMS-345541,PIK-93,NVP-ADW742,ETP-46464,SB-225002,PF-750,GW-843682X,LRRK2-IN-1,SB-525334,AM-580,CD-1530,spautin-1,nutlin-3,KU-60019,GW-405833,JW-55,skepinone-L,UNC0638,KU-55933,JW-74,purmorphamine,SB-431542,necrostatin-1,zebularine,pifithrin-mu,IU1,A-804598,UNC0321	LBH-589,brefeldin A,austocystin D,oligomycin A,SMER-3,apicidin,BRD-A86708339,bafilomycin A1,BRD-K63431240,PL-DI,marinopyrrole A,BRD-K97651142,ZSTK474,BYL-719,BRD-K26531177,KU 0060648,JQ-1,HBX-41108,CIL55A,WZ4002,KHS101,tipifarnib-P2,AA-COCF3,PRIMA-1,SCH-529074,ML311,ELCPK,neuronal differentiation inducer III,importazole,BRD-A94377914,BRD-K71935468,COL-3,BRD-K45681478,piperlongumine,BRD-K94991378,…
TCGA-A1-A0SB	KURAMOCHI_OVARY,SNU201_CENTRAL_NERVOUS_SYSTEM,JHUEM3_ENDOMETRIUM,HCC38_BREAST,HS888T_BONE,ML1_THYROID,TE8_OESOPHAGUS,HCC1143_BREAST,HCC1171_LUNG,ONCODG1_OVARY,YD8_UPPER_AERODIGESTIVE_TRACT,HS934T_SKIN,SNU489_CENTRAL_NERVOUS_SYSTEM,JL1_PLEURA,SNU685_ENDOMETRIUM,CAL51_BREAST,HS940T_SKIN,ZR7530_BREAST,MDAMB361_BREAST,NCIH292_LUNG,SNU1077_ENDOMETRIUM,COLO680N_OESOPHAGUS,LCLC97TM1_LUNG,CAL54_KIDNEY,HC…	dasatinib,doxorubicin,paclitaxel,docetaxel,afatinib,neratinib,temsirolimus,bosutinib,sirolimus,vandetanib,gefitinib,fluvastatin,ibrutinib,erlotinib,axitinib,nintedanib,nilotinib,regorafenib,tamoxifen,olaparib,tretinoin,lenvatinib,chlorambucil,sildenafil,vorapaxar,phloretin,fulvestrant,fluorouracil,dabrafenib,trifluoperazine,abiraterone,thalidomide,tacrolimus,itraconazole,bexarotene,cimetidine,cyc…	obatoclax,YM-155,foretinib,cediranib,canertinib,GDC-0941,TG-101348,RAF265,OSI-027,AZD4547,saracatinib,alisertib,AZD6482,PAC-1,MK-2206,AZD1480,tandutinib,tivozanib,PX-12,tacedinaline,ABT-737,serdemetan,barasertib,semagacestat,etomoxir,MLN2480,quizartinib,MK-0752,birinapant,veliparib,WAY-362450	NVP-TAE684,WZ8040,WP1130,PI-103,RITA,NVP-ADW742,NVP-BSK805,erastin,PIK-93,AT7867,BMS-536924,LRRK2-IN-1,AM-580,nutlin-3,UNC0638,TGX-221,MGCD-265,SB-525334,GANT-61,JW-74,pifithrin-alpha,BIBR-1532,CHIR-99021,necrostatin-1,HC-067047,purmorphamine,A-804598,JW-55,FGIN-1-27,SB-431542,SKI-II,UNC0321,IU1	1S,3R-RSL-3,ML162,ML210,avicin D,pluripotin,SMER-3,bafilomycin A1,BRD-K26531177,ZSTK474,JQ-1,R428,GSK-3 inhibitor IX,bleomycin A2,WZ4002,AA-COCF3,BYL-719,PRIMA-1,HBX-41108,methylstat,tamatinib,cytochalasin B,NSC23766,SID 26681509,BRD-M00053801,importazole,Ch-55,epigallocatechin-3-monogallate,BRD-K45681478,CAL-101,salermide,BRD-K55116708,BRD-K99006945,BRD-K71935468,CIL56,Compound 7d-cis,BRD-K94991…
TCGA-A1-A0SD	ZR7530_BREAST,JHUEM3_ENDOMETRIUM,YD8_UPPER_AERODIGESTIVE_TRACT,HS888T_BONE,ML1_THYROID,SNU201_CENTRAL_NERVOUS_SYSTEM,HCC1171_LUNG,HS940T_SKIN,HS822T_BONE,HS934T_SKIN,MDAMB361_BREAST,SNU489_CENTRAL_NERVOUS_SYSTEM,MDAMB415_BREAST,JL1_PLEURA,KURAMOCHI_OVARY,TE8_OESOPHAGUS,HCC4006_LUNG,HS688AT_SKIN,EFM192A_BREAST,COLO680N_OESOPHAGUS,LCLC97TM1_LUNG,HCC1419_BREAST,RERFLCAD1_LUNG,SNU886_LIVER,CAL29_URIN…	doxorubicin,dasatinib,afatinib,paclitaxel,docetaxel,neratinib,temsirolimus,bosutinib,ibrutinib,sirolimus,gefitinib,vandetanib,erlotinib,fluvastatin,nilotinib,simvastatin,nintedanib,prochlorperazine,masitinib,tamoxifen,regorafenib,tretinoin,olaparib,lenvatinib,vorapaxar,trifluoperazine,fulvestrant,sildenafil,itraconazole,fluorouracil,thalidomide,abiraterone,cimetidine,temozolomide,nelarabine,cyclo…	NVP-BEZ235,canertinib,GDC-0941,cediranib,TG-101348,OSI-027,AZD4547,BMS-754807,saracatinib,AZD6482,MK-2206,AZD1480,tandutinib,tacedinaline,navitoclax,parthenolide,ABT-737,PX-12,serdemetan,MK-0752,quizartinib,MLN2480,birinapant	NVP-TAE684,WZ8040,WP1130,RITA,PI-103,KU-0063794,NVP-ADW742,ETP-46464,NVP-BSK805,PIK-93,erastin,BMS-536924,AM-580,UNC0638,LRRK2-IN-1,GANT-61,SB-525334,CD-1530,nutlin-3,TGX-221,BIBR-1532,JW-74,skepinone-L,A-804598,necrostatin-1,SB-431542,UNC0321,JW-55,FGIN-1-27,IU1	1S,3R-RSL-3,ML162,pluripotin,avicin D,SMER-3,bafilomycin A1,ML210,BRD-K63431240,ZSTK474,BRD-K26531177,WZ4002,BYL-719,R428,GSK-3 inhibitor IX,PRIMA-1,methylstat,importazole,tamatinib,Ch-55,NSC23766,BRD-K45681478,SID 26681509,cytochalasin B,BRD-M00053801,silmitasertib,BRD-K71935468,salermide,BRD-K55116708,BRD-K94991378,Bax channel blocker,PD 153035,CAL-101,BRD-K33514849,epigallocatechin-3-monogalla…
TCGA-A1-A0SE	ZR7530_BREAST,MDAMB361_BREAST,HS888T_BONE,KURAMOCHI_OVARY,SNU201_CENTRAL_NERVOUS_SYSTEM,HS934T_SKIN,ML1_THYROID,BT474_BREAST,HCC1171_LUNG,SNU489_CENTRAL_NERVOUS_SYSTEM,MDAMB415_BREAST,YD8_UPPER_AERODIGESTIVE_TRACT,JHUEM3_ENDOMETRIUM,HCC1419_BREAST,EFM192A_BREAST,HS940T_SKIN,JL1_PLEURA,TE8_OESOPHAGUS,HS688AT_SKIN,HCC1500_BREAST,HS822T_BONE,KPL1_BREAST,CAL148_BREAST,HCC1428_BREAST,HCC1143_BREAST,SN…	doxorubicin,paclitaxel,afatinib,docetaxel,neratinib,temsirolimus,sirolimus,bosutinib,ibrutinib,gefitinib,vandetanib,fluvastatin,erlotinib,cerulenin,nilotinib,axitinib,simvastatin,prochlorperazine,masitinib,nintedanib,tamoxifen,regorafenib,tretinoin,olaparib,fulvestrant,lenvatinib,phloretin,trifluoperazine,sildenafil,imatinib,abiraterone,tigecycline,fluorouracil,thalidomide,nelarabine,cyclophospha…	canertinib,GSK1059615,GDC-0941,cediranib,TG-101348,OSI-027,AZD4547,tosedostat,BMS-754807,saracatinib,MK-2206,AZD6482,PAC-1,ABT-737,AZD1480,tandutinib,navitoclax,tacedinaline,PX-12,parthenolide,serdemetan,barasertib,indisulam,birinapant,MK-0752,MLN2480,quizartinib	NVP-TAE684,WZ8040,RITA,WP1130,PI-103,KU-0063794,NVP-ADW742,NVP-BSK805,PIK-93,AT7867,ETP-46464,erastin,AM-580,UNC0638,PF-750,LRRK2-IN-1,SB-525334,nutlin-3,BIX-01294,CD-1530,GANT-61,TGX-221,JW-74,pifithrin-alpha,FGIN-1-27,HC-067047,necrostatin-1,purmorphamine,skepinone-L,A-804598,SB-431542,JW-55,UNC0321,isoliquiritigenin,IU1	1S,3R-RSL-3,ML162,SMER-3,avicin D,ML210,bafilomycin A1,BRD-K63431240,BRD-K26531177,ZSTK474,WZ4002,R428,PRIMA-1,BYL-719,AA-COCF3,HBX-41108,tipifarnib-P2,SCH-529074,methylstat,BRD-K71935468,NSC23766,BRD-K45681478,Ch-55,importazole,tamatinib,SID 26681509,cytochalasin B,BRD-M00053801,BRD-K94991378,Bax channel blocker,salermide,BRD-K66532283,BRD-K55116708,Compound 23 citrate,Compound 7d-cis,epigalloca…
TCGA-A1-A0SF	ZR7530_BREAST,MDAMB361_BREAST,MDAMB415_BREAST,BT474_BREAST,EFM192A_BREAST,HCC1419_BREAST,KURAMOCHI_OVARY,CAL148_BREAST,SNU489_CENTRAL_NERVOUS_SYSTEM,YD8_UPPER_AERODIGESTIVE_TRACT,KPL1_BREAST,SKBR3_BREAST,UMUC1_URINARY_TRACT,JL1_PLEURA,HCC1500_BREAST,HCC1428_BREAST,SNU201_CENTRAL_NERVOUS_SYSTEM,CAMA1_BREAST,HS888T_BONE,CAL33_UPPER_AERODIGESTIVE_TRACT,TE8_OESOPHAGUS,HS940T_SKIN,ML1_THYROID,MDAMB453…	doxorubicin,docetaxel,paclitaxel,afatinib,neratinib,ibrutinib,sirolimus,temsirolimus,bosutinib,gefitinib,vorinostat,vandetanib,fingolimod,erlotinib,cerulenin,masitinib,axitinib,prochlorperazine,nilotinib,nintedanib,tretinoin,tamoxifen,regorafenib,fulvestrant,fluorouracil,olaparib,phloretin,lenvatinib,imatinib,chlorambucil,sildenafil,trifluoperazine,abiraterone,vorapaxar,tigecycline,tacrolimus,ist…	NVP-BEZ235,canertinib,tanespimycin,GSK1059615,GDC-0941,cediranib,TG-101348,OSI-027,tosedostat,AZD4547,MK-2206,AZD6482,PAC-1,saracatinib,tacedinaline,AZD1480,tandutinib,ABT-737,PX-12,serdemetan,parthenolide,tivozanib,barasertib,navitoclax,indisulam,birinapant,MK-0752,quizartinib,MLN2480,sotrastaurin,CI-976,WAY-362450	NVP-TAE684,WZ8040,WP1130,PI-103,RITA,KU-0063794,ETP-46464,PIK-93,NVP-ADW742,AT7867,NVP-BSK805,AM-580,LRRK2-IN-1,UNC0638,PF-750,CD-1530,SB-525334,BIX-01294,nutlin-3,MGCD-265,GW-405833,GANT-61,KU-55933,VER-155008,skepinone-L,purmorphamine,BIBR-1532,necrostatin-1,JW-74,SB-431542,pifithrin-alpha,HC-067047,A-804598,JW-55,FGIN-1-27,isoliquiritigenin,UNC0321,IU1	LBH-589,1S,3R-RSL-3,ML162,oligomycin A,SMER-3,apicidin,bafilomycin A1,BRD-A86708339,austocystin D,ML210,BRD-K63431240,PL-DI,ZSTK474,BRD-K26531177,marinopyrrole A,KU 0060648,WZ4002,JQ-1,BYL-719,R428,HBX-41108,PRIMA-1,AA-COCF3,Ch-55,SCH-529074,importazole,tipifarnib-P2,BRD-K45681478,methylstat,NSC23766,neuronal differentiation inducer III,BRD1812,SID 26681509,BRD-K71935468,tamatinib,BRD-K55116708,B…
TCGA-A1-A0SG	ZR7530_BREAST,MDAMB361_BREAST,HCC1419_BREAST,EFM192A_BREAST,BT474_BREAST,SKBR3_BREAST,KPL1_BREAST,KURAMOCHI_OVARY,MDAMB415_BREAST,YD8_UPPER_AERODIGESTIVE_TRACT,SNU489_CENTRAL_NERVOUS_SYSTEM,HCC1428_BREAST,T47D_BREAST,JL1_PLEURA,ZR751_BREAST,HCC1500_BREAST,MCF7_BREAST,AU565_BREAST,CAMA1_BREAST,HCC1171_LUNG,HS822T_BONE,HCC202_BREAST,UMUC1_URINARY_TRACT,CAL148_BREAST,HS940T_SKIN,MDAMB453_BREAST,HS88…	doxorubicin,docetaxel,afatinib,paclitaxel,temsirolimus,neratinib,sirolimus,ibrutinib,vorinostat,gefitinib,cerulenin,masitinib,axitinib,fulvestrant,prochlorperazine,erlotinib,nilotinib,tretinoin,tamoxifen,nintedanib,fluorouracil,imatinib,lenvatinib,phloretin,trifluoperazine,sildenafil,tacrolimus,tigecycline,azacitidine,istradefylline,sitagliptin,dexamethasone,ifosfamide,nelarabine,temozolomide,cyc…	NVP-BEZ235,GDC-0941,canertinib,cediranib,OSI-027,TG-101348,MK-2206,AZD4547,AZD6482,PAC-1,AZD1480,parthenolide,tandutinib,PX-12,serdemetan,tacedinaline,ABT-737,indisulam,barasertib,birinapant,GSK2636771,MK-0752,MLN2480,quizartinib,sotrastaurin,WAY-362450	PI-103,KU-0063794,RITA,PIK-93,ETP-46464,NVP-ADW742,NVP-BSK805,AT7867,AM-580,UNC0638,LRRK2-IN-1,PF-750,nutlin-3,BIX-01294,SB-525334,MGCD-265,CD-1530,skepinone-L,GANT-61,JW-74,JW-55,HC-067047,necrostatin-1,SB-431542,A-804598,IU1,FGIN-1-27,isoliquiritigenin,UNC0321	1S,3R-RSL-3,ML162,oligomycin A,SMER-3,avicin D,apicidin,ML210,bafilomycin A1,austocystin D,BRD-K63431240,ZSTK474,BRD-K26531177,KU 0060648,BYL-719,PRIMA-1,HBX-41108,WZ4002,KHS101,AA-COCF3,SCH-529074,BRD-K71935468,tipifarnib-P2,importazole,methylstat,BRD-K94991378,BRD-K45681478,NSC23766,BRD1812,Ch-55,SID 26681509,BRD-M00053801,BRD-K55116708,BRD-K33514849,PDMP,tamatinib,Bax channel blocker,Compound …
[truncated: 1,084 more rows]

## Sheet: Table S7
Table S7: drug cyclophosphamide response prediction to patients with breast cancer in TCGA
Drug	PatientId	PatientNumber	CTRP_Drug	Avg_AUC	Threshold	Prediction	TCGA_Response_Value
Cyclophosphamide	TCGA-E9-A1NI	patient1	cyclophosphamide	15.2853	16.72	sensitive	Complete Response
[truncated: 95 more rows]

## Sheet: Table S8
			Table S8: drug docetaxel response prediction to patients with breast cancer in TCGA
[truncated: 48 more rows]

[truncated: 7 more sheets: Table S9, Table S10, Table S11, Table S12, Table S13, Table S14, Table S15]
